# Supplementary material for: JNK and Yorkie drive tumor malignancy by inducing L-amino acid transporter 1 in Drosophila
Source: PLoS Genet. 2021 Nov 15;17(11):e1009893. doi: 10.1371/journal.pgen.1009893 (PMC8629376; doi:10.1371/journal.pgen.1009893)
Supplement: S1 Table — (XLSX) [file pgen.1009893.s005.xlsx]

## Sheet: rab5-l-+bantam VS wildtype
FBgn	logFC	logCPM	F	PValue	FDR	current_symbol
FBgn0036652	9.53084	0.843463	46.3307	2.58e-06	0.000116121	CG13032
FBgn0051148	9.52217	1.45491	59.809	2.28e-07	2.24e-05	Gba1a
FBgn0033592	9.36459	2.97078	93.8748	6.66e-09	2.14e-06	CG13215
FBgn0031630	8.32178	1.16995	111.263	1.63e-09	9.99e-07	CG15629
FBgn0042173	8.24964	-0.541179	51.3813	3.87e-05	0.000802204	CG18853
FBgn0036690	8.13384	6.70462	287.159	3.77e-13	7.26e-10	Ilp8
FBgn0035490	7.92082	5.17644	111.042	1.66e-09	9.99e-07	CG1136
FBgn0035192	7.6421	1.6787	51.2309	7.1e-07	4.82e-05	CG9194
FBgn0262532	7.48892	0.871758	54.0718	4.8e-07	3.7e-05	CR43086
FBgn0267138	7.40131	-1.68643	21.4997	0.000294524	0.00332332	lncRNA:CR45578
FBgn0035545	7.27383	2.97865	74.1546	4.4e-08	7.72e-06	CG12607
FBgn0015037	7.05518	5.12552	19.5567	0.000347558	0.00370049	Cyp4p1
FBgn0035193	6.99326	4.34601	64.881	1.23e-07	1.54e-05	CG9192
FBgn0261804	6.78871	2.92066	63.3069	1.49e-07	1.71e-05	CG42750
FBgn0035544	6.72762	2.02798	29.0343	3.06e-05	0.000685838	CG15021
FBgn0031089	6.66099	5.26332	82.1252	1.96e-08	4.39e-06	CG9572
FBgn0011722	6.53403	9.4827	95.7843	5.65e-09	1.97e-06	Tig
FBgn0260011	6.52178	-1.00133	13.1265	0.00237879	0.0149858	NimC4
FBgn0033602	6.27695	1.05178	34.3301	1.08e-05	0.000318311	Cpr47Ee
FBgn0025393	6.2758	0.494414	13.5501	0.00177079	0.0121003	CG14795
FBgn0030904	6.19855	3.46679	60.2903	2.15e-07	2.13e-05	upd2
FBgn0026403	6.15039	0.659869	31.676	1.8e-05	0.000468876	Ndg
FBgn0264343	6.08036	-0.735815	16.3241	0.0006654	0.00590278	CG43799
FBgn0034053	6.05782	0.439893	34.3651	1.07e-05	0.000318193	Cyp4aa1
FBgn0267758	5.93343	3.24049	41.2114	3.25e-06	0.000132552	asRNA:CR46089
FBgn0028543	5.86315	2.93129	88.0168	1.12e-08	3.09e-06	NimB2
FBgn0038140	5.82049	-0.877898	23.0133	0.000116312	0.00173566	PK2-R1
FBgn0031629	5.69471	6.04417	126.166	5.64e-10	4.94e-07	Clect27
FBgn0051664	5.60794	-1.48039	8.28712	0.0124765	0.0489348	CG31664
FBgn0264894	5.57965	6.33997	121.426	7.81e-10	5.79e-07	CG44085
FBgn0039613	5.55533	-0.294795	17.3178	0.000502707	0.00480492	Nepl20
FBgn0263400	5.4657	-0.084645	10.7687	0.00381495	0.0212248	CG43446
FBgn0030588	5.46488	0.474203	9.45653	0.00608413	0.0297156	CG9521
FBgn0032140	5.32967	4.39179	84.9659	1.49e-08	3.69e-06	CG13117
FBgn0267339	5.28337	-0.454121	16.3328	0.000663745	0.00589894	p38c
FBgn0038353	5.24339	2.83995	22.7832	0.000122885	0.00180025	CG5399
FBgn0264942	5.22119	-0.230313	27.5119	4.21e-05	0.000853629	lncRNA:CR44111
FBgn0033926	5.18411	6.3699	87.3369	1.2e-08	3.2e-06	Arc1
FBgn0033874	5.09747	0.055381	11.1129	0.00379891	0.0211723	CG6347
FBgn0050446	5.08562	1.46107	40.0101	3.97e-06	0.000150336	Tdc2
FBgn0038070	5.02109	4.35378	28.0884	3.73e-05	0.000781377	CG6753
FBgn0259977	5.01947	4.57812	46.5576	1.4e-06	7.54e-05	Tdc1
FBgn0267585	4.98871	0.607998	16.1139	0.00105454	0.00824529	lncRNA:dntRL
FBgn0036324	4.87973	-0.363561	8.90699	0.010149	0.0422647	CG12520
FBgn0266705	4.86609	1.96217	23.0857	0.000114326	0.0017278	asRNA:CR45195
FBgn0261561	4.86267	3.96448	156.677	8.69e-11	1.05e-07	CG42675
FBgn0053329	4.8435	2.75782	47.31	1.25e-06	7.14e-05	Sp212
FBgn0267472	4.81635	1.79947	89.726	7.44e-08	1.14e-05	asRNA:CR45822
FBgn0037487	4.79047	5.25779	58.4263	2.72e-07	2.59e-05	thw
FBgn0051955	4.75395	3.13601	65.0883	1.2e-07	1.53e-05	CG31955
FBgn0031805	4.71989	-0.565176	9.25736	0.00654531	0.0312884	Nepl4
FBgn0032536	4.69013	-1.13108	22.5998	0.000128415	0.00186425	Ance-3
FBgn0010038	4.67727	0.170956	33.1556	1.35e-05	0.000380732	GstD2
FBgn0032613	4.67211	-1.23837	10.4929	0.00466836	0.0245401	Nepl9
FBgn0036600	4.66432	2.85861	37.2344	6.39e-06	0.000222132	CG13043
FBgn0035770	4.64963	5.68724	1023.39	2.35e-18	2.26e-14	pst
FBgn0034365	4.64098	2.44217	43.6786	2.18e-06	0.000105148	CG5335
FBgn0011676	4.61195	4.7135	43.2273	2.35e-06	0.000111364	Nos
FBgn0263390	4.59566	-0.337608	12.7964	0.0019393	0.0128763	Nha2
FBgn0263584	4.58525	0.661852	9.55418	0.00644452	0.0309678	asRNA:CR43609
FBgn0039048	4.55023	1.72093	39.2307	4.53e-06	0.000164986	CG17111
FBgn0051370	4.50678	3.22972	46.6966	1.37e-06	7.53e-05	CG31370
FBgn0032382	4.49167	1.93706	36.8552	6.84e-06	0.000231734	Mal-B2
FBgn0038088	4.44263	5.41842	122.225	7.39e-10	5.79e-07	CG10126
FBgn0032040	4.43894	-0.534707	24.0067	0.000123767	0.00180767	CG13386
FBgn0027578	4.4259	0.00687418	11.7166	0.00276302	0.0166421	Nepl21
FBgn0032601	4.37555	5.06764	70.6135	6.44e-08	1e-05	yellow-b
FBgn0039396	4.34968	-0.163583	25.414	6.67e-05	0.00117406	CCAP-R
FBgn0037114	4.34779	1.37031	20.8376	0.000198164	0.00251958	Cpr78E
FBgn0053542	4.27238	3.84064	41.1423	3.29e-06	0.000133501	upd3
FBgn0035049	4.24922	8.79476	75.8757	3.67e-08	6.8e-06	Mmp1
FBgn0039323	4.22232	4.49111	56.2173	3.61e-07	3.05e-05	CG10559
FBgn0030028	4.22023	2.21458	41.4086	3.15e-06	0.000130638	Corp
FBgn0028886	4.21602	5.34043	44.7225	1.86e-06	9.3e-05	CG15279
FBgn0038250	4.19495	-0.261161	22.5591	0.000129679	0.00186971	CG3505
FBgn0032670	4.17316	-0.536539	15.3258	0.000889596	0.00720737	CG5783
FBgn0035582	4.15911	-1.42062	9.29311	0.00786352	0.0354835	CG13705
FBgn0037850	4.148	3.14398	24.081	9.05e-05	0.00143309	CG14695
FBgn0259896	4.12867	2.51242	14.9216	0.00100324	0.0079501	NimC1
FBgn0267408	4.10468	3.75018	50.1456	8.28e-07	5.48e-05	AOX1
FBgn0265186	4.1019	-1.20125	8.90035	0.00747284	0.0341691	CG44251
FBgn0010383	4.06492	4.79101	52.4713	5.98e-07	4.28e-05	Cyp18a1
FBgn0036168	4.0289	0.123102	12.0878	0.00244262	0.0153031	CG7512
FBgn0039464	4.02871	5.36526	53.55	5.16e-07	3.91e-05	CG6330
FBgn0039023	4.02745	-1.53967	8.31674	0.00932219	0.0397194	Nepl14
FBgn0085256	4.0244	2.04774	16.1092	0.000707787	0.00614894	CG34227
FBgn0265185	4.00192	0.373241	10.5814	0.00407175	0.0223053	CG44250
FBgn0032010	3.97416	4.78274	49.0156	9.75e-07	6.13e-05	CG8086
FBgn0264679	3.94096	-0.658213	14.9148	0.00100529	0.0079501	asRNA:CR43964
FBgn0004956	3.92194	4.322	61.3051	1.9e-07	1.98e-05	upd1
FBgn0031975	3.90293	4.31806	39.5513	4.29e-06	0.000159892	Tg
FBgn0039612	3.88863	0.317254	22.8618	0.000120595	0.00178299	Nepl19
FBgn0005660	3.87773	6.24415	23.9295	9.37e-05	0.00147426	Ets21C
FBgn0037553	3.87731	-0.251347	11.5863	0.00288633	0.0172552	CG18249
FBgn0069913	3.87446	-0.842405	32.5476	1.52e-05	0.000413201	CG4681
FBgn0266758	3.84851	5.05917	50.1225	8.31e-07	5.48e-05	Esyt2
FBgn0036551	3.76148	1.55994	16.1776	0.000693966	0.00606119	CG17029
FBgn0265961	3.72785	1.087	35.6935	8.42e-06	0.000266561	lncRNA:CR44748
FBgn0012034	3.7256	5.88591	95.623	5.73e-09	1.97e-06	AcCoAS
FBgn0033302	3.71043	0.393604	18.0894	0.000406639	0.00413731	Cyp6a14
FBgn0033724	3.68514	3.04484	15.3997	0.00087041	0.00708173	CG8501
FBgn0264753	3.67912	1.92214	40.4364	3.69e-06	0.000143968	Rgk1
FBgn0250824	3.672	0.239229	30.2296	2.39e-05	0.000571724	CG33655
FBgn0266849	3.65428	0.631538	27.7459	4.01e-05	0.000827675	lncRNA:CR45310
FBgn0031461	3.62465	5.7226	56.5522	3.46e-07	3e-05	daw
FBgn0035949	3.6052	-0.82122	18.5863	0.000355619	0.00375722	CG13314
FBgn0036601	3.55133	-0.646505	10.8669	0.00412005	0.0224932	CG13063
FBgn0038139	3.54253	0.902182	43.1966	2.36e-06	0.000111364	PK2-R2
FBgn0043841	3.53431	7.67434	60.9004	1.99e-07	2.04e-05	vir-1
FBgn0034733	3.50278	0.533391	15.6989	0.000797273	0.00665547	CG4752
FBgn0036595	3.47458	4.96348	56.6085	3.43e-07	3e-05	CG13046
FBgn0030394	3.46493	1.35718	38.3185	5.29e-06	0.000189319	Cpr11A
FBgn0032285	3.45575	3.03414	12.4167	0.00219289	0.014053	CG17108
FBgn0031426	3.44978	1.1396	51.0249	7.31e-07	4.92e-05	CG18641
FBgn0039807	3.44396	3.14712	32.7623	1.45e-05	0.000401041	CG15546
FBgn0001112	3.43007	4.52385	52.1201	6.27e-07	4.35e-05	Gld
FBgn0037205	3.42968	-0.87413	16.1892	0.00069166	0.00604653	BoYb
FBgn0263118	3.42928	1.70201	37.2099	6.42e-06	0.000222288	tx
FBgn0030748	3.40321	-1.15191	11.9888	0.00286387	0.0171529	Traf-like
FBgn0031169	3.39997	1.09201	18.9183	0.000325482	0.00355996	CG1494
FBgn0035089	3.39512	5.89352	108.557	2.01e-09	1.02e-06	Phk-3
FBgn0063494	3.35455	3.55217	19.6621	0.000267713	0.00311045	GstE6
FBgn0041225	3.35216	1.46042	14.6957	0.00107368	0.00836776	Gr94a
FBgn0028936	3.3133	-0.359083	8.61168	0.00833062	0.0367303	NimB5
FBgn0033113	3.30807	1.8619	34.9648	9.62e-06	0.000294782	Spn42Dc
FBgn0034098	3.30631	3.74612	71.8988	5.6e-08	8.83e-06	krimp
FBgn0259229	3.30031	-0.283893	14.1968	0.00124951	0.00943257	CG42329
FBgn0038832	3.2853	0.574896	10.4238	0.00430274	0.0231129	CG15695
FBgn0036956	3.27776	-0.544071	11.2059	0.00328271	0.0189652	CG13813
FBgn0032609	3.26776	-1.17796	8.54199	0.00855381	0.0373042	CG13280
FBgn0267485	3.23871	1.40527	44.1042	2.04e-06	9.98e-05	asRNA:CR45835
FBgn0002773	3.23757	4.41425	47.0134	1.31e-06	7.33e-05	Mlc2
FBgn0029507	3.22382	1.11228	12.8337	0.00191623	0.0127638	Tsp42Ed
FBgn0032252	3.19361	3.5316	13.3547	0.00162346	0.0114057	loh
FBgn0037515	3.18487	3.5129	35.4344	8.83e-06	0.000276685	Sp7
FBgn0039316	3.17905	0.392636	16.1224	0.000705093	0.00613609	CG11893
FBgn0063493	3.17895	-0.154987	7.78204	0.0114748	0.0461533	GstE7
FBgn0039467	3.16037	2.92605	32.1655	1.63e-05	0.00043867	CG14253
FBgn0085407	3.15428	5.16774	61.6189	1.82e-07	1.95e-05	Pvf3
FBgn0032668	3.15295	-0.85167	12.4663	0.0021578	0.0139015	CG17681
FBgn0030796	3.15171	2.13384	15.4444	0.000859025	0.00701282	CG4829
FBgn0026721	3.14497	3.43154	11.8402	0.0026514	0.0162339	fat-spondin
FBgn0034387	3.14137	0.0950512	9.86514	0.00524706	0.026707	Cyp12b2
FBgn0027571	3.13771	9.43485	140.465	2.25e-10	2.16e-07	FASN1
FBgn0015903	3.13577	6.0419	62.4548	1.65e-07	1.84e-05	apt
FBgn0086758	3.11086	8.42845	99.2357	4.23e-09	1.69e-06	chinmo
FBgn0034761	3.09065	2.8353	21.2903	0.000176929	0.0023296	CG4250
FBgn0069973	3.0813	-0.326261	11.5428	0.00330296	0.0190564	CG40485
FBgn0003495	3.0737	2.96577	29.7575	2.63e-05	0.000615481	spz
FBgn0032981	3.06929	-0.793148	11.0939	0.00341077	0.0194088	CG3635
FBgn0034736	3.06285	-0.888745	10.99	0.00353446	0.0198826	gas
FBgn0038419	3.04237	2.17623	66.9926	9.66e-08	1.29e-05	CG14879
FBgn0035623	3.02556	1.5252	7.87343	0.0110704	0.0448267	mthl2
FBgn0035431	3.01749	3.46534	32.659	1.48e-05	0.000405581	CG14968
FBgn0034085	3.00456	0.140229	9.67494	0.00561959	0.0280506	Ptp52F
FBgn0010482	2.99902	0.869312	18.5331	0.000360724	0.00380281	l(2)01289
FBgn0266258	2.99866	1.05075	29.9167	2.55e-05	0.000600217	lncRNA:CR44953
FBgn0065032	2.98991	0.472068	17.1763	0.000522918	0.00496508	Arpc3B
FBgn0031261	2.98981	2.97906	20.0689	0.000240985	0.00289078	nAChRbeta3
FBgn0030309	2.98923	6.37407	93.5792	6.84e-09	2.14e-06	CG1572
FBgn0016075	2.96013	4.85147	13.0717	0.0017758	0.0121135	vkg
FBgn0035710	2.95212	7.54635	78.9166	2.69e-08	5.64e-06	SP1173
FBgn0028430	2.91558	1.74196	11.871	0.00262433	0.0161401	He
FBgn0042627	2.88532	-0.475229	8.70001	0.00805702	0.0360762	FASN2
FBgn0032587	2.88141	5.73341	67.4548	9.17e-08	1.28e-05	CG5953
FBgn0034143	2.87145	3.90427	45.396	1.67e-06	8.56e-05	CG8303
FBgn0040532	2.85104	0.897754	9.45016	0.00609833	0.0297478	CG8369
FBgn0031737	2.84866	3.51106	31.4518	1.88e-05	0.000482911	obst-E
FBgn0031926	2.84109	6.0444	341.397	7.64e-14	2.45e-10	CG6739
FBgn0036461	2.83457	-0.576959	13.9078	0.00136584	0.0100791	Zip71B
FBgn0004872	2.82696	1.73752	48.697	1.02e-06	6.36e-05	piwi
FBgn0033702	2.819	1.14165	48.3268	1.08e-06	6.57e-05	CG8854
FBgn0037126	2.81686	3.86459	36.6346	7.11e-06	0.000235957	CG14567
FBgn0026315	2.79926	1.3639	26.3337	5.44e-05	0.0010149	Ugt35A1
FBgn0030300	2.79511	2.26301	17.4329	0.000486904	0.00469114	Sk1
FBgn0052170	2.78872	0.588348	35.7595	8.32e-06	0.000264266	CG32170
FBgn0038465	2.78513	2.55184	19.2672	0.000296831	0.00333368	Irc
FBgn0040496	2.77814	5.38229	48.3244	1.08e-06	6.57e-05	CG17104
FBgn0033574	2.77178	5.99029	73.1956	4.87e-08	8.22e-06	Spn47C
FBgn0039319	2.74918	-0.239407	10.7566	0.00383095	0.0212769	CG13659
FBgn0036891	2.74781	2.00915	7.70692	0.0118195	0.0470872	CG9372
FBgn0039226	2.73629	4.18108	42.7387	2.54e-06	0.000115179	Ude
FBgn0011288	2.72573	3.24512	57.1631	3.19e-07	2.93e-05	Snap25
FBgn0029167	2.7152	5.59312	8.23464	0.0096212	0.0407588	Hml
FBgn0030544	2.71068	0.320205	27.3909	4.32e-05	0.000865152	CG13403
FBgn0010039	2.70455	5.08198	55.2633	4.1e-07	3.29e-05	GstD3
FBgn0086450	2.70234	-0.479618	12.6473	0.00203482	0.0133323	su(r)
FBgn0260746	2.70048	1.54634	10.588	0.00406228	0.0222662	Ect3
FBgn0024150	2.68886	2.20335	45.8671	1.56e-06	8.23e-05	Ac78C
FBgn0038114	2.67591	0.870874	22.1391	0.000143565	0.00199973	CG11670
FBgn0029881	2.6687	6.96194	101.942	3.38e-09	1.63e-06	pigs
FBgn0030310	2.66153	4.24343	30.3885	2.32e-05	0.000557847	PGRP-SA
FBgn0261584	2.65538	0.274026	12.2044	0.00235067	0.0148761	CG42694
FBgn0039932	2.64827	2.22479	25.0854	7.19e-05	0.00122677	fuss
FBgn0034693	2.63653	8.05405	114.885	1.25e-09	8.58e-07	CG11073
FBgn0011828	2.63491	4.89185	11.5284	0.00294304	0.0174779	Pxn
FBgn0033387	2.63088	0.326875	16.643	0.000607573	0.00552564	CG8008
FBgn0050046	2.62124	1.73537	8.69575	0.00806998	0.0360762	CG30046
FBgn0260745	2.61847	8.13289	63.5319	1.45e-07	1.71e-05	mfas
FBgn0053914	2.61827	-0.82376	9.58708	0.00580154	0.0286947	CG33914
FBgn0265045	2.6146	5.25256	74.1286	4.41e-08	7.72e-06	Strn-Mlck
FBgn0086673	2.61178	5.08574	47.5229	1.21e-06	7.04e-05	CG13272
FBgn0025642	2.61058	0.497159	21.3177	0.000175727	0.00232331	CG32812
FBgn0031313	2.60804	2.40421	11.4915	0.00297992	0.0176163	CG5080
FBgn0259710	2.60339	-0.715921	12.7193	0.00198802	0.0130964	CG42364
FBgn0052412	2.59802	3.45936	40.8432	3.45e-06	0.000137922	QC
FBgn0039108	2.58252	-0.0861208	8.95964	0.00730914	0.0336123	CG10232
FBgn0000826	2.5758	-0.0922827	19.9417	0.00024901	0.00295527	png
FBgn0032022	2.55301	4.40898	34.032	1.14e-05	0.000330453	CG14275
FBgn0262160	2.54831	8.52007	61.9163	1.76e-07	1.92e-05	CG9932
FBgn0032462	2.54669	-0.810825	21.7784	0.000156808	0.00213477	CG16800
FBgn0038243	2.5352	2.59407	20.4687	0.000217559	0.00268119	CG8066
FBgn0041607	2.5319	5.1481	56.6609	3.41e-07	3e-05	AsnS
FBgn0028490	2.52641	6.3096	63.4973	1.45e-07	1.71e-05	CG31705
FBgn0032218	2.52557	1.8162	15.1616	0.00093395	0.00750984	CG5381
FBgn0031888	2.52379	5.37708	61.6411	1.82e-07	1.95e-05	Pvf2
FBgn0260006	2.51588	3.55552	13.4076	0.00159661	0.0112753	drd
FBgn0261560	2.5141	5.6397	24.6064	8.02e-05	0.00131683	Thor
FBgn0033388	2.51401	0.942709	14.2326	0.0012359	0.00935181	CG8046
FBgn0028542	2.51365	1.19328	7.9712	0.0106554	0.043735	NimB4
FBgn0033928	2.49631	3.02091	27.9032	3.88e-05	0.000802204	Arc2
FBgn0030482	2.49627	6.42153	109.619	1.85e-09	1.02e-06	CG1673
FBgn0034756	2.4853	2.67148	19.3409	0.000291135	0.00330571	Cyp6d2
FBgn0051999	2.47051	4.45728	97.0196	5.09e-09	1.88e-06	CG31999
FBgn0069056	2.45999	-0.690261	8.976	0.00726468	0.0335225	CG33226
FBgn0052373	2.453	3.96622	49.3393	9.3e-07	5.89e-05	CG32373
FBgn0036764	2.44489	5.20404	44.3609	1.96e-06	9.69e-05	CG5535
FBgn0038349	2.43193	6.00978	78.0425	2.94e-08	5.95e-06	AOX3
FBgn0038079	2.42678	2.38951	57.3347	3.12e-07	2.89e-05	NijC
FBgn0029681	2.42355	2.62012	19.0146	0.000317277	0.00349029	CG15239
FBgn0032284	2.41801	1.84448	36.8046	6.9e-06	0.000232027	CG7294
FBgn0004606	2.41406	5.185	19.12	0.000308566	0.0034295	zfh1
FBgn0000299	2.40635	5.54339	11.9924	0.0025208	0.0156231	Col4a1
FBgn0037012	2.40441	4.28434	25.4841	6.57e-05	0.00116684	Rcd2
FBgn0024897	2.39106	2.94488	11.1067	0.00339581	0.0193859	b6
FBgn0029896	2.38667	5.73753	45.8684	1.56e-06	8.23e-05	CG3168
FBgn0036007	2.38404	9.21316	66.5271	1.02e-07	1.33e-05	path
FBgn0035501	2.36359	4.76679	19.7987	0.000258391	0.00303664	CG1299
FBgn0015872	2.36211	2.31653	25.696	6.27e-05	0.00112791	Drip
FBgn0020372	2.35873	0.425483	15.5576	0.000830916	0.0068531	TM4SF
FBgn0038455	2.35794	4.83939	23.3263	0.000107988	0.00165771	CG14907
FBgn0261990	2.34761	0.61477	11.0448	0.00346852	0.0196264	CG42808
FBgn0038629	2.33897	3.14216	47.0568	1.3e-06	7.32e-05	CG14304
FBgn0034861	2.33626	3.12056	30.1567	2.43e-05	0.000578776	CG9815
FBgn0034221	2.32639	0.770566	9.36633	0.00628835	0.0304918	CG10764
FBgn0265340	2.30282	-0.824488	8.9758	0.00726523	0.0335225	lncRNA:CR44294
FBgn0033443	2.30281	2.59575	49.3481	9.29e-07	5.89e-05	CG1698
FBgn0020637	2.29928	0.842585	8.68183	0.00811251	0.036183	Lcp65Ag2
FBgn0262563	2.29301	0.750033	8.16816	0.00987118	0.0414891	CG43103
FBgn0031623	2.2867	1.44032	10.2857	0.00451714	0.0240074	Taf12L
FBgn0052364	2.28355	4.17672	163.606	5.95e-11	8.18e-08	tut
FBgn0052512	2.27806	5.70627	55.4141	4.02e-07	3.27e-05	CG32512
FBgn0040600	2.2542	2.72758	24.9598	7.4e-05	0.00124024	CG13631
FBgn0034470	2.25301	1.25073	11.3436	0.0031326	0.0183271	Obp56d
FBgn0035816	2.23375	1.16127	19.5814	0.000273397	0.00315144	CG13685
FBgn0022160	2.22354	4.19581	53.2536	5.37e-07	4.01e-05	Gpo1
FBgn0032082	2.20423	-1.05592	9.49582	0.00599752	0.0294822	CG18088
FBgn0266619	2.20088	0.681355	11.8068	0.00268102	0.0163563	asRNA:CR45126
FBgn0033725	2.19363	6.26018	25.3772	6.73e-05	0.00117549	Cpr49Ac
FBgn0085354	2.18803	3.51536	28.6756	3.29e-05	0.000722137	CG34325
FBgn0003507	2.18407	2.88171	8.43205	0.00891965	0.0384434	srp
FBgn0037836	2.16395	-0.0228928	9.36435	0.00629293	0.0304918	CG14692
FBgn0038494	2.15897	1.09221	8.54456	0.00854548	0.0373017	beat-IIb
FBgn0028424	2.15085	2.32326	10.0397	0.00492919	0.0255347	JhI-26
FBgn0051674	2.14702	-0.571075	9.27719	0.00649771	0.0311767	CG31674
FBgn0035480	2.14483	5.21403	60.3745	2.13e-07	2.13e-05	CG14984
FBgn0033134	2.11608	5.46505	18.4654	0.000367339	0.00385146	Tsp42El
FBgn0004652	2.1144	8.67397	56.9224	3.29e-07	2.96e-05	fru
FBgn0039620	2.10618	2.36471	25.4076	6.68e-05	0.00117406	wat
FBgn0036680	2.1033	-0.656328	9.17889	0.00673761	0.0318556	Cpr73D
FBgn0014033	2.09599	3.21268	9.18569	0.0067207	0.0318285	Sr-CI
FBgn0053970	2.08566	4.69674	26.2375	5.56e-05	0.00103254	CG33970
FBgn0264979	2.08502	2.08262	27.5587	4.17e-05	0.000849137	CG4267
FBgn0031468	2.08176	3.24587	42.3422	2.7e-06	0.000119681	CG2975
FBgn0035553	2.07153	6.2338	13.7286	0.00144398	0.0105052	CG13722
FBgn0029766	2.07063	6.77741	61.0945	1.94e-07	2.01e-05	CG15784
FBgn0262620	2.06796	4.6702	17.6044	0.000464366	0.00452839	lncRNA:CR43144
FBgn0037057	2.06782	1.84481	21.2823	0.000177281	0.00233105	CG10512
FBgn0033130	2.06612	-1.06904	9.04985	0.00706769	0.0329386	Tsp42Ei
FBgn0031645	2.03357	6.11877	86.1576	1.34e-08	3.48e-06	CG3036
FBgn0038492	2.03306	0.505864	13.0022	0.00181556	0.0122791	Mur89F
FBgn0033518	2.02996	-0.64386	7.83957	0.0112184	0.0452923	Prx2540-2
FBgn0003475	2.02961	5.91558	41.1147	3.3e-06	0.000133544	spir
FBgn0267635	2.02858	4.34291	19.7768	0.000259857	0.00304644	lncRNA:CR45973
FBgn0030964	2.02783	4.91043	22.6869	0.000125755	0.00183393	Pvf1
FBgn0038727	2.02542	3.25982	30.4117	2.31e-05	0.000557473	CG7432
FBgn0038957	2.01916	1.34506	9.25629	0.00654791	0.0312884	CG7059
FBgn0050418	2.0009	5.04862	66.8409	9.83e-08	1.3e-05	nord
FBgn0005666	1.99648	6.18395	13.2841	0.00166004	0.0115676	bt
FBgn0038405	1.9961	3.20484	10.6379	0.00399223	0.0219322	CG8927
FBgn0051098	1.9834	2.39577	28.6039	3.34e-05	0.000726417	CG31098
FBgn0037552	1.978	4.18479	53.9838	4.86e-07	3.71e-05	CG7800
FBgn0038350	1.97626	0.385695	27.2209	4.48e-05	0.00088998	AOX4
FBgn0001257	1.97138	10.3426	46.8611	1.34e-06	7.45e-05	ImpL2
FBgn0036369	1.95295	4.76894	17.1259	0.000530339	0.00500934	CG10089
FBgn0001138	1.94144	4.95777	48.2124	1.1e-06	6.63e-05	grn
FBgn0267185	1.9404	0.473037	18.3608	0.000377839	0.00393157	lncRNA:CR45625
FBgn0032699	1.93939	4.89485	108.969	1.94e-09	1.02e-06	CG10383
FBgn0036606	1.93254	2.89417	9.00154	0.00719587	0.0333785	CG13060
FBgn0037989	1.92669	7.64901	50.8282	7.52e-07	5.03e-05	ATP8B
FBgn0034275	1.9217	1.63388	34.2394	1.1e-05	0.000320788	CG5002
FBgn0033919	1.92068	7.44203	51.3929	6.94e-07	4.74e-05	CG8547
FBgn0039109	1.91092	3.56767	21.0936	0.000185832	0.00241055	CG10365
FBgn0038720	1.9025	2.1452	27.9146	3.87e-05	0.000802204	CG6231
FBgn0051414	1.90063	1.89124	8.10735	0.0101062	0.0421274	Gba1b
FBgn0038740	1.89786	3.06184	10.6673	0.00395166	0.0217715	CG4562
FBgn0033668	1.89775	6.20499	30.0658	2.47e-05	0.000588071	exp
FBgn0025631	1.89353	5.79443	18.823	0.000333836	0.00361844	moody
FBgn0030494	1.88973	4.39896	18.3055	0.000383521	0.00397351	Cpr12A
FBgn0265058	1.88194	0.643179	12.7886	0.00194417	0.0128786	asRNA:CR44169
FBgn0027836	1.88121	8.69376	32.7065	1.47e-05	0.000404198	Dgp-1
FBgn0002930	1.86222	1.63115	11.2338	0.00325173	0.0188542	nec
FBgn0028704	1.85706	3.71747	8.18822	0.009795	0.0413314	Nckx30C
FBgn0015541	1.85345	7.56471	56.2823	3.58e-07	3.05e-05	jus
FBgn0015541	1.85345	7.56471	56.2823	3.58e-07	3.05e-05	CG46339
FBgn0262475	1.8507	3.27342	27.575	4.16e-05	0.000849137	bru2
FBgn0243512	1.84446	6.74681	40.4982	3.66e-06	0.000143658	puc
FBgn0012036	1.83841	5.14184	25.9161	5.97e-05	0.00109288	Aldh
FBgn0259683	1.83721	0.00325967	13.4889	0.00155636	0.0110553	Ir40a
FBgn0033667	1.83622	2.20608	9.46964	0.00605507	0.029644	reb
FBgn0032297	1.83597	5.84992	20.8388	0.000198104	0.00251958	CG17124
FBgn0011674	1.83424	5.49793	23.7793	9.71e-05	0.00150956	insc
FBgn0039525	1.83406	1.98836	8.30887	0.00935043	0.0398221	CG5646
FBgn0038301	1.83352	4.94163	432.135	8.49e-15	4.09e-11	CG6654
FBgn0259736	1.82419	3.74558	36.0893	7.84e-06	0.000253169	CG42390
FBgn0264907	1.82378	0.781954	16.033	0.000723528	0.00622337	CG44098
FBgn0034194	1.82142	4.90672	32.7988	1.44e-05	0.000399387	CG15611
FBgn0063492	1.81702	1.3131	13.8009	0.00141186	0.0103307	GstE8
FBgn0035234	1.81421	-0.0214585	8.29254	0.00940923	0.0400008	CG12003
FBgn0034530	1.81249	5.20209	92.4294	7.56e-09	2.28e-06	Rcd6
FBgn0034724	1.80544	6.87345	77.5554	3.09e-08	5.95e-06	babos
FBgn0035512	1.80339	0.80108	8.09561	0.0101523	0.0422647	Cpr64Ac
FBgn0034391	1.79219	2.08106	20.6001	0.00021042	0.00262004	CG15080
FBgn0051324	1.78591	2.40712	12.7935	0.00194112	0.0128763	CG31324
FBgn0025878	1.77607	2.35777	15.4399	0.000860157	0.00701311	wrapper
FBgn0001258	1.77374	8.04942	8.36419	0.00915414	0.0391246	Ldh
FBgn0035231	1.7737	1.85212	12.6497	0.00203325	0.0133323	Pcyt2
FBgn0044047	1.77359	2.53929	16.0404	0.000721979	0.0062156	Ilp6
FBgn0050104	1.76623	0.142646	10.1672	0.00471074	0.0246955	NT5E-2
FBgn0029859	1.76433	-0.174354	9.47056	0.00605305	0.029644	CG15892
FBgn0266801	1.75199	5.66269	33.2851	1.32e-05	0.000372566	CG45263
FBgn0032683	1.74281	5.66481	26.0675	5.77e-05	0.00106654	kon
FBgn0086711	1.73957	4.48932	10.5569	0.0041066	0.0224452	mol
FBgn0028550	1.73313	6.02411	39.8219	4.09e-06	0.000154556	Atf3
FBgn0263256	1.72089	5.77439	34.7116	1.01e-05	0.000302125	CG43394
FBgn0031976	1.7206	2.76925	17.6443	0.000459297	0.004502	CG7367
FBgn0031255	1.71828	3.42769	14.2616	0.00122496	0.00927639	BBS8
FBgn0087011	1.71356	4.02791	42.8622	2.49e-06	0.00011346	CG41520
FBgn0041182	1.70819	6.5981	44.7819	1.84e-06	9.27e-05	Tep2
FBgn0038037	1.70811	2.07692	36.5618	7.2e-06	0.000237403	Cyp9f2
FBgn0032900	1.70713	1.41244	14.7027	0.00107142	0.00835689	CG14401
FBgn0051777	1.70082	1.02868	9.92711	0.0051317	0.0263006	CG31777
FBgn0265046	1.69039	0.447127	9.1669	0.00676756	0.0319616	CG44163
FBgn0026415	1.69031	7.28596	53.4709	5.21e-07	3.92e-05	Idgf4
FBgn0050359	1.68619	1.55342	10.6922	0.0039175	0.0216328	Mal-A5
FBgn0038966	1.68391	4.01688	22.8934	0.000119686	0.00177775	pinta
FBgn0260388	1.68378	4.65298	76.4352	3.47e-08	6.54e-06	CG42514
FBgn0038919	1.67212	5.87215	100.34	3.86e-09	1.69e-06	Qsox2
FBgn0013323	1.67204	-0.503152	8.14167	0.00997281	0.0417751	Ptth
FBgn0263415	1.66961	0.428329	10.3058	0.00448513	0.0238769	lncRNA:CR43461
FBgn0002719	1.66717	6.43313	27.4096	4.31e-05	0.000865152	Men
FBgn0037807	1.66193	1.46079	13.9283	0.00135723	0.0100332	CG6293
FBgn0010397	1.64877	6.18294	23.7017	9.89e-05	0.00153225	LamC
FBgn0011274	1.64111	5.46936	24.9663	7.39e-05	0.00124024	Dif
FBgn0001149	1.63318	9.5159	28.3999	3.49e-05	0.000748018	GstD1
FBgn0030244	1.63311	0.82479	9.36217	0.00629795	0.0304918	CG2157
FBgn0034225	1.62671	2.4962	14.7112	0.00106868	0.0083423	veil
FBgn0015773	1.62489	2.74971	19.2833	0.000295573	0.00333126	NetA
FBgn0040251	1.61228	5.26596	56.9468	3.28e-07	2.96e-05	Ugt302K1
FBgn0005613	1.61151	0.985604	9.05573	0.00705227	0.0328867	Sox15
FBgn0039748	1.60986	-0.244195	8.81937	0.00770307	0.034874	CG15529
FBgn0267041	1.60667	2.42951	25.6938	6.27e-05	0.00112791	asRNA:CR45485
FBgn0038366	1.60625	4.95401	16.3717	0.000656393	0.0058498	CG4576
FBgn0040319	1.60601	5.95317	30.2914	2.36e-05	0.000566038	Gclc
FBgn0000658	1.60467	8.59561	29.9544	2.53e-05	0.00059709	fj
FBgn0033446	1.59948	7.27596	48.5924	1.04e-06	6.4e-05	CG1648
FBgn0036605	1.59853	4.80536	9.28965	0.00646797	0.0310495	CG13041
FBgn0015714	1.59452	4.3167	21.8056	0.000155764	0.00213229	Cyp6a17
FBgn0011706	1.59307	4.30039	27.0332	4.67e-05	0.000908087	rpr
FBgn0259821	1.58974	2.78253	18.6569	0.000348958	0.00371129	CG42402
FBgn0259226	1.58969	4.55631	18.7921	0.00033659	0.00363779	CG42326
FBgn0034837	1.588	1.36809	12.7174	0.00198929	0.0130964	RpL22-like
FBgn0035379	1.58099	3.62127	19.8261	0.000256559	0.00302079	spz5
FBgn0039972	1.5801	2.46499	24.8139	7.65e-05	0.00127323	Marf1
FBgn0031146	1.57673	1.49571	8.17184	0.00985716	0.041457	CG15449
FBgn0036834	1.57331	0.136697	9.22106	0.00663351	0.0315664	CG6836
FBgn0261451	1.57284	9.06577	47.9036	1.15e-06	6.83e-05	trol
FBgn0050035	1.56124	4.60503	16.2251	0.000684556	0.00600631	Tret1-1
FBgn0034718	1.56097	6.538	100.111	3.93e-09	1.69e-06	wdp
FBgn0050069	1.56096	7.59787	39.1888	4.56e-06	0.000165539	CG30069
FBgn0030493	1.55855	3.21041	20.3471	0.000224409	0.00275151	CG15756
FBgn0016078	1.558	6.25928	34.8647	9.8e-06	0.00029678	wun
FBgn0033978	1.55641	1.94188	7.99646	0.0105511	0.0435539	Cyp6a23
FBgn0050456	1.55634	0.919666	8.86652	0.00756809	0.0344411	CG30456
FBgn0026570	1.55432	3.72019	43.3125	2.32e-06	0.000110864	CG5704
FBgn0085223	1.55065	0.37637	8.68999	0.00808754	0.0361	CG34194
FBgn0030569	1.55023	2.60613	29.4719	2.79e-05	0.000643159	CG9411
FBgn0263132	1.54564	9.57365	17.851	0.000433964	0.00432392	Cht6
FBgn0002778	1.54512	6.83163	52.8497	5.67e-07	4.19e-05	mnd
FBgn0053556	1.5412	5.83706	85.1082	1.47e-08	3.69e-06	form3
FBgn0001078	1.53738	6.17083	48.0951	1.12e-06	6.71e-05	ftz-f1
FBgn0014417	1.5369	2.14352	28.8811	3.16e-05	0.000703843	CG13397
FBgn0033875	1.53395	5.3745	42.1138	2.81e-06	0.000121905	CG6357
FBgn0041184	1.53252	7.56717	46.6784	1.38e-06	7.53e-05	Socs36E
FBgn0010549	1.52804	3.73714	41.9382	2.89e-06	0.000124581	l(2)03659
FBgn0259714	1.52481	3.05621	7.78058	0.0114814	0.0461605	DIP-epsilon
FBgn0085475	1.52472	0.0549581	7.57099	0.0124732	0.0489348	CG34446
FBgn0037751	1.51366	1.43661	10.4239	0.00430247	0.0231129	topi
FBgn0034725	1.51326	5.3306	68.4505	8.19e-08	1.18e-05	CG6044
FBgn0051728	1.51135	4.71914	21.1561	0.000182952	0.00238283	l(2)k05911
FBgn0031678	1.51125	6.51681	146.514	1.56e-10	1.67e-07	Nepl3
FBgn0262123	1.50696	1.90425	11.731	0.00274972	0.0165723	l(2)41Ab
FBgn0266223	1.50679	0.557725	8.90734	0.00745334	0.0341226	lncRNA:CR44918
FBgn0032414	1.49641	8.22686	93.4712	6.9e-09	2.14e-06	CG17211
FBgn0005626	1.49284	3.78606	14.7586	0.00105353	0.00824409	ple
FBgn0034583	1.49066	6.77462	19.0509	0.000314245	0.00346461	CG10527
FBgn0034797	1.48324	7.80908	42.3967	2.68e-06	0.000119429	nahoda
FBgn0001297	1.47961	7.85866	45.6399	1.61e-06	8.34e-05	kay
FBgn0030954	1.47081	2.79612	19.5536	0.000275381	0.00317051	CCKLR-17D3
FBgn0039897	1.46605	3.26406	16.9388	0.000558892	0.00519714	CG1674
FBgn0029608	1.4641	1.58489	10.5721	0.00408486	0.0223391	CG3091
FBgn0041789	1.46242	7.3165	34.6069	1.03e-05	0.000306124	Pax
FBgn0030048	1.46182	4.01948	31.3295	1.92e-05	0.00048934	CG12112
FBgn0014141	1.45731	9.00436	40.4384	3.69e-06	0.000143968	cher
FBgn0035087	1.45703	6.82537	71.9486	5.57e-08	8.83e-06	CG2765
FBgn0037817	1.45371	0.511946	7.7672	0.011542	0.0463075	Cyp12e1
FBgn0031170	1.44835	4.4591	33.6692	1.22e-05	0.000350589	ABCA
FBgn0035346	1.44578	6.35656	63.4745	1.46e-07	1.71e-05	CG1146
FBgn0266850	1.44374	2.01086	11.9973	0.00251676	0.0156209	lncRNA:CR45311
FBgn0263239	1.44085	4.2008	25.7565	6.18e-05	0.00112061	dar1
FBgn0003719	1.43634	6.22945	36.8538	6.84e-06	0.000231734	tld
FBgn0263873	1.43571	7.35599	67.5026	9.12e-08	1.28e-05	sick
FBgn0063497	1.42578	1.164	11.145	0.00335171	0.0191917	GstE3
FBgn0004629	1.42459	1.60675	10.4672	0.00423761	0.0228499	Cys
FBgn0033051	1.41454	2.86157	30.3351	2.34e-05	0.000562471	Strica
FBgn0038972	1.41342	4.56859	28.7344	3.25e-05	0.000719879	CG7054
FBgn0036121	1.40435	3.69425	25.2632	6.91e-05	0.0011954	CG6310
FBgn0086251	1.40395	5.70302	36.2389	7.63e-06	0.000248965	del
FBgn0000084	1.39285	4.49924	21.7511	0.000157866	0.00214613	AnxB10
FBgn0063495	1.38611	2.30265	9.15959	0.00678588	0.032001	GstE5
FBgn0015040	1.38536	4.50813	39.4628	4.35e-06	0.000161056	Cyp9c1
FBgn0037115	1.38167	1.58759	13.6878	0.00146243	0.0105834	CG11249
FBgn0033033	1.37726	7.99281	14.1483	0.00126825	0.00953662	scaf
FBgn0038034	1.3744	2.50506	22.4951	0.000131699	0.00188912	Cyp9f3
FBgn0031001	1.3677	3.06171	22.243	0.000139984	0.00196693	CG7884
FBgn0037518	1.36302	3.53789	31.8133	1.75e-05	0.000462083	CG2641
FBgn0046763	1.3618	7.50793	28.8288	3.19e-05	0.000708334	CG17278
FBgn0035737	1.36153	1.62581	8.38464	0.00908276	0.0389406	Cpr65Ec
FBgn0000395	1.35989	6.08928	29.3069	2.89e-05	0.000656229	cv-2
FBgn0053056	1.35887	4.71329	32.294	1.59e-05	0.000430282	CG33056
FBgn0033690	1.3561	2.34522	17.8964	0.000428609	0.00430622	EndoG
FBgn0267590	1.35442	0.310276	7.60117	0.0123246	0.0486366	asRNA:CR45928
FBgn0046687	1.34353	5.00352	29.2284	2.94e-05	0.000663985	Tre1
FBgn0035085	1.34278	3.80696	18.6104	0.000353327	0.00374535	CG3770
FBgn0034390	1.34201	6.37309	34.8879	9.75e-06	0.00029678	CG15093
FBgn0032156	1.34058	5.02579	13.435	0.00158293	0.011211	CG13124
FBgn0038035	1.33823	4.84817	67.254	9.38e-08	1.28e-05	DNAlig3
FBgn0052311	1.3367	7.73933	22.5503	0.000129957	0.00186971	zormin
FBgn0032774	1.33263	6.33059	36.6889	7.04e-06	0.000235311	CG17549
FBgn0028341	1.33114	7.49537	58.52	2.68e-07	2.58e-05	Ptpmeg2
FBgn0024920	1.32618	5.45893	77.6546	3.06e-08	5.95e-06	Ts
FBgn0035023	1.32522	6.47722	23.0609	0.000115001	0.00172912	ITP
FBgn0015571	1.31347	3.5628	30.433	2.3e-05	0.000557473	alpha-Est3
FBgn0034709	1.30997	4.20411	13.2824	0.00166093	0.0115676	Swim
FBgn0015351	1.30821	4.12553	14.2706	0.00122162	0.00925833	CG14906
FBgn0041181	1.30717	6.82081	30.7359	2.16e-05	0.000536385	Tep3
FBgn0262735	1.3064	9.5558	35.9034	8.11e-06	0.000259297	Imp
FBgn0040271	1.30075	8.33518	18.691	0.000345789	0.00369392	Sulf1
FBgn0010222	1.29025	5.85106	15.5845	0.000824396	0.006811	Nmdmc
FBgn0025628	1.28773	7.55412	34.8165	9.88e-06	0.000297262	CG4199
FBgn0038804	1.28762	4.11948	15.7223	0.000791844	0.00662163	CG10877
FBgn0052029	1.28735	4.66855	14.5681	0.00111591	0.00862698	Cpr66D
FBgn0267126	1.28486	0.939502	8.14476	0.0099609	0.0417568	lncRNA:CR45566
FBgn0037391	1.27326	6.30193	37.6439	5.95e-06	0.000209754	CG2017
FBgn0053294	1.26664	2.55188	11.3422	0.00313417	0.0183271	CR33294
FBgn0033945	1.26657	3.08165	32.9213	1.41e-05	0.000391255	CG12868
FBgn0034501	1.26637	3.12522	11.0895	0.00341582	0.0194195	CG13868
FBgn0041087	1.26537	4.97027	9.80333	0.00536502	0.0271924	wun2
FBgn0003328	1.26375	7.18665	30.6617	2.19e-05	0.000542848	scb
FBgn0051721	1.25863	5.15358	45.6527	1.61e-06	8.34e-05	Trim9
FBgn0266719	1.22834	6.39011	35.9668	8.01e-06	0.000257953	stac
FBgn0029831	1.22478	2.76748	24.8457	7.59e-05	0.00126623	CG5966
FBgn0002306	1.22002	9.34464	27.2625	4.44e-05	0.000883862	sas
FBgn0266687	1.21352	0.425737	9.79112	0.00538866	0.0272723	lncRNA:CR45177
FBgn0266657	1.21293	0.125443	9.16453	0.00677348	0.0319739	asRNA:CR45164
FBgn0031498	1.21091	2.11585	15.8757	0.000757255	0.0063991	CG17260
FBgn0261548	1.206	5.65687	13.018	0.00180645	0.0122358	prage
FBgn0000411	1.20404	4.5068	9.38027	0.0062563	0.0303819	D
FBgn0010246	1.19982	6.39903	34.1809	1.11e-05	0.000323056	Myo61F
FBgn0033205	1.1996	4.47987	8.82024	0.00770056	0.034874	CG2064
FBgn0030847	1.19776	5.68006	33.4549	1.27e-05	0.000361835	CG12991
FBgn0027552	1.19693	3.42238	21.3055	0.000176263	0.00232401	CG10863
FBgn0261283	1.19691	8.37303	84.6811	1.54e-08	3.69e-06	SREBP
FBgn0032130	1.19297	3.91316	32.138	1.64e-05	0.000439791	brwl
FBgn0002868	1.19274	1.98358	9.9636	0.0050651	0.0260061	MtnA
FBgn0051658	1.18723	2.97921	11.2765	0.00320477	0.0186493	Nnf1b
FBgn0031850	1.18623	6.64753	29.0695	3.03e-05	0.000684054	Tsp
FBgn0039754	1.18363	4.00851	15.014	0.000975909	0.00777576	CG9747
FBgn0031322	1.18093	5.28244	21.601	0.000163815	0.00219905	CG5001
FBgn0000409	1.17993	6.63494	20.4972	0.000215991	0.00267198	Cyt-c-p
FBgn0037646	1.17209	1.19622	11.2246	0.00326189	0.0189017	CAHbeta
FBgn0029791	1.16801	7.07963	35.3758	8.92e-06	0.000278744	CG4096
FBgn0051915	1.1675	3.18052	23.0553	0.000115155	0.00172912	CG31915
FBgn0036689	1.16287	3.09363	34.8665	9.79e-06	0.00029678	CG7730
FBgn0262127	1.1618	6.82822	26.3654	5.4e-05	0.00101168	kibra
FBgn0019952	1.15778	4.53488	22.3867	0.000135191	0.00192487	Orct
FBgn0033246	1.15489	7.88553	68.8425	7.84e-08	1.17e-05	ACC
FBgn0028523	1.14896	4.83379	23.0593	0.000115045	0.00172912	CG5888
FBgn0039869	1.14313	6.70337	15.9207	0.000747435	0.00632723	CG1890
FBgn0050357	1.14131	0.857701	7.58326	0.0124126	0.0488035	CG30357
FBgn0043364	1.13874	5.08379	19.2367	0.000299221	0.00334884	cbt
FBgn0036194	1.1372	5.39332	22.4362	0.000133585	0.00190482	Dph1
FBgn0259711	1.13046	3.11871	19.9771	0.000246749	0.0029349	CG42365
FBgn0085446	1.12789	9.65854	52.7217	5.77e-07	4.21e-05	CG34417
FBgn0002985	1.12746	4.77857	16.4495	0.000641973	0.0057319	odd
FBgn0261461	1.12545	6.39752	51.7252	6.63e-07	4.56e-05	RhoGAP18B
FBgn0025879	1.11779	3.45661	20.2032	0.000232819	0.00282583	Timp
FBgn0032899	1.11254	3.62379	13.1915	0.00170942	0.0117944	CG9338
FBgn0030052	1.10815	5.54037	20.7268	0.000203782	0.00257065	CG12065
FBgn0001320	1.10252	4.83941	18.4541	0.000368466	0.00385837	kni
FBgn0001323	1.09878	5.28856	15.6769	0.000802408	0.00668674	knrl
FBgn0038608	1.09828	5.47259	37.2671	6.36e-06	0.000221656	WRNexo
FBgn0051436	1.09595	3.11018	8.74915	0.00790915	0.0356393	CG31436
FBgn0035499	1.09342	8.80359	21.0329	0.000188675	0.00243758	Chd64
FBgn0011659	1.09273	4.46767	57.3779	3.11e-07	2.89e-05	Mlh1
FBgn0039209	1.08868	6.92959	24.4472	8.32e-05	0.00135163	REPTOR
FBgn0086365	1.08194	5.8928	19.8236	0.000256728	0.00302079	Orct2
FBgn0267693	1.07961	2.20508	12.0785	0.00245008	0.0153031	asRNA:CR46029
FBgn0030189	1.07576	3.53128	12.4358	0.00217936	0.0140123	CG2909
FBgn0250816	1.07282	2.30613	10.5737	0.00408265	0.0223391	AGO3
FBgn0014073	1.06982	5.07003	12.9879	0.00182385	0.0123041	Tie
FBgn0052262	1.06399	0.968174	12.9594	0.00184053	0.0123882	CG32262
FBgn0039415	1.05675	1.93774	10.4419	0.00427538	0.0230148	CG6142
FBgn0035173	1.05574	3.00176	7.58189	0.0124193	0.0488102	CG13907
FBgn0045761	1.05471	6.33013	32.9277	1.41e-05	0.000391255	CHKov1
FBgn0085397	1.05083	7.7811	23.5651	0.000102079	0.00157453	Fili
FBgn0031381	1.04424	3.98633	17.1135	0.000532169	0.00502169	Npc2a
FBgn0261509	1.04147	5.64784	7.70284	0.0118386	0.0471371	haf
FBgn0051103	1.04142	2.22738	7.93159	0.0108214	0.0441987	CG31103
FBgn0013983	1.04139	3.74922	90.4659	9.01e-09	2.63e-06	imd
FBgn0036318	1.03469	6.16466	35.3507	8.96e-06	0.00027912	Wbp2
FBgn0030958	1.03225	1.63271	8.65056	0.00820893	0.0363603	CR6900
FBgn0054057	1.03119	2.2819	14.5937	0.00110728	0.00858102	CG34057
FBgn0030628	1.03025	4.69228	36.979	6.69e-06	0.000229071	CG9114
FBgn0042178	1.02995	3.31185	73.3818	4.77e-08	8.21e-06	Apl
FBgn0264953	1.02957	7.62852	12.1581	0.00238667	0.0150198	Piezo
FBgn0037999	1.02667	4.40815	31.9734	1.69e-05	0.000450336	CG4860
FBgn0261552	1.025	8.15862	27.903	3.88e-05	0.000802204	ps
FBgn0261794	1.02392	4.42736	20.4442	0.000218925	0.00269456	kcc
FBgn0035589	1.02077	4.13942	16.4657	0.000639004	0.00572828	CHMP2B
FBgn0086347	1.02059	7.18307	49.9094	8.57e-07	5.57e-05	Myo31DF
FBgn0261113	1.01392	9.92751	56.4083	3.52e-07	3.03e-05	Xrp1
FBgn0264572	1.01284	2.7918	13.5734	0.00151565	0.0108867	asRNA:CR43944
FBgn0028425	1.01275	7.18947	27.1523	4.55e-05	0.000894028	JhI-21
FBgn0050377	1.01266	3.13641	19.6594	0.000267903	0.00311045	CG30377
FBgn0036332	1.01135	3.95831	25.2148	6.98e-05	0.00120637	Cul6
FBgn0033913	1.01111	7.99488	46.3367	1.45e-06	7.75e-05	CG8468
FBgn0031435	1.01058	2.33218	16.2802	0.000673821	0.00594657	Elba2
FBgn0052702	1.01031	4.95855	25.4143	6.67e-05	0.00117406	Cubn
FBgn0038490	1.00946	2.56183	28.0041	3.79e-05	0.000791994	CG5285
FBgn0037623	1.00587	5.68711	21.8045	0.000155807	0.00213229	CG9801
FBgn0016694	1.0022	6.0699	18.4466	0.000369201	0.00385837	Pdp1
FBgn0031022	1.00062	2.85199	21.8858	0.000152729	0.00210907	CG12204
FBgn0053207	0.999457	6.30544	18.7626	0.000339252	0.00365246	pxb
FBgn0058469	0.999191	9.00355	9.20536	0.00667206	0.0316678	lncRNA:CR40469
FBgn0053196	0.997772	9.7909	12.8339	0.00191606	0.0127638	dpy
FBgn0031643	0.994262	6.54033	28.6112	3.34e-05	0.000726417	CG3008
FBgn0040259	0.993356	5.86847	21.8098	0.000155605	0.00213229	Ugt302C1
FBgn0040238	0.992617	6.43588	36.8232	6.87e-06	0.000232027	Best1
FBgn0263111	0.990275	5.29791	12.0137	0.00250312	0.0155737	cac
FBgn0034399	0.987706	5.80385	36.5243	7.25e-06	0.00023818	CG15083
FBgn0013763	0.98735	4.73695	8.05012	0.0103331	0.0428505	Idgf6
FBgn0262579	0.985729	7.22105	29.2249	2.94e-05	0.000663985	Ect4
FBgn0039356	0.984963	2.2809	15.0299	0.000971295	0.00774542	CG5039
FBgn0030665	0.979667	1.57661	7.81945	0.0113073	0.0455558	CG15646
FBgn0032235	0.975007	1.8358	7.95017	0.0107432	0.0440014	CG5096
FBgn0014135	0.973335	5.23637	9.25696	0.00654629	0.0312884	bnl
FBgn0027791	0.972914	3.20139	16.2251	0.000684564	0.00600631	O-fut2
FBgn0004057	0.969816	4.98839	24.9357	7.44e-05	0.00124489	Zw
FBgn0025885	0.967027	6.75008	10.5797	0.00407405	0.0223053	Inos
FBgn0036691	0.966794	3.84083	13.0361	0.00179601	0.0121939	beg
FBgn0030749	0.963776	7.1896	17.3985	0.000491569	0.00472662	AnxB11
FBgn0035321	0.962512	4.32316	13.2769	0.00166381	0.0115793	CG1275
FBgn0020415	0.962468	1.95749	11.4951	0.0029763	0.0176072	Idgf2
FBgn0034219	0.961659	5.41929	41.6584	3.02e-06	0.000128651	mthl4
FBgn0051793	0.961497	4.78168	39.5685	4.27e-06	0.000159892	CG31793
FBgn0030852	0.960884	2.95171	8.42693	0.0089371	0.0384875	corolla
FBgn0039118	0.960882	2.54954	9.78698	0.00539672	0.0272812	CG10208
FBgn0024244	0.959963	8.12985	18.7632	0.000339193	0.00365246	drm
FBgn0264821	0.958773	4.0265	43.0627	2.41e-06	0.000112555	asRNA:CR44029
FBgn0015919	0.958755	6.5928	34.2959	1.09e-05	0.000318399	caup
FBgn0016797	0.95765	9.17205	49.5153	9.07e-07	5.86e-05	fz2
FBgn0035996	0.957369	3.29796	13.2901	0.00165688	0.0115561	CG3448
FBgn0016076	0.955968	6.79119	40.1459	3.88e-06	0.000147537	vri
FBgn0053054	0.953567	3.38682	21.3543	0.000174135	0.00230861	CG33054
FBgn0004397	0.953045	7.06348	36.5917	7.16e-06	0.000236951	Vinc
FBgn0261556	0.951992	7.54731	63.2728	1.49e-07	1.71e-05	CG42674
FBgn0033266	0.945592	4.18233	40.3345	3.76e-06	0.000145503	Socs44A
FBgn0038017	0.94494	4.33298	15.2384	0.000912915	0.00737148	CG4115
FBgn0041342	0.944465	6.52411	16.8396	0.000574718	0.0053036	Pcyt1
FBgn0050108	0.943899	3.40124	13.1133	0.00175241	0.0120327	CG30108
FBgn0052982	0.943421	7.00971	33.9456	1.16e-05	0.000334735	CG32982
FBgn0262524	0.93991	3.10469	9.08737	0.0069699	0.0326132	ver
FBgn0034312	0.938873	4.78789	10.8745	0.00367778	0.0205567	CG10916
FBgn0053969	0.936069	4.38593	47.6902	1.18e-06	6.99e-05	CG33969
FBgn0259167	0.931384	3.74346	21.6024	0.000163757	0.00219905	CG42272
FBgn0000083	0.930191	8.50934	28.3663	3.51e-05	0.000749971	AnxB9
FBgn0031267	0.929767	4.16908	25.036	7.27e-05	0.00123402	Ipk2
FBgn0033115	0.929388	2.63542	13.0975	0.00176128	0.0120743	Spn42De
FBgn0032886	0.925701	6.19015	28.8759	3.16e-05	0.000703843	CG9328
FBgn0011204	0.922659	5.39113	19.8912	0.000252278	0.00297936	cue
FBgn0001296	0.920101	3.43636	8.27044	0.00948954	0.0402509	kar
FBgn0263346	0.91923	8.53749	19.6655	0.000267477	0.00311045	smash
FBgn0014380	0.918383	4.27659	20.7166	0.000204309	0.00257376	RhoL
FBgn0034723	0.916352	7.0718	28.7098	3.27e-05	0.000721929	CG13506
FBgn0027596	0.914174	8.57376	31.3956	1.9e-05	0.000484274	Kank
FBgn0028983	0.913721	4.35853	36.126	7.79e-06	0.000252353	Spn55B
FBgn0035539	0.911741	6.68907	28.1982	3.64e-05	0.000768481	slow
FBgn0267733	0.905342	5.21401	29.3047	2.89e-05	0.000656229	lncRNA:CR46064
FBgn0035309	0.904903	2.88992	18.3102	0.000383035	0.00397274	CG15879
FBgn0034094	0.902973	3.7995	7.69892	0.0118569	0.0471742	Tsf3
FBgn0020272	0.902796	5.09408	19.7354	0.000262664	0.00306628	mst
FBgn0036770	0.902449	4.15273	29.8649	2.58e-05	0.000605092	Prestin
FBgn0051869	0.898823	7.84253	16.1605	0.000697401	0.00608015	CG31869
FBgn0016693	0.896874	6.74659	59.5847	2.35e-07	2.28e-05	Past1
FBgn0011774	0.896563	4.63456	27.0601	4.64e-05	0.000906465	Irbp
FBgn0000244	0.896485	6.12281	25.0224	7.29e-05	0.00123564	by
FBgn0243516	0.895528	6.33095	31.6691	1.8e-05	0.000468876	Vrp1
FBgn0050109	0.892532	3.97353	21.8346	0.000154659	0.00212961	CG30109
FBgn0002931	0.89146	5.00246	10.1414	0.00475395	0.0248408	net
FBgn0052475	0.889081	4.88903	37.699	5.89e-06	0.000208507	mthl8
FBgn0261266	0.887243	2.37821	12.1263	0.00241181	0.0151356	zuc
FBgn0030501	0.886745	4.89927	40.9564	3.39e-06	0.0001365	BthD
FBgn0004657	0.882149	8.94513	25.4269	6.66e-05	0.00117406	mys
FBgn0033174	0.877808	4.31094	26.6582	5.07e-05	0.000963822	CG11125
FBgn0086676	0.876499	7.7239	47.5704	1.2e-06	7.04e-05	spin
FBgn0023395	0.872767	4.31432	36.1832	7.71e-06	0.000250617	Chd3
FBgn0023507	0.869047	4.16985	30.9875	2.06e-05	0.000519522	D2hgdh
FBgn0033226	0.867922	5.2551	11.9857	0.00252638	0.0156476	CG1882
FBgn0046685	0.863744	6.14735	65.6287	1.13e-07	1.45e-05	Wsck
FBgn0031660	0.862919	5.48009	20.993	0.000190576	0.00245182	mRpL28
FBgn0039538	0.858224	3.07226	14.1383	0.00127215	0.00955853	CG12883
FBgn0000071	0.857673	7.1188	14.1706	0.0012596	0.00950101	Ama
FBgn0027585	0.854497	7.86547	16.0253	0.000725142	0.00622613	CG8740
FBgn0260632	0.853656	6.71074	18.708	0.00034423	0.00368954	dl
FBgn0035644	0.849919	4.15588	34.8445	9.83e-06	0.00029678	DNApol-epsilon58
FBgn0039459	0.845807	3.46544	56.1213	3.66e-07	3.06e-05	IntS12
FBgn0260933	0.844227	4.21026	14.3448	0.00119424	0.00909377	rempA
FBgn0265590	0.842138	2.35675	10.8647	0.00369028	0.0206146	lncRNA:CR44417
FBgn0038407	0.840626	2.75655	13.797	0.00141357	0.0103307	CG6126
FBgn0030716	0.840121	7.10817	45.7169	1.59e-06	8.34e-05	CG9170
FBgn0085400	0.839012	7.56664	31.0606	2.03e-05	0.000513377	side-V
FBgn0264751	0.837466	2.92056	16.6688	0.00060315	0.00550268	Vti1b
FBgn0024238	0.835225	7.5585	29.3563	2.86e-05	0.000653918	Fim
FBgn0029506	0.834402	8.94031	37.4027	6.21e-06	0.00021722	Tsp42Ee
FBgn0025676	0.828501	5.65857	43.1909	2.36e-06	0.000111364	CkIIalpha-i3
FBgn0011202	0.827837	7.21768	16.0657	0.000716723	0.00618696	dia
FBgn0033777	0.82644	5.04173	22.7758	0.000123101	0.00180068	CG17574
FBgn0036502	0.825843	3.46697	9.36269	0.00629677	0.0304918	CG7841
FBgn0035483	0.824752	2.99481	18.9884	0.00031949	0.00351038	Mul1
FBgn0031252	0.82368	4.48634	34.3055	1.09e-05	0.000318399	CG13690
FBgn0259113	0.823174	6.67069	83.8844	1.66e-08	3.89e-06	DNApol-alpha180
FBgn0026576	0.8201	4.21379	19.0144	0.000317299	0.00349029	Pisd
FBgn0261563	0.819677	7.3691	29.6384	2.7e-05	0.000626193	wb
FBgn0265991	0.819644	8.53041	22.5327	0.000130508	0.00187484	Zasp52
FBgn0025624	0.818432	4.1755	26.8519	4.86e-05	0.000935077	CG4025
FBgn0031091	0.814396	4.64855	26.4315	5.32e-05	0.00100492	Phf7
FBgn0030054	0.814007	6.92919	52.2186	6.19e-07	4.35e-05	Caf1-180
FBgn0033085	0.813092	2.34278	20.3221	0.000225844	0.00275856	CG15908
FBgn0027375	0.809136	5.97029	32.67	1.48e-05	0.000405581	RecQ5
FBgn0032956	0.807697	8.07644	7.73978	0.0116673	0.0466353	Cul2
FBgn0027610	0.807055	4.20662	15.6084	0.00081865	0.00676934	Dic1
FBgn0039043	0.802774	5.39569	28.0479	3.76e-05	0.000786387	CG17121
FBgn0086695	0.80184	4.0133	35.0066	9.54e-06	0.000293462	hd
FBgn0032698	0.79706	4.10748	48.6721	1.02e-06	6.36e-05	CG10336
FBgn0260386	0.796194	5.51469	16.9725	0.000553618	0.0051769	mtg
FBgn0013733	0.793312	10.1563	16.279	0.000674047	0.00594657	shot
FBgn0029710	0.791633	4.08583	10.0674	0.00488086	0.0253252	CG3568
FBgn0023180	0.790712	3.40463	22.1589	0.000142876	0.00199302	Orc6
FBgn0030506	0.788758	3.83113	32.9586	1.4e-05	0.000390722	DNAlig4
FBgn0027844	0.785908	2.0922	10.2152	0.00463124	0.0244432	CAH1
FBgn0034191	0.785123	2.73242	21.4232	0.000171182	0.00227888	CG6984
FBgn0033845	0.783606	6.73295	46.7908	1.35e-06	7.49e-05	mars
FBgn0030603	0.78251	4.40927	30.0412	2.49e-05	0.000589558	CG5541
FBgn0263278	0.782052	3.70769	16.9509	0.000556992	0.00518979	Fic
FBgn0036760	0.780264	3.91322	10.5178	0.00416321	0.0226517	CG5567
FBgn0086443	0.779701	7.85525	19.831	0.000256235	0.00302079	AsnRS
FBgn0028970	0.776896	3.97875	17.8849	0.000429949	0.00431377	betaggt-II
FBgn0039006	0.772011	4.20865	45.5803	1.63e-06	8.37e-05	Cyp6d4
FBgn0000439	0.771457	5.6595	7.642	0.0121268	0.0479936	Dfd
FBgn0259227	0.771126	6.90774	25.3784	6.73e-05	0.00117549	CG42327
FBgn0031307	0.769008	7.66298	13.7466	0.00143593	0.0104544	MFS3
FBgn0031011	0.768683	6.56124	22.6313	0.000127445	0.00185296	CG8034
FBgn0028527	0.76837	7.10972	30.7835	2.14e-05	0.000535451	CG18507
FBgn0086687	0.767394	8.49592	44.9358	1.8e-06	9.1e-05	Desat1
FBgn0039644	0.766947	4.98021	8.70511	0.00804153	0.036067	rdog
FBgn0040290	0.766118	5.63746	49.4102	9.21e-07	5.89e-05	RecQ4
FBgn0266752	0.764085	2.21636	13.1924	0.00170894	0.0117944	lncRNA:CR45225
FBgn0263930	0.763949	9.33636	14.1193	0.00127959	0.00960368	dally
FBgn0262617	0.762684	6.65272	47.5481	1.21e-06	7.04e-05	Nuak1
FBgn0032202	0.762017	4.92744	23.1544	0.000112473	0.00171274	REPTOR-BP
FBgn0035802	0.761827	7.57035	18.1839	0.000396342	0.00407563	Pura
FBgn0030481	0.761223	3.7185	17.5852	0.000466832	0.00452949	CG1662
FBgn0033132	0.760716	2.8959	7.99296	0.0105655	0.0435539	Tsp42Ej
FBgn0050493	0.760191	3.19298	25.7915	6.13e-05	0.00111822	Coq9
FBgn0035537	0.758115	2.36433	9.41078	0.00618679	0.0301156	CG11342
FBgn0037574	0.757911	2.77986	18.0233	0.000414026	0.00419474	Coq2
FBgn0037293	0.757717	4.53801	22.5785	0.000129076	0.00186971	CG12007
FBgn0265434	0.756039	10.9136	27.396	4.32e-05	0.000865152	zip
FBgn0022772	0.754216	5.2726	41.5271	3.09e-06	0.000129718	Orc1
FBgn0032456	0.753688	8.04651	22.0213	0.000147752	0.00205211	MRP
FBgn0033526	0.75211	4.954	40.8735	3.44e-06	0.000137804	Caf1-105
FBgn0015904	0.75189	5.45273	28.316	3.55e-05	0.000754603	ara
FBgn0036396	0.751355	3.35245	17.7483	0.000446345	0.00440622	CG17359
FBgn0004449	0.750839	9.07578	19.3078	0.000293681	0.00332332	Ten-m
FBgn0041706	0.750748	2.90035	12.8806	0.00188761	0.0126344	CG3253
FBgn0265512	0.747297	5.2686	15.679	0.000801906	0.00668674	mlt
FBgn0022338	0.744793	5.57807	37.8161	5.77e-06	0.000205042	dnk
FBgn0016926	0.744537	6.26318	25.3618	6.75e-05	0.00117549	Pino
FBgn0261983	0.744361	5.77687	38.8664	4.82e-06	0.000174244	l(2)gd1
FBgn0008646	0.742875	5.82192	7.76108	0.0115698	0.0463611	E5
FBgn0029664	0.742833	4.40696	10.9498	0.00358363	0.0200888	CG10802
FBgn0005696	0.742682	4.48797	36.7875	6.92e-06	0.000232027	DNApol-alpha73
FBgn0025381	0.741402	6.44958	35.8666	8.16e-06	0.000260054	rush
FBgn0033177	0.74106	5.26647	29.6375	2.7e-05	0.000626193	CG11141
FBgn0027287	0.737858	5.39259	39.266	4.5e-06	0.000164623	Gmap
FBgn0037007	0.735183	7.15513	32.2526	1.6e-05	0.00043253	CG5059
FBgn0011762	0.734977	4.17123	35.2113	9.19e-06	0.000284478	DNApol-alpha50
FBgn0036126	0.732541	4.45704	13.4138	0.00159349	0.0112753	Irbp18
FBgn0039854	0.730713	3.66587	13.0613	0.00178167	0.0121277	CG1635
FBgn0031824	0.730636	3.5356	7.99084	0.0105742	0.0435539	CG9547
FBgn0033259	0.729121	5.81554	20.9498	0.000192651	0.00246578	CG11210
FBgn0260442	0.727666	9.10543	14.8286	0.00103159	0.00809213	rhea
FBgn0040817	0.725634	4.76641	17.4986	0.000478137	0.00462985	CG14132
FBgn0052205	0.725278	3.09406	15.4385	0.000860518	0.00701311	hpRNA:CR32205
FBgn0028380	0.725243	4.4574	15.7022	0.000796508	0.00665485	fal
FBgn0030092	0.724885	2.90951	16.2107	0.000687408	0.00602577	fh
FBgn0267029	0.724708	2.91175	8.65363	0.00819939	0.0363398	lncRNA:CR45473
FBgn0052485	0.723737	1.89736	11.1312	0.00336751	0.0192587	CG32485
FBgn0004406	0.721238	4.7944	41.269	3.22e-06	0.000132174	tam
FBgn0010611	0.719403	6.18582	14.0987	0.00128774	0.00964607	Hmgs
FBgn0031213	0.717223	6.23825	29.7275	2.65e-05	0.000617762	galectin
FBgn0050147	0.717171	6.97447	35.5105	8.7e-06	0.000273911	Hil
FBgn0028426	0.716537	5.37259	17.4403	0.000485914	0.00468629	RNaseZ
FBgn0035432	0.71619	6.53411	15.3001	0.000896388	0.0072563	ZnT63C
FBgn0030863	0.714349	7.26885	36.2959	7.55e-06	0.00024727	CG8188
FBgn0263241	0.711575	3.88879	8.86866	0.00756202	0.0344297	Mocs1
FBgn0043903	0.709694	7.8827	99.377	4.18e-09	1.69e-06	dome
FBgn0025866	0.709586	6.53526	16.8112	0.00057935	0.00534123	CalpB
FBgn0013272	0.709149	11.1798	16.5151	0.000630078	0.00567107	Gp150
FBgn0025640	0.708553	3.55216	15.1656	0.000932841	0.00750718	CG13369
FBgn0035131	0.707928	6.0969	22.1922	0.000141723	0.00198431	mthl9
FBgn0052594	0.706474	5.56523	14.5306	0.00112863	0.00870691	be
FBgn0085428	0.706409	5.51759	20.5757	0.000211728	0.00263009	Nox
FBgn0034494	0.705408	4.92099	10.1564	0.00472872	0.0247493	CG10444
FBgn0027280	0.703712	6.68582	19.4397	0.000283697	0.00323912	l(1)G0193
FBgn0036844	0.702824	7.19836	16.5235	0.000628566	0.00567005	Mkp3
FBgn0032006	0.700525	7.23117	11.0519	0.00346019	0.0196124	Pvr
FBgn0030991	0.700395	6.04872	30.7662	2.15e-05	0.000535907	CG7453
FBgn0052066	0.69942	5.95013	10.5355	0.00413745	0.0225498	CG32066
FBgn0001961	0.69808	6.95811	26.0654	5.77e-05	0.00106654	Arpc1
FBgn0034021	0.698018	5.03844	27.488	4.23e-05	0.000854406	CG8180
FBgn0034392	0.696364	4.50092	27.4954	4.23e-05	0.000854406	MFS15
FBgn0010173	0.696343	7.70967	54.2568	4.69e-07	3.7e-05	RpA-70
FBgn0036893	0.696155	3.16065	11.1742	0.00331846	0.019103	PIG-F
FBgn0262619	0.696124	5.70114	81.7285	2.04e-08	4.46e-06	DNAlig1
FBgn0003401	0.695361	3.84829	13.0188	0.00180594	0.0122358	shu
FBgn0035158	0.695069	5.72605	25.9902	5.87e-05	0.00108015	CG13895
FBgn0030554	0.694687	3.9026	22.1829	0.000142046	0.00198431	CG1434
FBgn0260653	0.694544	8.10616	20.6378	0.000208424	0.00260255	serp
FBgn0002543	0.694282	7.64272	10.7596	0.00382691	0.0212667	robo2
FBgn0263345	0.693942	1.56368	9.25532	0.00655024	0.0312884	asRNA:CR43426
FBgn0040268	0.693729	5.82167	52.1049	6.29e-07	4.35e-05	Top3alpha
FBgn0035039	0.692934	4.20516	16.1056	0.000708523	0.00614894	Adck
FBgn0027493	0.689756	7.0324	26.6244	5.1e-05	0.000969058	AdSS
FBgn0033088	0.688706	4.03471	24.5716	8.08e-05	0.00132477	PGAP3
FBgn0004687	0.688177	8.19463	21.6729	0.000160934	0.00217861	Mlc-c
FBgn0261988	0.687313	7.69112	26.8133	4.9e-05	0.00093733	Gprk2
FBgn0030679	0.684801	3.79595	12.3005	0.00227778	0.0144902	CG8206
FBgn0040477	0.684672	2.676	8.93872	0.00736644	0.0338273	cid
FBgn0000221	0.682824	3.11994	12.157	0.00238757	0.0150198	brn
FBgn0264442	0.682769	8.99936	11.1039	0.00339905	0.0193929	ab
FBgn0260755	0.682092	3.94267	8.99453	0.00721469	0.0334013	CG42553
FBgn0016762	0.681523	3.51322	20.6512	0.000207718	0.00260078	angel
FBgn0037236	0.680797	5.9179	57.3817	3.1e-07	2.89e-05	Skp2
FBgn0264326	0.679295	6.24291	42.2453	2.75e-06	0.000120704	DNApol-epsilon255
FBgn0041627	0.679149	5.05858	25.6973	6.26e-05	0.00112791	Ku80
FBgn0031037	0.678999	6.69328	11.4507	0.00302114	0.0178018	CG14207
FBgn0027598	0.677786	7.41253	41.2546	3.23e-06	0.000132174	cindr
FBgn0039403	0.677659	3.5808	23.2898	0.000108924	0.00166415	Sld5
FBgn0014018	0.675035	6.62552	42.9078	2.47e-06	0.00011346	Rel
FBgn0038803	0.675021	5.57445	18.0606	0.000409838	0.00415668	CG5191
FBgn0034067	0.673109	6.89548	45.6963	1.6e-06	8.34e-05	CG8399
FBgn0050373	0.67308	2.67944	13.9991	0.00132784	0.00986905	CG30373
FBgn0011591	0.665403	7.77711	17.6441	0.000459321	0.004502	fng
FBgn0259676	0.665213	4.5476	29.359	2.86e-05	0.000653918	DNApol-alpha60
FBgn0259938	0.664991	6.76234	22.2683	0.000139126	0.00196347	cwo
FBgn0014011	0.664648	7.15605	26.0647	5.77e-05	0.00106654	Rac2
FBgn0035461	0.664348	3.32415	7.59914	0.0123346	0.0486559	ntc
FBgn0267795	0.663946	8.20273	28.2528	3.6e-05	0.000761744	Frl
FBgn0051028	0.662886	6.40039	19.7331	0.000262824	0.00306628	CG31028
FBgn0015766	0.662562	8.83453	8.05821	0.0103007	0.0427529	Msr-110
FBgn0001168	0.661739	7.09685	20.9785	0.000191267	0.00245182	h
FBgn0034744	0.659158	4.64911	13.2113	0.00169875	0.0117545	Vps20
FBgn0031263	0.658387	6.55671	10.3328	0.00444277	0.0236828	Tspo
FBgn0001981	0.658223	6.0038	7.66723	0.0120063	0.0475951	esg
FBgn0027903	0.657182	4.50675	26.9338	4.77e-05	0.000922281	CG12018
FBgn0034909	0.65621	3.74944	8.52629	0.00860503	0.0374428	CG4797
FBgn0032234	0.656113	3.84389	18.8955	0.000327458	0.00357345	gny
FBgn0033052	0.653829	6.93474	41.8214	2.94e-06	0.000125838	SCAP
FBgn0053062	0.653385	3.31148	10.6687	0.00394961	0.0217715	CG33062
FBgn0033127	0.651376	6.05131	38.7226	4.94e-06	0.000177255	Tsp42Ef
FBgn0024236	0.650251	7.24496	54.0727	4.8e-07	3.7e-05	foi
FBgn0052137	0.648928	6.70887	25.1475	7.09e-05	0.00121576	CG32137
FBgn0036643	0.648739	2.94296	15.4793	0.000850258	0.00697332	Syx8
FBgn0005683	0.648721	4.00069	30.4043	2.31e-05	0.000557473	pie
FBgn0029685	0.647029	5.45613	32.4887	1.53e-05	0.000416735	CG2938
FBgn0010620	0.647008	8.28809	30.8357	2.12e-05	0.000531286	CG10939
FBgn0040237	0.646238	6.33414	17.9359	0.000424005	0.00427335	bor
FBgn0036481	0.645598	3.54573	8.62023	0.00830368	0.0366619	CG16959
FBgn0003514	0.644894	7.96483	16.9547	0.000556395	0.00518979	sqh
FBgn0261553	0.642225	7.24095	32.0518	1.67e-05	0.000444745	CG42671
FBgn0038893	0.641739	4.31982	13.7224	0.00144678	0.0105176	Archease
FBgn0040475	0.640818	6.48029	17.493	0.000478872	0.00463231	SH3PX1
FBgn0034728	0.640131	6.78672	24.7077	7.83e-05	0.00129774	rad50
FBgn0259749	0.63906	4.68312	31.642	1.81e-05	0.000470094	mmy
FBgn0001291	0.637063	6.18789	20.1325	0.000237079	0.00287391	Jra
FBgn0027525	0.632892	6.80258	31.7745	1.76e-05	0.000463059	LTV1
FBgn0025693	0.632706	5.19318	11.7473	0.00273477	0.0165133	ZnT41F
FBgn0035084	0.632652	2.9199	9.71181	0.00554513	0.0277689	CG15861
FBgn0263133	0.632102	5.10019	27.5243	4.2e-05	0.000853164	mEFG1
FBgn0020493	0.630936	7.71831	9.46562	0.00606397	0.0296724	Dad
FBgn0024245	0.629425	6.08771	34.3406	1.08e-05	0.000318311	dnt
FBgn0011703	0.62941	7.69154	68.7746	7.9e-08	1.17e-05	RnrL
FBgn0003082	0.629332	5.14219	31.6218	1.81e-05	0.000470696	phr
FBgn0003206	0.629081	6.10037	42.9328	2.46e-06	0.00011346	Ras64B
FBgn0031834	0.628025	2.54067	7.5085	0.0127872	0.0498692	CG13766
FBgn0028984	0.627797	7.70598	8.42295	0.00895069	0.0385288	Spn88Ea
FBgn0039165	0.627764	4.13582	17.6181	0.000462612	0.00452045	CG6204
FBgn0037796	0.627437	7.98575	26.822	4.89e-05	0.00093733	CG12814
FBgn0029771	0.626677	5.21383	24.1864	8.83e-05	0.00140496	CG12730
FBgn0015806	0.626037	8.20882	14.8493	0.0010252	0.00805785	S6k
FBgn0003209	0.626036	7.04366	10.9939	0.0035297	0.0198773	raw
FBgn0037503	0.622901	3.44868	7.92585	0.0108457	0.0442331	CG14598
FBgn0034402	0.622135	2.67781	12.7812	0.00194878	0.0129003	CG15084
FBgn0028427	0.621484	5.99994	21.9306	0.000151064	0.00209509	Ilk
FBgn0038313	0.62021	3.68246	25.1231	7.13e-05	0.00121851	CG4338
FBgn0035101	0.618586	6.67552	28.6477	3.31e-05	0.000723509	p130CAS
FBgn0035812	0.618267	5.50982	21.735	0.000158494	0.00215163	CG7457
FBgn0029942	0.617559	3.60603	11.1848	0.00330641	0.0190564	CG2059
FBgn0027784	0.61671	3.49963	25.7671	6.17e-05	0.00112008	Prp18
FBgn0000577	0.614811	4.83567	10.7738	0.00380816	0.0211993	en
FBgn0027079	0.61394	7.14697	10.483	0.00421425	0.0227993	ValRS
FBgn0031882	0.613059	4.29002	14.9132	0.00100577	0.0079501	Rab30
FBgn0033890	0.61182	5.43015	72.5243	5.23e-08	8.54e-06	Ctf4
FBgn0033649	0.611726	4.51613	10.7225	0.00387655	0.0214683	pyr
FBgn0036805	0.609879	6.08311	17.3073	0.000504179	0.00481421	Chmp1
FBgn0028515	0.609852	6.71791	15.6578	0.000806903	0.00670098	EndoGI
FBgn0086656	0.608765	7.1245	20.061	0.000241474	0.00289078	shrb
FBgn0031457	0.608114	4.64361	17.194	0.000520348	0.00494896	CG3077
FBgn0262656	0.607673	8.73732	9.4582	0.00608044	0.0297156	Myc
FBgn0028473	0.605362	9.28311	23.0889	0.000114239	0.0017278	Non1
FBgn0011236	0.603887	6.54436	40.7175	3.53e-06	0.000139664	ken
FBgn0032117	0.603046	3.38196	12.5314	0.00211267	0.0136994	FucTB
FBgn0003371	0.602632	8.48915	52.8078	5.71e-07	4.19e-05	sgg
FBgn0030269	0.601743	5.3627	40.2091	3.84e-06	0.000147149	CDK2AP1
FBgn0020270	0.600622	6.04668	32.0736	1.66e-05	0.000444098	mre11
FBgn0265174	0.600369	3.85721	12.3524	0.00223941	0.0142944	PIG-V
FBgn0027085	0.600066	4.68301	26.9571	4.75e-05	0.000919477	LeuRS-m
FBgn0034307	0.59816	3.39933	16.2795	0.000673963	0.00594657	CG10914
FBgn0051216	0.59816	3.89911	17.6665	0.00045649	0.00448339	Naam
FBgn0030834	0.597127	4.56474	18.8301	0.000333206	0.00361568	CG8675
FBgn0052251	0.593802	6.6326	19.1108	0.000309315	0.0034299	Claspin
FBgn0051133	0.593712	3.09621	24.4	8.41e-05	0.00135758	Slimp
FBgn0031265	0.593419	4.88778	20.4774	0.000217081	0.00267872	CG2794
FBgn0039156	0.593282	4.86791	13.9737	0.00133828	0.00993135	CG6178
FBgn0020647	0.592089	6.87935	11.5452	0.0029265	0.0173981	KrT95D
FBgn0031663	0.591246	4.38699	15.4781	0.000850564	0.00697332	CG8891
FBgn0033973	0.590987	2.72262	13.8419	0.001394	0.01025	HPS1
FBgn0034735	0.589976	3.85808	24.4339	8.34e-05	0.00135163	CG4610
FBgn0005278	0.589407	8.9919	20.0625	0.000241382	0.00289078	Sam-S
FBgn0004055	0.587671	6.84747	20.7969	0.000200211	0.00254225	uzip
FBgn0032014	0.587131	3.67	12.5866	0.00207518	0.013514	CG7840
FBgn0265413	0.586775	7.26902	10.0266	0.00495235	0.0255996	CG44325
FBgn0034590	0.585866	7.3879	35.222	9.17e-06	0.000284478	Magi
FBgn0065035	0.585243	3.95775	21.1997	0.000180968	0.00236982	AlkB
FBgn0264078	0.581776	6.1517	18.3796	0.000375927	0.00392015	Flo2
FBgn0015513	0.581744	7.45256	21.8862	0.000152716	0.00210907	mbc
FBgn0035878	0.580103	5.79948	21.3634	0.000173744	0.0023066	CG7182
FBgn0001332	0.579791	6.58109	47.3377	1.25e-06	7.14e-05	PRAS40
FBgn0035890	0.578766	3.30718	14.2246	0.00123893	0.00936736	CG13667
FBgn0015270	0.57759	4.89273	37.6213	5.97e-06	0.000209815	Orc2
FBgn0037856	0.575707	6.65782	14.9003	0.00100967	0.00797217	Leash
FBgn0013765	0.573947	7.17287	25.1409	7.1e-05	0.00121576	cnn
FBgn0037792	0.573219	5.61555	60.7467	2.03e-07	2.06e-05	TAF1B
FBgn0035247	0.571632	4.39325	18.1468	0.000400351	0.00409064	metl
FBgn0039266	0.568844	6.8391	19.3855	0.000287755	0.00327768	CG11791
FBgn0004133	0.567315	7.47664	36.995	6.67e-06	0.000229071	blow
FBgn0014020	0.566608	9.55197	14.3866	0.00117912	0.00900719	Rho1
FBgn0052649	0.566509	4.47971	12.6122	0.00205804	0.0134478	Coq8
FBgn0036556	0.565964	7.19527	21.7819	0.000156673	0.00213477	CG5830
FBgn0031008	0.565748	4.37965	13.8371	0.00139607	0.0102574	CG8010
FBgn0051495	0.56535	2.80386	10.5329	0.00414125	0.0225578	CG31495
FBgn0034694	0.563628	5.16335	28.2504	3.6e-05	0.000761744	Plekhm1
FBgn0002121	0.563432	9.22131	23.8008	9.66e-05	0.00150698	l(2)gl
FBgn0261565	0.562635	7.2759	14.3756	0.00118307	0.00901587	Lmpt
FBgn0011818	0.560383	6.01251	31.5439	1.84e-05	0.000476663	oaf
FBgn0032811	0.55879	3.63427	7.78594	0.0114572	0.046121	CG10268
FBgn0034894	0.558279	4.72407	17.8765	0.000430947	0.00431377	sigmar
FBgn0086901	0.55803	8.16165	14.4549	0.00115488	0.00885672	cv-c
FBgn0039328	0.557571	4.83405	15.8424	0.000764617	0.00643308	CHKov2
FBgn0039141	0.55671	6.00573	19.9064	0.000251288	0.00297131	spas
FBgn0032393	0.556098	5.11549	14.0903	0.00129107	0.00965495	Nfs1
FBgn0039930	0.555892	3.48375	11.0929	0.00341191	0.0194088	CG11077
FBgn0030039	0.555881	3.36207	11.3577	0.00311775	0.0182532	CG12123
FBgn0038400	0.555385	6.27176	11.1573	0.0033376	0.0191725	CG5903
FBgn0260986	0.555041	4.5827	11.7002	0.00277821	0.0167126	mei-38
FBgn0260748	0.554067	7.00706	17.9901	0.000417784	0.00421949	CG5004
FBgn0019886	0.553524	6.7091	25.9907	5.87e-05	0.00108015	Letm1
FBgn0037379	0.55046	5.83513	19.6157	0.000270964	0.00313088	CG10979
FBgn0053123	0.549478	7.40277	12.3879	0.00221359	0.0141567	LeuRS
FBgn0261530	0.548777	5.04185	16.101	0.000709457	0.00614894	nbs
FBgn0030668	0.548649	2.91879	10.4698	0.00423381	0.0228499	CG8128
FBgn0030170	0.546801	4.08778	21.8	0.00015598	0.00213229	CG2990
FBgn0036702	0.546139	6.91915	13.523	0.00153977	0.0109861	CG6512
FBgn0000018	0.5461	4.02126	9.61927	0.00573411	0.0284282	abo
FBgn0005655	0.545881	7.52541	20.7065	0.000204831	0.00257376	PCNA
FBgn0027513	0.544236	4.15241	18.075	0.000408239	0.00414921	ana2
FBgn0015360	0.54399	4.43721	39.4823	4.34e-06	0.000161056	oxt
FBgn0027559	0.543586	4.60753	41.4043	3.15e-06	0.000130638	Pol32
FBgn0030612	0.543101	3.29045	10.9647	0.00356536	0.0200242	CG5599
FBgn0032513	0.543076	4.62649	12.9873	0.00182421	0.0123041	CG6565
FBgn0038326	0.542622	5.61807	24.4337	8.34e-05	0.00135163	CG5044
FBgn0015376	0.54251	5.05626	41.3076	3.2e-06	0.000132154	cutlet
FBgn0002638	0.542474	7.341	55.5045	3.97e-07	3.27e-05	Rcc1
FBgn0035204	0.541345	3.88098	18.2806	0.000386105	0.00399169	CG2277
FBgn0025815	0.540374	7.25013	46.5597	1.4e-06	7.54e-05	Mcm6
FBgn0036686	0.538912	6.5464	25.0433	7.26e-05	0.00123402	CG7728
FBgn0039044	0.538161	4.5672	8.20094	0.00974704	0.0411802	p53
FBgn0066101	0.538035	5.8476	15.6243	0.000814839	0.00675524	LpR1
FBgn0025360	0.537182	6.96001	19.6838	0.000266208	0.003102	Optix
FBgn0262975	0.537099	8.0119	20.9151	0.00019434	0.0024841	cnc
FBgn0036000	0.536464	5.07457	29.5447	2.75e-05	0.000636663	CG3434
FBgn0015789	0.536269	6.69307	27.5562	4.17e-05	0.000849137	Rab10
FBgn0030431	0.535815	4.40508	9.06475	0.00702867	0.0328084	CG4407
FBgn0032906	0.535307	6.16075	21.3468	0.00017446	0.00230974	RPA2
FBgn0015000	0.535215	5.38463	21.5205	0.000167105	0.00223078	betaggt-I
FBgn0027363	0.534191	6.40549	17.3616	0.000496624	0.00476097	Stam
FBgn0267487	0.532807	7.77804	63.4087	1.47e-07	1.71e-05	Ptp61F
FBgn0083961	0.531197	4.02725	11.5478	0.00292395	0.0173937	CG34125
FBgn0038869	0.530473	4.76811	26.7855	4.93e-05	0.000939978	Smyd5
FBgn0054056	0.530139	5.68455	7.51445	0.012757	0.0498319	CG34056
FBgn0037617	0.52996	4.69728	30.5544	2.24e-05	0.000547773	nom
FBgn0031361	0.529598	3.24119	11.8358	0.00265529	0.0162474	CG17652
FBgn0051344	0.528974	4.11195	13.7145	0.00145034	0.0105342	CG31344
FBgn0034626	0.525748	3.88102	11.2208	0.00326612	0.0189148	CG10795
FBgn0259791	0.525509	3.78056	12.0455	0.00247694	0.0154408	bora
FBgn0000588	0.5252	4.60067	18.8881	0.000328101	0.00357642	esc
FBgn0033935	0.524592	3.77162	12.1852	0.00236551	0.0149298	Sin1
FBgn0037852	0.524184	5.03507	8.69691	0.00806643	0.0360762	Tpc1
FBgn0024754	0.523919	6.42065	20.0551	0.00024184	0.00289156	Flo1
FBgn0032222	0.523703	4.88987	10.1029	0.00481956	0.0251019	CG5037
FBgn0038552	0.52301	5.04969	37.1503	6.49e-06	0.000223833	Alg1
FBgn0034398	0.522807	7.46876	13.955	0.00134605	0.00996653	CG15098
FBgn0030246	0.522368	6.20451	11.7592	0.00272391	0.0164684	CG1582
FBgn0261111	0.521653	3.56421	12.7934	0.00194115	0.0128763	BHD
FBgn0024329	0.52148	7.52168	25.2816	6.88e-05	0.0011926	Mekk1
FBgn0087013	0.520361	9.13018	20.6328	0.000208687	0.00260255	Karybeta3
FBgn0037561	0.520276	4.49976	13.0676	0.00177811	0.0121206	CG9630
FBgn0050089	0.519612	5.66198	10.2963	0.00450022	0.0239307	CG30089
FBgn0039637	0.519408	5.29847	9.71235	0.00554405	0.0277689	Ctl2
FBgn0015924	0.519324	5.56321	20.4373	0.000219304	0.00269579	crq
FBgn0035715	0.518911	6.54574	12.3414	0.00224752	0.0143356	CG10103
FBgn0263605	0.518354	4.67665	20.085	0.000239989	0.00289078	l(3)72Dn
FBgn0034057	0.518255	5.44982	28.6852	3.29e-05	0.000722137	CG8314
FBgn0032929	0.518012	5.24465	23.0284	0.000115895	0.00173482	Mcm10
FBgn0031875	0.517821	5.23316	43.1416	2.38e-06	0.000111692	CG3430
FBgn0012051	0.517739	6.68424	16.7333	0.000592238	0.00543921	CalpA
FBgn0010278	0.517439	7.96252	47.3073	1.25e-06	7.14e-05	Ssrp
FBgn0002906	0.517147	5.4768	20.4923	0.000216257	0.00267198	Blm
FBgn0027086	0.516099	7.92553	20.0066	0.000244876	0.00291699	IleRS
FBgn0037443	0.512968	7.27872	13.7643	0.00142803	0.0104127	Dmtn
FBgn0004378	0.512775	7.82123	18.7538	0.00034004	0.00365686	Klp61F
FBgn0028956	0.509815	6.63203	14.9122	0.00100605	0.0079501	mthl3
FBgn0015296	0.509588	5.76669	23.2949	0.000108792	0.00166415	Shc
FBgn0027081	0.509387	8.20595	10.6716	0.00394572	0.0217637	ThrRS
FBgn0024992	0.508867	5.62094	21.3077	0.000176167	0.00232401	Spg7
FBgn0034496	0.508727	5.65998	21.2198	0.000180067	0.00236445	CG9143
FBgn0030803	0.50854	4.74509	12.4484	0.00217042	0.0139641	CG4880
FBgn0015553	0.508472	3.99352	23.8297	9.59e-05	0.00150403	tos
FBgn0015380	0.508381	8.3256	9.74866	0.00547181	0.0275163	drl
FBgn0262559	0.50821	6.35635	13.3717	0.0016148	0.0113615	Mdh2
FBgn0031452	0.507818	5.14616	34.8423	9.84e-06	0.00029678	Cwc25
FBgn0037773	0.507471	3.11076	9.75142	0.00546637	0.0275046	CG5359
FBgn0036740	0.506176	5.60596	7.96427	0.0106843	0.043816	Vps60
FBgn0015776	0.505807	7.04483	11.0823	0.00342426	0.019456	nrv1
FBgn0031764	0.505572	4.90143	21.8659	0.000153478	0.00211636	CG9107
FBgn0038425	0.505333	3.5626	8.06436	0.0102761	0.0426879	CG14881
FBgn0040080	0.504663	6.3947	30.4123	2.31e-05	0.000557473	pins
FBgn0036486	0.504419	6.34458	24.9735	7.37e-05	0.00124024	Msh6
FBgn0032138	0.502997	8.25934	44.1955	2.01e-06	9.89e-05	CG4364
FBgn0034110	0.502987	4.82273	15.968	0.000737256	0.00627702	Atg9
FBgn0037536	0.502356	7.19132	20.7715	0.000201494	0.00255183	CG2698
FBgn0039402	0.499911	6.2417	10.1822	0.00468565	0.0246099	Vps2
FBgn0263600	0.496155	5.59191	40.597	3.6e-06	0.000141898	DNApol-delta
FBgn0261570	0.495965	7.82434	19.7687	0.000260408	0.00304918	raskol
FBgn0031836	0.494112	5.29381	15.9344	0.000744476	0.00631885	CG11050
FBgn0035918	0.493706	4.87945	30.5725	2.23e-05	0.000547773	Cdc6
FBgn0261984	0.493604	6.51256	15.9509	0.000740925	0.00629427	Ire1
FBgn0266441	0.493523	5.72226	11.2067	0.00328186	0.0189652	CG45071
FBgn0034495	0.493373	4.23054	13.4683	0.00156642	0.0111185	CG11788
FBgn0003502	0.492915	8.18882	19.5935	0.000272534	0.00314525	Btk29A
FBgn0004387	0.492275	6.76016	12.6087	0.00206034	0.0134537	Klp98A
FBgn0032702	0.49181	5.29604	22.5676	0.000129415	0.00186971	CG10376
FBgn0024986	0.491372	4.37503	8.59593	0.00838049	0.0368826	CG3719
FBgn0037810	0.49044	7.9803	17.1021	0.000533872	0.00502791	sle
FBgn0038376	0.490209	5.82853	10.0115	0.00497919	0.0256693	Hmt-1
FBgn0035691	0.488943	2.43956	9.27195	0.00651025	0.0311902	CG7386
FBgn0028894	0.48778	5.02119	15.8596	0.000760807	0.00642078	GMF
FBgn0032915	0.487098	6.26455	14.1602	0.00126363	0.00951677	l(2)05287
FBgn0032166	0.486419	4.58087	13.5166	0.00154286	0.011	CG4619
FBgn0086532	0.485738	5.68277	12.0788	0.0024499	0.0153031	Spt-I
FBgn0039687	0.485419	3.73604	8.80753	0.0077374	0.0349636	Naa40
FBgn0034299	0.484794	4.7879	24.4366	8.34e-05	0.00135163	CG5757
FBgn0039417	0.484465	4.01248	13.3954	0.00160279	0.01131	CG6073
FBgn0052428	0.483514	5.6541	17.8527	0.000433762	0.00432392	CG32428
FBgn0004381	0.483128	3.95698	7.92657	0.0108427	0.0442331	Klp68D
FBgn0032482	0.482213	5.55944	15.5343	0.000836622	0.00688835	Pect
FBgn0015926	0.481927	5.42697	13.2035	0.00170293	0.0117749	dah
FBgn0033188	0.480976	7.1114	9.91182	0.00515991	0.026361	Drat
FBgn0032154	0.479514	3.78873	8.85837	0.00759124	0.0344812	mtDNA-helicase
FBgn0030666	0.479083	3.65913	9.76109	0.00544733	0.0274391	CG12708
FBgn0033354	0.478052	6.09256	18.922	0.000325162	0.00355996	FANCI
FBgn0013305	0.477712	6.62768	7.94309	0.0107729	0.0440701	Nmda1
FBgn0010220	0.477144	4.99595	24.0184	9.18e-05	0.00145117	Dbp45A
FBgn0036663	0.476165	8.04645	23.0332	0.000115762	0.00173482	CG9674
FBgn0030088	0.475184	3.64488	12.8172	0.00192637	0.0128154	Arfrp1
FBgn0052418	0.474847	4.37576	7.9381	0.010794	0.0441341	vito
FBgn0036309	0.473456	6.07809	19.2977	0.000294455	0.00332332	Hip1
FBgn0033918	0.472336	6.4997	10.4679	0.00423656	0.0228499	CG8531
FBgn0033225	0.472259	5.28641	11.6406	0.00283416	0.0170173	TTLL12
FBgn0037141	0.471802	5.1288	13.3718	0.00161472	0.0113615	DNApol-eta
FBgn0263446	0.471164	2.93576	9.12239	0.00687998	0.0322975	asRNA:CR43469
FBgn0039150	0.470034	4.92668	19.5455	0.000275963	0.00317313	CG13605
FBgn0052109	0.470033	4.19515	10.1751	0.00469747	0.0246528	CG32109
FBgn0032036	0.470009	5.80192	14.0183	0.00132	0.00983363	CG13384
FBgn0034223	0.468782	6.48057	16.4614	0.000639782	0.00572828	Tes
FBgn0026090	0.468531	4.62871	8.90906	0.00744855	0.0341226	CG14812
FBgn0035591	0.467426	4.01421	11.2886	0.00319161	0.018584	CG4611
FBgn0000546	0.466833	7.96047	16.5193	0.000629321	0.00567107	EcR
FBgn0051694	0.466639	7.17397	10.8378	0.00372471	0.0207949	CG31694
FBgn0041180	0.466589	8.34033	9.88462	0.00521049	0.026549	Tep4
FBgn0032845	0.466527	3.59807	8.06287	0.0102821	0.0426942	CG10747
FBgn0261004	0.46648	6.17392	28.5189	3.4e-05	0.000736131	asl
FBgn0035498	0.464583	6.63318	31.4505	1.88e-05	0.000482911	Fit1
FBgn0038533	0.464456	5.73959	15.6116	0.000817876	0.00676875	CG7523
FBgn0058178	0.464307	5.8074	12.6277	0.00204772	0.0133895	CG40178
FBgn0260817	0.464289	4.46915	10.7076	0.00389657	0.0215296	gkt
FBgn0010382	0.463855	6.74285	14.4524	0.00115574	0.00885672	CycE
FBgn0260960	0.463461	6.51461	8.40375	0.0090166	0.0387951	Baldspot
FBgn0037549	0.462881	6.87262	23.8977	9.44e-05	0.00148278	CG7878
FBgn0004583	0.462131	9.86994	12.985	0.00182554	0.0123045	ex
FBgn0035157	0.461428	5.08711	8.2031	0.00973889	0.0411802	CG13894
FBgn0035763	0.46141	6.02869	12.1251	0.00241272	0.0151356	CG8602
FBgn0026619	0.460239	4.30408	14.2819	0.0012174	0.00924087	Taz
FBgn0261873	0.45971	8.25574	27.1731	4.53e-05	0.000892682	sdt
FBgn0037846	0.459203	4.20542	11.9246	0.0025781	0.0158964	CG6574
FBgn0010352	0.458748	7.80644	21.1182	0.000184689	0.00239896	Nc73EF
FBgn0031659	0.458068	4.52201	21.6366	0.000162382	0.00218749	CG14043
FBgn0037554	0.457163	5.3439	10.4026	0.0043348	0.0232308	DNApol-iota
FBgn0035393	0.455116	4.19885	13.3516	0.00162507	0.0114087	CG16753
FBgn0003174	0.452497	7.64761	9.81443	0.00534362	0.0270982	pwn
FBgn0037070	0.451892	4.31587	8.18488	0.00980764	0.0413666	CG11309
FBgn0015765	0.451696	4.05555	8.67462	0.00813461	0.036248	p38a
FBgn0034176	0.451497	5.80393	27.1818	4.52e-05	0.000892682	ste24a
FBgn0038118	0.451276	5.84331	15.1451	0.000938543	0.00753417	timeout
FBgn0034948	0.450869	5.83096	19.2569	0.000297633	0.00333494	PPP1R15
FBgn0053107	0.450808	3.23249	9.02602	0.00713059	0.0331555	CG33107
FBgn0086361	0.448124	7.85628	42.8644	2.49e-06	0.00011346	alph
FBgn0027569	0.447852	5.95385	33.6008	1.24e-05	0.00035349	cert
FBgn0263593	0.447829	7.00908	11.098	0.00340599	0.0194088	Lpin
FBgn0086706	0.447132	8.36211	22.5681	0.000129398	0.00186971	pix
FBgn0031450	0.445395	6.02687	17.3008	0.000505089	0.00481812	Hrs
FBgn0035766	0.444083	6.58014	24.6409	7.95e-05	0.00130869	eco
FBgn0263832	0.443832	6.40117	20.6498	0.000207792	0.00260078	Rcd5
FBgn0037637	0.443456	5.69951	9.19944	0.00668665	0.0316883	IscU
FBgn0030808	0.443128	6.83665	22.552	0.000129902	0.00186971	RhoGAP15B
FBgn0032290	0.441936	4.04599	12.4739	0.00215248	0.0138834	CG6443
FBgn0028952	0.441789	4.20132	8.55676	0.00850598	0.0371989	Kebab
FBgn0261064	0.440477	4.66811	14.667	0.00108303	0.008427	Rbsn-5
FBgn0000370	0.440022	10.3104	23.59	0.000101485	0.00156788	crc
FBgn0033656	0.439897	5.31174	20.6317	0.000208745	0.00260255	S2P
FBgn0038747	0.438652	5.49043	12.4968	0.0021365	0.0138012	RhoGAP92B
FBgn0030318	0.438575	6.81928	13.4074	0.0015967	0.0112753	rho-4
FBgn0265784	0.437595	6.62966	19.0741	0.000312328	0.00345933	CrebB
FBgn0030056	0.43699	6.21612	18.5173	0.000362259	0.00381064	CAH3
FBgn0037116	0.43649	5.84985	32.9594	1.4e-05	0.000390722	Als2
FBgn0050118	0.436253	6.21749	23.1482	0.00011264	0.00171274	Ttd14
FBgn0024364	0.43469	5.60963	24.8627	7.56e-05	0.00126353	CG11417
FBgn0038683	0.434493	5.2542	10.4198	0.00430881	0.0231172	CG11779
FBgn0051523	0.434063	7.30644	11.171	0.00332202	0.019112	CG31523
FBgn0050085	0.433755	6.63359	22.2459	0.000139886	0.00196693	Rif1
FBgn0025621	0.433149	5.61652	24.2609	8.68e-05	0.00138556	CG16989
FBgn0038056	0.4327	4.46711	9.43747	0.00612668	0.0298579	CG5961
FBgn0030970	0.431804	4.25902	13.2954	0.00165416	0.0115507	CG7326
FBgn0033457	0.431779	4.2043	7.84252	0.0112054	0.0452588	Ntmt
FBgn0035151	0.431252	3.58501	7.68527	0.011921	0.0473544	CG17129
FBgn0040334	0.429337	4.91048	10.0726	0.00487177	0.0252917	Tsp3A
FBgn0004370	0.428461	8.27275	15.7461	0.000786369	0.00658157	Ptp10D
FBgn0036018	0.428157	5.46562	17.4593	0.000483352	0.00466989	CG3335
FBgn0052549	0.427789	5.14754	7.55307	0.0125624	0.0492116	CG32549
FBgn0035600	0.427571	6.48262	14.3945	0.00117628	0.00899262	Cyt-c1
FBgn0000996	0.426244	6.24132	17.1521	0.00052647	0.00498748	dup
FBgn0040466	0.42598	4.03884	9.76626	0.00543717	0.0274137	Dlip2
FBgn0001977	0.425753	6.44749	9.76079	0.00544791	0.0274391	CIAPIN1
FBgn0014028	0.42555	6.18482	15.4545	0.000856488	0.00700399	SdhB
FBgn0053139	0.425065	5.64248	18.018	0.000414619	0.00419633	Impbeta11
FBgn0259824	0.425024	6.01578	24.2031	8.8e-05	0.00140188	Hip14
FBgn0041186	0.424161	5.41622	25.0019	7.33e-05	0.00123795	Slbp
FBgn0264785	0.42399	6.16926	13.1053	0.00175691	0.0120529	Hph
FBgn0015268	0.42269	8.92527	25.5207	6.52e-05	0.0011616	Nap1
FBgn0039207	0.422653	6.48631	17.8064	0.000439294	0.00435	CG5789
FBgn0034611	0.422475	6.15973	15.3841	0.000874429	0.00710843	MFS16
FBgn0030013	0.422468	3.64588	8.11268	0.0100853	0.0420586	GIIIspla2
FBgn0027864	0.422291	3.41641	10.4688	0.00423534	0.0228499	Ogg1
FBgn0036376	0.422017	6.42866	35.9011	8.11e-06	0.000259297	Liprin-beta
FBgn0032818	0.421409	3.97095	9.22058	0.00663469	0.0315664	CG10628
FBgn0013548	0.421178	5.04699	28.4926	3.42e-05	0.000736773	l(2)dtl
FBgn0025865	0.420903	7.54105	8.97592	0.00726491	0.0335225	Cortactin
FBgn0011704	0.420535	6.93133	14.5908	0.00110826	0.00858165	RnrS
FBgn0000709	0.42039	6.37508	27.1688	4.54e-05	0.000892682	fliI
FBgn0030855	0.419974	5.4093	12.0759	0.00245225	0.0153067	CG5800
FBgn0053198	0.419661	4.3609	8.97606	0.00726452	0.0335225	pen-2
FBgn0026630	0.419474	5.85539	25.6386	6.35e-05	0.00113553	nes
FBgn0030026	0.418992	3.78537	11.1117	0.00339006	0.0193646	sni
FBgn0035879	0.417001	6.22094	39.4348	4.37e-06	0.000161202	GAPcenA
FBgn0032388	0.416555	7.03282	28.3311	3.54e-05	0.000753868	CG6686
FBgn0037329	0.416495	4.24797	13.0144	0.0018085	0.0122411	POLDIP2
FBgn0086346	0.416395	7.82683	10.0994	0.00482559	0.0251197	ALiX
FBgn0038428	0.416113	4.8132	8.37595	0.009113	0.0390354	CG14894
FBgn0266720	0.415533	5.44367	9.03122	0.00711683	0.0331075	Snap24
FBgn0035877	0.415356	4.71545	16.0622	0.000717436	0.00618757	CG7083
FBgn0004509	0.41512	7.01939	12.4125	0.00219591	0.014053	Fur1
FBgn0003545	0.415003	5.75679	27.6676	4.07e-05	0.000836238	sub
FBgn0020407	0.413702	4.46715	10.3068	0.00448356	0.0238769	asun
FBgn0027339	0.413472	9.32718	9.46204	0.00607191	0.0296962	jim
FBgn0260985	0.411889	6.13501	12.0841	0.00244558	0.0153031	RfC4
FBgn0035194	0.411687	2.82924	7.9333	0.0108142	0.0441981	Psf1
FBgn0024365	0.411659	6.27854	20.2174	0.000231976	0.00281915	CG12773
FBgn0039218	0.411058	4.34589	9.74406	0.00548091	0.027541	Rpb10
FBgn0031437	0.410438	5.79745	8.17285	0.0098533	0.041457	Arpc5
FBgn0036020	0.409876	4.9374	24.7742	7.72e-05	0.001282	CG8336
FBgn0031286	0.409013	3.64667	15.931	0.000745195	0.00631939	CG3862
FBgn0027296	0.408314	3.70841	8.76963	0.00784842	0.035432	temp
FBgn0028622	0.408107	7.48387	8.87084	0.00755584	0.0344179	qsm
FBgn0051092	0.408029	8.21017	12.5972	0.00206808	0.0134951	LpR2
FBgn0040337	0.405913	3.51494	9.01008	0.00717304	0.0333046	CG3021
FBgn0036187	0.405736	4.83601	8.29045	0.0094168	0.0400008	RIOK1
FBgn0030435	0.405408	4.7988	8.996	0.00721074	0.0333991	CG4645
FBgn0037943	0.404886	5.42618	15.4656	0.000853686	0.00699261	CG14722
FBgn0028962	0.403381	4.78996	8.57346	0.0084522	0.0370626	AlaRS-m
FBgn0025335	0.403164	4.6022	9.82056	0.00533184	0.027067	Cpes
FBgn0027872	0.402824	3.81883	8.2042	0.00973478	0.0411802	rdgBbeta
FBgn0038369	0.402019	5.91136	10.5064	0.00417985	0.022691	Arpc3A
FBgn0259685	0.400654	9.28834	23.4187	0.000105658	0.00162713	crb
FBgn0010812	0.399264	6.12577	7.91165	0.0109061	0.0443478	unc-45
FBgn0044826	0.398822	7.43768	22.3575	0.000136151	0.00193568	Pak3
FBgn0023181	0.398098	4.98971	14.7327	0.00106179	0.0082952	Orc4
FBgn0038968	0.398079	6.47644	16.9883	0.000551179	0.0051606	CG12499
FBgn0030878	0.397972	5.46038	8.38952	0.0090658	0.0389172	CG6769
FBgn0036337	0.397833	5.24311	9.16221	0.00677931	0.0319857	AdenoK
FBgn0030474	0.397007	5.05789	9.79763	0.00537604	0.0272339	CG15747
FBgn0034614	0.39644	5.04705	12.8726	0.00189242	0.0126435	CG9752
FBgn0263120	0.396116	7.58482	18.1703	0.000397806	0.00408211	Acsl
FBgn0038951	0.395988	3.6616	11.9005	0.00259877	0.0159931	CG5380
FBgn0031190	0.395704	6.44902	19.6327	0.000269769	0.00312082	CG12576
FBgn0029676	0.395672	6.48713	19.1561	0.000305638	0.00340738	HIP-R
FBgn0028497	0.394643	5.99351	7.87911	0.0110458	0.0447459	CG3530
FBgn0262716	0.393894	7.08766	7.5889	0.0123848	0.0487341	Arp3
FBgn0035497	0.393872	5.2431	8.67127	0.00814493	0.0362765	CG14995
FBgn0266420	0.393812	6.41166	22.833	0.000121427	0.00178717	Ote
FBgn0041092	0.39366	8.38555	11.046	0.00346715	0.0196264	tai
FBgn0037073	0.392939	6.76887	18.1702	0.00039782	0.00408211	Tsr1
FBgn0052675	0.392691	5.4625	18.5971	0.000354587	0.00375044	Tango5
FBgn0052095	0.392004	3.68268	13.824	0.00140178	0.010268	CG32095
FBgn0039508	0.391219	6.48345	16.1919	0.000691117	0.00604653	CG3368
FBgn0086779	0.390843	6.81374	13.3824	0.00160935	0.0113397	step
FBgn0035558	0.38931	6.46845	14.9572	0.000992618	0.00789583	CG11357
FBgn0027605	0.388164	6.80623	15.9917	0.000732225	0.00625347	Vps4
FBgn0039301	0.388021	4.26259	8.62693	0.00828265	0.0366026	Nup37
FBgn0034748	0.387711	4.42882	16.1055	0.00070853	0.00614894	CG17807
FBgn0027794	0.387554	5.46617	8.7257	0.00797932	0.0358674	Lrpprc2
FBgn0013726	0.387092	8.17316	34.6221	1.02e-05	0.000306124	pnut
FBgn0039711	0.385637	4.20587	14.5293	0.00112907	0.00870691	CG7824
FBgn0002878	0.38525	5.38808	16.9447	0.000557974	0.0051939	mus101
FBgn0050394	0.384398	5.5656	22.1887	0.000141843	0.00198431	CG30394
FBgn0031878	0.384233	7.50536	20.2236	0.000231606	0.00281822	sip2
FBgn0021875	0.38415	4.2646	9.3034	0.00643536	0.0309392	Zfrp8
FBgn0029094	0.384099	6.00346	14.1574	0.00126473	0.00951761	asf1
FBgn0086655	0.384053	8.11271	9.13394	0.0068506	0.0322273	jing
FBgn0015240	0.383961	4.26744	23.2897	0.000108926	0.00166415	Hr96
FBgn0010607	0.38365	4.5547	12.2317	0.00232972	0.0147912	l(2)05714
FBgn0024432	0.382564	6.72911	9.44896	0.006101	0.0297478	Dlc90F
FBgn0036697	0.382552	5.14804	11.8407	0.00265094	0.0162339	rogdi
FBgn0031997	0.380379	3.99925	9.7908	0.00538929	0.0272723	PGAP5
FBgn0014861	0.380181	6.88202	13.0826	0.00176961	0.0121003	Mcm2
FBgn0038318	0.37847	5.93038	16.0262	0.00072494	0.00622613	CG6236
FBgn0026702	0.377993	4.38043	13.12	0.00174872	0.0120251	l(1)G0045
FBgn0035674	0.377609	3.65019	10.032	0.00494278	0.0255638	CG13295
FBgn0029891	0.377217	6.08082	13.8747	0.00137991	0.0101541	Pink1
FBgn0260456	0.376001	5.78886	15.852	0.00076248	0.00642276	CG4806
FBgn0031312	0.37574	4.56092	7.74795	0.0116298	0.0465434	Tango14
FBgn0000053	0.375591	7.14442	9.04888	0.00707025	0.0329386	Gart
FBgn0036921	0.375249	8.25159	12.1478	0.00239481	0.0150464	RhoGDI
FBgn0038233	0.375221	4.03965	9.14001	0.00683523	0.0321865	HtrA2
FBgn0029959	0.375033	4.34838	10.0941	0.00483469	0.0251535	Rab39
FBgn0029873	0.374372	5.61589	12.5676	0.00208795	0.0135604	CG3918
FBgn0002872	0.374012	6.43947	10.4328	0.00428907	0.0230756	mu2
FBgn0261243	0.373988	6.90811	10.0355	0.00493662	0.0255457	Psa
FBgn0037231	0.373667	5.72208	10.3758	0.00437599	0.0233994	Vps24
FBgn0040346	0.373656	5.30095	13.0388	0.00179451	0.0121939	CG3704
FBgn0037647	0.373438	4.57196	13.2692	0.00166786	0.0115822	RagA-B
FBgn0010741	0.373318	6.45308	8.83232	0.00766574	0.0347868	Pfdn2
FBgn0000253	0.372459	10.2674	13.7487	0.00143495	0.0104544	Cam
FBgn0015391	0.372412	7.63107	15.0963	0.000952258	0.00761886	glu
FBgn0035102	0.371952	4.47414	7.51598	0.0127492	0.0498217	CG7049
FBgn0004374	0.371494	5.24527	18.8989	0.000327163	0.00357345	neb
FBgn0260462	0.370597	8.47446	14.5779	0.0011126	0.00860832	CG12163
FBgn0017577	0.370505	6.69913	12.5266	0.00211595	0.0137032	Mcm5
FBgn0032339	0.370486	4.60465	13.7124	0.00145126	0.0105342	Wdr59
FBgn0030276	0.37028	7.82635	12.4313	0.00218252	0.0140232	Dlic
FBgn0024998	0.369767	5.21113	23.3789	0.000106654	0.00163985	CG2685
FBgn0033476	0.369598	6.78517	11.1448	0.00335184	0.0191917	oys
FBgn0035772	0.369405	8.53902	9.29243	0.00646137	0.0310333	Sh3beta
FBgn0000394	0.368673	5.83134	13.578	0.00151345	0.010879	cv
FBgn0086370	0.368476	4.74693	10.2029	0.00465143	0.0244779	sra
FBgn0051548	0.368049	4.07117	8.89284	0.00749388	0.0342146	CG31548
FBgn0038679	0.367866	8.23963	16.4574	0.000640521	0.00572956	CG6040
FBgn0266696	0.36756	8.74579	16.3241	0.000665404	0.00590278	Svil
FBgn0034230	0.366668	5.9723	17.6208	0.000462279	0.00452045	CG4853
FBgn0030646	0.366463	4.20391	14.0081	0.00132418	0.00984947	mh
FBgn0038149	0.366394	8.84732	12.3106	0.0022702	0.0144515	GILT1
FBgn0033413	0.365442	5.36597	10.6437	0.00398424	0.0219133	prel
FBgn0036460	0.365119	5.61824	11.0423	0.0034716	0.0196275	CG5114
FBgn0037603	0.364745	3.81998	7.70715	0.0118184	0.0470872	CG11753
FBgn0035254	0.364548	3.36699	9.45608	0.00608513	0.0297156	CG7974
FBgn0035842	0.364531	5.68274	7.88337	0.0110274	0.044709	CG7504
FBgn0036147	0.363864	6.22305	8.17718	0.00983685	0.041426	Plod
FBgn0038583	0.361136	3.91767	11.5235	0.00294792	0.0174779	CG7183
FBgn0039561	0.360942	5.96321	13.2468	0.00167974	0.0116397	mfrn
FBgn0029798	0.359961	5.119	18.1528	0.0003997	0.00408833	CG4078
FBgn0037551	0.359818	5.47414	17.628	0.000461363	0.00451741	Arl8
FBgn0039182	0.35971	6.99299	13.5422	0.00153052	0.0109444	CG5728
FBgn0015925	0.359642	5.73963	12.7787	0.00195039	0.012902	csul
FBgn0014022	0.359519	4.25966	10.2056	0.0046469	0.0244779	Rlb1
FBgn0033806	0.358146	4.96661	19.177	0.000303959	0.00339792	FLASH
FBgn0031782	0.358121	4.75467	13.5091	0.00154648	0.0110095	WDR79
FBgn0016917	0.357803	8.13352	19.445	0.000283304	0.00323912	Stat92E
FBgn0033377	0.357415	6.07154	15.6645	0.000805319	0.00669401	Pgm2a
FBgn0086384	0.357186	5.89956	11.8175	0.00267153	0.0163156	Mer
FBgn0031491	0.356265	4.78259	11.7615	0.00272182	0.0164661	alpha4GT1
FBgn0266410	0.355978	9.55738	8.46936	0.00879357	0.0380567	CG45050
FBgn0004913	0.355422	6.68218	25.4467	6.63e-05	0.00117406	Gnf1
FBgn0034186	0.35528	4.34228	16.4625	0.000639592	0.00572828	CG8950
FBgn0037051	0.354763	7.25162	18.6949	0.000345428	0.00369392	CG10565
FBgn0036615	0.353441	4.02044	7.77295	0.0115159	0.0462607	Tcs3
FBgn0032512	0.352507	5.87944	12.906	0.00187227	0.0125404	Bdp1
FBgn0024558	0.350933	5.74077	9.39285	0.00622752	0.0302727	Dph5
FBgn0015222	0.350422	8.20479	10.9681	0.00356118	0.0200212	Fer1HCH
FBgn0027599	0.349967	4.81219	13.6571	0.0014765	0.0106612	CG2790
FBgn0038106	0.349558	3.96192	8.04855	0.0103394	0.0428582	CG7488
FBgn0027655	0.349038	7.36143	9.34545	0.0063367	0.0306277	htt
FBgn0041582	0.346878	5.68959	16.7147	0.000595371	0.00545756	tamo
FBgn0261674	0.345335	4.84101	7.55627	0.0125464	0.0491691	CG42709
FBgn0034918	0.344414	4.3302	8.36584	0.00914836	0.0391246	Pym
FBgn0022023	0.344215	8.08947	16.3093	0.000668215	0.00592226	eIF3h
FBgn0051121	0.344039	6.65649	10.5031	0.00418471	0.022693	CG31121
FBgn0037979	0.343909	5.54547	9.34977	0.00632668	0.0306002	GCC185
FBgn0021874	0.343076	5.1675	12.8735	0.00189191	0.0126435	Nle
FBgn0039466	0.342699	7.21049	17.2089	0.00051818	0.00493322	CG5521
FBgn0000052	0.34247	6.66675	9.64834	0.00567399	0.0282233	Pfas
FBgn0035267	0.341943	6.87157	9.97854	0.0050381	0.0259037	CG13921
FBgn0037377	0.341335	5.05747	8.58189	0.00842522	0.0369949	CG1218
FBgn0039563	0.339549	5.24379	13.3272	0.00163761	0.0114549	CG4951
FBgn0038275	0.339497	4.3909	13.2699	0.0016675	0.0115822	CG3817
FBgn0033485	0.339398	5.85927	7.82106	0.0113002	0.045546	RpLP0-like
FBgn0041205	0.339302	6.53306	19.5296	0.000277117	0.00317908	key
FBgn0025366	0.339244	8.0608	11.5776	0.0028948	0.0172639	Ip259
FBgn0004436	0.33914	7.55984	11.5908	0.00288192	0.0172503	Ubc6
FBgn0028582	0.338164	7.49245	13.5556	0.00152414	0.0109395	lqf
FBgn0033984	0.338112	5.7761	15.4502	0.00085756	0.0070068	Lap1
FBgn0004368	0.33807	7.15691	15.9664	0.000737591	0.00627702	Ptp4E
FBgn0013987	0.337158	7.20379	15.2805	0.000901605	0.0072924	MAPk-Ak2
FBgn0036574	0.336901	5.79202	11.7754	0.0027093	0.0164252	elg1
FBgn0003701	0.336065	5.68395	8.76297	0.00786812	0.0354876	thr
FBgn0011802	0.334615	5.07396	9.45212	0.00609396	0.0297436	Gem3
FBgn0027490	0.333645	4.8014	8.18261	0.00981623	0.0413847	D12
FBgn0037468	0.332951	8.64752	9.17222	0.00675427	0.0319145	CG1943
FBgn0052758	0.332664	6.71088	10.1534	0.0047338	0.0247624	Snx27
FBgn0033087	0.332656	5.34048	22.8328	0.000121434	0.00178717	Hsepi
FBgn0023001	0.332534	7.60607	9.32085	0.00639421	0.0307875	melt
FBgn0260779	0.332301	3.66291	8.02456	0.0104363	0.0431669	GatA
FBgn0029899	0.331611	7.98621	8.13463	0.00999999	0.0417751	sov
FBgn0050159	0.33038	6.08638	11.8503	0.00264247	0.0162205	CG30159
FBgn0014877	0.329688	4.72618	9.03257	0.00711325	0.0331069	Roe1
FBgn0033382	0.32768	4.98926	12.8506	0.00190586	0.0127123	Hydr1
FBgn0064766	0.327476	5.94683	15.9817	0.000734333	0.00626287	CG7600
FBgn0034313	0.327316	6.33094	15.9521	0.000740659	0.00629427	CG5726
FBgn0264672	0.327065	5.78088	10.4869	0.00420843	0.0227819	Eogt
FBgn0029937	0.327028	5.95402	19.3044	0.000293939	0.00332332	CG8300
FBgn0020633	0.324603	7.30285	9.20552	0.00667168	0.0316678	Mcm7
FBgn0002183	0.32401	8.61089	21.0056	0.000189972	0.00245104	dre4
FBgn0028506	0.323747	7.6585	9.95174	0.00508663	0.0260836	CG4455
FBgn0001330	0.32304	5.34745	16.5707	0.000620177	0.00562601	kz
FBgn0002899	0.322373	5.01853	10.13	0.00477323	0.0249173	mus301
FBgn0027660	0.321588	7.74827	11.5531	0.00291866	0.017373	blot
FBgn0266186	0.319938	5.588	8.16352	0.00988888	0.0415454	Vamp7
FBgn0037877	0.319204	4.3363	7.64074	0.0121328	0.0479978	CG6689
FBgn0034961	0.318716	4.21847	11.9948	0.00251882	0.0156209	CG3163
FBgn0032682	0.31854	7.05899	11.062	0.00344818	0.0195689	grnd
FBgn0035213	0.318113	6.30217	11.2065	0.00328207	0.0189652	CG2199
FBgn0039055	0.316701	6.42162	21.1658	0.000182506	0.00238025	Rassf
FBgn0045823	0.316396	8.77322	12.2042	0.00235081	0.0148761	vsg
FBgn0032194	0.316369	5.52009	15.9992	0.000730635	0.00625347	CG4901
FBgn0030053	0.316222	5.56945	11.1516	0.0033441	0.0191817	CG12081
FBgn0087035	0.315402	9.01897	11.2536	0.00322986	0.0187386	AGO2
FBgn0037439	0.31487	6.33748	9.15071	0.0068082	0.0320765	CG10286
FBgn0265003	0.314546	7.62787	10.5087	0.00417644	0.0226852	koi
FBgn0015279	0.313528	7.17013	16.2705	0.000675696	0.00595021	Pi3K92E
FBgn0025832	0.313203	5.0786	11.5257	0.00294571	0.0174779	Fen1
FBgn0037363	0.313005	6.60262	8.36515	0.00915078	0.0391246	Atg17
FBgn0010434	0.312383	9.30232	15.4033	0.000869482	0.00708017	cora
FBgn0031054	0.311117	5.35758	13.621	0.00149325	0.0107579	Ssu72
FBgn0020249	0.310899	6.21445	10.9455	0.00358897	0.020107	stck
FBgn0023513	0.310418	5.43697	11.5775	0.00289489	0.0172639	CG14803
FBgn0028331	0.310326	7.74424	12.4147	0.00219434	0.014053	l(1)G0289
FBgn0035025	0.309911	4.90587	10.4435	0.00427298	0.0230148	uri
FBgn0030662	0.30982	5.99157	11.1472	0.0033492	0.0191917	CG9220
FBgn0034631	0.309428	4.68966	8.65458	0.00819646	0.0363398	TAF1C-like
FBgn0000567	0.309411	7.19745	9.89191	0.00519689	0.0265077	Eip74EF
FBgn0004638	0.307486	8.00461	10.0629	0.00488868	0.0253521	drk
FBgn0034925	0.306639	3.92228	10.5022	0.00418601	0.022693	CG5339
FBgn0039741	0.30548	3.99368	11.0595	0.00345117	0.0195743	CG7943
FBgn0034527	0.303943	4.93575	10.6343	0.0039972	0.021947	CG9945
FBgn0034529	0.303597	5.16894	10.0745	0.0048685	0.0252917	FAM21
FBgn0002641	0.302591	5.11838	7.67445	0.0119721	0.0474986	mal
FBgn0011692	0.302524	7.6521	22.9492	0.000118104	0.00175696	pav
FBgn0026143	0.301876	5.73275	12.4724	0.00215355	0.0138834	CDC45L
FBgn0044452	0.301774	6.31931	18.373	0.000376599	0.00392291	Atg2
FBgn0038039	0.301321	5.74133	12.5844	0.00207664	0.0135143	CG5196
FBgn0038877	0.300754	5.99284	8.5566	0.00850647	0.0371989	CG3308
FBgn0261800	0.300326	9.13384	8.96446	0.00729603	0.0336086	LanB1
FBgn0035027	0.300121	4.93392	13.0641	0.00178006	0.0121253	CG3511
FBgn0052533	0.299454	5.19611	9.90738	0.00516812	0.0263749	CG32533
FBgn0034691	0.299391	5.52603	13.0797	0.00177127	0.0121003	Synj
FBgn0039017	0.29895	4.35663	10.7368	0.0038573	0.0213986	CG6985
FBgn0031285	0.298504	6.75401	27.4676	4.25e-05	0.000856358	CG3662
FBgn0024332	0.298218	6.77627	9.62397	0.00572435	0.028406	Mcm3
FBgn0030720	0.297492	6.67751	7.66068	0.0120375	0.0476989	CG8939
FBgn0261286	0.297201	6.17841	7.57674	0.0124447	0.0488901	Mat89Ba
FBgn0011335	0.296166	4.89718	9.34362	0.00634097	0.0306277	vers
FBgn0086698	0.295538	5.21949	12.3345	0.00225259	0.0143584	frtz
FBgn0034243	0.295302	6.91401	13.5959	0.00150504	0.0108266	Ns2
FBgn0031710	0.294744	4.93635	10.3633	0.00439514	0.0234887	Vps52
FBgn0267348	0.294	8.52715	7.71669	0.011774	0.0469449	LanB2
FBgn0266667	0.293407	4.96688	11.2707	0.00321118	0.0186753	Exo70
FBgn0002924	0.293167	7.04674	21.2051	0.000180728	0.00236982	ncd
FBgn0033463	0.293001	7.25131	14.6151	0.00110015	0.00853945	CG1513
FBgn0015277	0.292615	4.92495	8.53512	0.00857617	0.0373837	Pi3K59F
FBgn0261822	0.292562	8.54063	10.2138	0.00463346	0.0244432	Bsg
FBgn0014029	0.292083	7.19829	10.9529	0.00357979	0.020079	Seq2
FBgn0043070	0.291963	6.74887	8.63494	0.00825758	0.0365254	MESK2
FBgn0030752	0.290991	5.59521	9.48006	0.0060321	0.0295826	CDC50
FBgn0037917	0.290894	5.21545	7.98609	0.0105938	0.0435748	wkd
FBgn0035704	0.289816	4.88244	13.699	0.00145736	0.0105546	Vps8
FBgn0036886	0.289607	5.51885	17.5854	0.000466813	0.00452949	CG9300
FBgn0031961	0.289237	5.99109	9.92416	0.00513712	0.0263144	CG7102
FBgn0027565	0.28902	5.64191	7.54333	0.0126111	0.0493824	CG5498
FBgn0026761	0.287633	6.03589	9.77502	0.00542003	0.0273712	Trap1
FBgn0037240	0.286519	9.69155	14.2764	0.00121945	0.00924921	Cont
FBgn0027535	0.285572	5.65152	8.29951	0.00938407	0.03993	botv
FBgn0001978	0.285311	6.94383	14.9322	0.00100007	0.00794852	stc
FBgn0021995	0.284715	6.38715	8.7038	0.00804551	0.036068	Rs1
FBgn0028997	0.283641	4.09778	10.5431	0.00412653	0.0225158	nmdyn-D7
FBgn0019662	0.283014	5.54143	7.70214	0.0118418	0.0471371	qm
FBgn0034113	0.282754	5.0297	11.7324	0.00274842	0.0165723	CG8060
FBgn0029915	0.282572	5.37799	7.76192	0.011566	0.0463611	CG14434
FBgn0031633	0.281924	5.65294	10.7879	0.00378958	0.0211406	Fnta
FBgn0029713	0.281656	4.99434	7.72687	0.0117269	0.046815	CG11436
FBgn0036302	0.280454	6.1796	10.7768	0.00380424	0.0211897	sowah
FBgn0010622	0.279581	4.83203	8.23032	0.00963724	0.0408088	DCTN3-p24
FBgn0016041	0.279233	6.7608	7.99214	0.0105688	0.0435539	Tom40
FBgn0035707	0.278593	6.00183	11.3579	0.00311749	0.0182532	Rexo5
FBgn0037135	0.27843	8.76602	8.5433	0.00854955	0.0373025	CG7414
FBgn0067864	0.274483	6.01488	8.54716	0.00853705	0.0372882	Patj
FBgn0038763	0.272313	5.08887	11.4453	0.0030267	0.0178068	PIG-L
FBgn0062449	0.271855	4.53655	10.1704	0.00470529	0.0246803	CG13197
FBgn0037924	0.271422	6.027	12.5871	0.0020748	0.013514	CG14712
FBgn0004655	0.271193	7.07958	8.13645	0.00999294	0.0417751	wapl
FBgn0039740	0.270566	4.36298	11.8688	0.00262628	0.0161417	ZIPIC
FBgn0024277	0.269753	8.58132	8.98831	0.00723143	0.0334627	trio
FBgn0266669	0.268647	5.75161	15.7627	0.000782554	0.00656677	Sec3
FBgn0263594	0.267535	9.91232	10.4936	0.00419863	0.0227416	lost
FBgn0033316	0.263477	5.05599	9.85271	0.00527055	0.0267982	Gle1
FBgn0033379	0.258776	6.19783	7.54024	0.0126266	0.049423	Mys45A
FBgn0029173	0.258703	4.65601	8.75272	0.00789854	0.0356082	prg
FBgn0015929	0.258173	7.17781	8.65327	0.00820051	0.0363398	dpa
FBgn0261535	0.257959	4.93355	8.13731	0.00998963	0.0417751	l(2)34Fd
FBgn0040079	0.25781	5.25764	8.19885	0.00975489	0.0411802	pkaap
FBgn0035026	0.257751	5.79565	9.90747	0.00516796	0.0263749	Fcp1
FBgn0024985	0.256829	6.7308	8.53085	0.00859012	0.0374092	Rilpl
FBgn0039528	0.255789	6.50032	10.0382	0.0049319	0.025535	dsd
FBgn0036448	0.252351	7.93819	7.67603	0.0119646	0.0474884	mop
FBgn0039188	0.251621	4.97711	8.2903	0.00941734	0.0400008	Golgin84
FBgn0035896	0.25159	5.20342	7.59718	0.0123442	0.0486638	CG6983
FBgn0000629	0.249965	5.89724	17.5915	0.00046602	0.00452949	E(z)
FBgn0260991	0.248856	7.62023	12.7353	0.00197784	0.0130567	Incenp
FBgn0023516	0.248491	4.32105	9.6298	0.00571226	0.0283697	Pex5
FBgn0029088	0.24832	6.75589	7.74257	0.0116545	0.0466228	disp
FBgn0261276	0.246072	7.52154	10.5368	0.00413558	0.0225498	Opa1
FBgn0033454	0.245067	6.20994	10.2305	0.00460617	0.0243596	CG1671
FBgn0030529	0.243793	7.80319	8.33946	0.00924132	0.0394621	Clic
FBgn0034971	0.241649	6.23003	7.94709	0.0107561	0.0440357	Gpat4
FBgn0031474	0.240979	6.71997	12.4979	0.00213576	0.0138012	CG2991
FBgn0026252	0.239535	8.68011	8.73072	0.00796425	0.0358392	msk
FBgn0037794	0.23805	4.65282	9.77493	0.00542021	0.0273712	CG6254
FBgn0035024	0.236222	6.24971	13.3649	0.00161822	0.0113772	CG11414
FBgn0010877	0.23307	6.46562	8.59214	0.00839254	0.0369187	l(3)05822
FBgn0026713	0.232639	6.83527	11.1934	0.00329677	0.019035	l(1)G0007
FBgn0028484	0.232334	6.31746	8.4311	0.00892286	0.0384434	Ack
FBgn0036710	0.231464	5.30007	7.59463	0.0123567	0.0486638	CG6479
FBgn0030286	0.231311	6.06923	8.02748	0.0104244	0.0431525	Gapvd1
FBgn0037644	0.23029	5.68066	12.0848	0.00244499	0.0153031	CG11964
FBgn0004463	0.230137	5.80535	8.8491	0.00761766	0.0345849	RpIII128
FBgn0030753	0.229875	6.42347	17.7028	0.000451959	0.00444642	rngo
FBgn0051365	0.229798	6.01015	8.72425	0.0079837	0.0358674	CG31365
FBgn0031356	0.228635	6.18628	9.72634	0.00551609	0.0276811	CG17660
FBgn0015664	0.222747	7.25279	10.1297	0.00477376	0.0249173	Dref
FBgn0001565	0.222685	6.53207	7.98918	0.010581	0.0435539	Hlc
FBgn0034498	0.221216	6.87514	8.12124	0.010052	0.0419377	CG16868
FBgn0053094	0.220687	6.43188	7.57367	0.0124599	0.0489298	Synd
FBgn0030274	0.217432	5.89007	10.6731	0.00394357	0.0217637	Lint-1
FBgn0035371	0.216523	7.08688	8.37696	0.00910949	0.0390354	AhcyL1
FBgn0266452	0.215662	7.14981	9.511	0.0059644	0.0293494	CTPsyn
FBgn0033028	0.21061	6.68997	7.99274	0.0105664	0.0435539	hrm
FBgn0035333	0.208432	6.51714	9.85448	0.0052672	0.0267953	CG1317
FBgn0250850	0.206436	7.05938	8.53401	0.00857979	0.0373837	rig
FBgn0028343	0.20539	7.22341	12.0435	0.00247854	0.0154408	Ankle2
FBgn0038320	0.205025	7.58946	12.0812	0.00244795	0.0153031	Sra-1
FBgn0038593	0.203639	5.06237	7.64793	0.0120984	0.0479205	Vps39
FBgn0263855	0.202888	7.25373	7.88222	0.0110324	0.0447102	BubR1
FBgn0265935	0.198028	7.34941	10.3037	0.0044885	0.0238816	coro
FBgn0031090	0.194259	6.91712	8.13135	0.0100127	0.0418101	Rab35
FBgn0033474	0.191606	6.21485	7.73603	0.0116846	0.046685	CG1407
FBgn0030502	-0.187099	6.20731	8.27564	0.00947057	0.0401915	tth
FBgn0033624	-0.191274	6.65895	7.62662	0.0122009	0.0482339	CG12384
FBgn0000611	-0.19263	8.64622	8.98488	0.00724069	0.0334895	exd
FBgn0035110	-0.193732	5.13548	9.1121	0.00690625	0.0323626	thoc7
FBgn0261387	-0.19712	7.54113	9.0418	0.00708887	0.0330094	CG17528
FBgn0037371	-0.198241	6.34592	9.2725	0.00650893	0.0311902	Sym
FBgn0025574	-0.202038	7.55289	8.13484	0.0099992	0.0417751	Pli
FBgn0003559	-0.202711	6.80864	9.13155	0.00685666	0.0322399	su(f)
FBgn0039261	-0.203001	7.82161	8.72996	0.00796653	0.0358392	Ythdf
FBgn0261268	-0.203187	7.60162	12.0177	0.00249984	0.0155633	Cul3
FBgn0260439	-0.207244	8.91355	8.91919	0.0074204	0.0340264	Pp2A-29B
FBgn0039830	-0.209255	9.93389	8.68914	0.00809015	0.0361	ATPsynC
FBgn0036714	-0.210473	5.44222	8.56399	0.00848266	0.0371584	CG7692
FBgn0082598	-0.211906	9.29757	8.58772	0.00840662	0.0369469	akirin
FBgn0085408	-0.212298	8.11053	8.45613	0.00883802	0.0381976	Shrm
FBgn0037027	-0.213463	6.99234	8.71092	0.00802392	0.0360048	HIPP1
FBgn0039790	-0.214046	6.14839	11.2644	0.00321804	0.0186926	CG2246
FBgn0005649	-0.214453	8.39938	8.30707	0.00935688	0.0398319	Rox8
FBgn0005198	-0.217042	6.61899	9.0668	0.00702331	0.0327993	gig
FBgn0046706	-0.218349	6.44654	9.02257	0.00713976	0.0331821	Haspin
FBgn0264075	-0.219007	6.68213	7.72363	0.0117418	0.0468416	tgo
FBgn0030724	-0.222001	5.36811	8.17129	0.00985924	0.041457	Nipsnap
FBgn0035909	-0.222804	7.82103	8.20242	0.00974144	0.0411802	ergic53
FBgn0011290	-0.223794	5.54843	10.9181	0.00362299	0.0202622	Taf12
FBgn0004103	-0.225073	9.03233	13.8286	0.00139976	0.010268	Pp1-87B
FBgn0037262	-0.225478	5.88522	9.47367	0.00604618	0.0296306	MED31
FBgn0016701	-0.225714	6.26456	12.1238	0.00241383	0.0151356	Rab4
FBgn0260945	-0.226136	6.60271	7.51936	0.012732	0.0497952	Atg1
FBgn0033166	-0.227798	6.64332	8.31907	0.00931388	0.0397016	Eaf
FBgn0035073	-0.228258	6.12316	10.6614	0.00395966	0.0217906	CG16896
FBgn0037234	-0.228322	6.4365	8.99811	0.00720506	0.0333991	CG9795
FBgn0037734	-0.230168	5.52181	7.83319	0.0112465	0.0453677	trbd
FBgn0264560	-0.23142	7.1248	9.11885	0.00688901	0.0322975	garz
FBgn0260012	-0.234289	7.58043	8.65593	0.00819228	0.0363398	pds5
FBgn0039634	-0.235373	6.23052	12.319	0.00226404	0.0144218	alpha-Man-Ib
FBgn0036510	-0.236007	5.43449	8.43755	0.00890093	0.0383832	SCCRO
FBgn0027548	-0.236153	7.49825	9.53766	0.00590677	0.0291104	nito
FBgn0086372	-0.236667	7.44027	11.3961	0.0030774	0.0180719	lap
FBgn0030328	-0.237275	9.11278	8.87523	0.00754345	0.034394	Amun
FBgn0262871	-0.240983	6.13669	12.8518	0.00190511	0.0127123	lute
FBgn0005648	-0.241827	8.73105	9.76957	0.00543068	0.0274097	Pabp2
FBgn0002044	-0.245171	7.43193	16.9356	0.000559401	0.00519714	swm
FBgn0028476	-0.245714	6.64249	12.4934	0.0021389	0.0138074	Usp1
FBgn0259984	-0.246823	8.56438	8.52984	0.00859342	0.0374092	kuz
FBgn0031187	-0.247133	7.34284	8.19969	0.00975173	0.0411802	Usp2
FBgn0030680	-0.247352	6.13639	8.01695	0.0104673	0.0432764	CG8944
FBgn0036484	-0.249179	6.01095	15.2489	0.000910078	0.00735474	Pex3
FBgn0029687	-0.251337	9.36882	15.858	0.000761155	0.00642078	Vap33
FBgn0086694	-0.251432	7.35068	7.91773	0.0108802	0.0442987	Bre1
FBgn0029157	-0.251473	6.87161	7.88992	0.0109992	0.0446508	ssh
FBgn0000667	-0.251776	7.81238	10.2326	0.00460277	0.024355	Actn
FBgn0086657	-0.251977	5.7447	7.92221	0.0108612	0.044272	IKKepsilon
FBgn0038385	-0.252333	6.44708	8.093	0.0101626	0.0422892	Fbxl7
FBgn0035103	-0.252383	7.87625	8.97427	0.00726936	0.0335255	Vdup1
FBgn0003210	-0.25311	6.90252	8.18026	0.00982515	0.0414041	rb
FBgn0028539	-0.254372	7.72762	8.90255	0.00746669	0.0341573	Eato
FBgn0000097	-0.254659	9.21549	7.97142	0.0106545	0.043735	aop
FBgn0250823	-0.254886	8.76626	8.69503	0.00807218	0.0360762	gish
FBgn0034654	-0.25617	7.11929	7.97141	0.0106546	0.043735	eIF3k
FBgn0031842	-0.25914	7.17592	9.63645	0.0056985	0.0283204	Tango1
FBgn0010215	-0.259354	8.40332	13.1871	0.0017118	0.0118024	alpha-Cat
FBgn0035471	-0.261464	6.37614	10.2677	0.00454597	0.0241074	Sc2
FBgn0039589	-0.262157	5.11611	7.9608	0.0106987	0.0438566	CG9986
FBgn0023388	-0.262266	6.54411	14.6739	0.00108077	0.00841616	Dap160
FBgn0037875	-0.26338	5.803	7.76494	0.0115522	0.0463293	ZnT86D
FBgn0030869	-0.265759	6.6234	7.98359	0.0106041	0.0435986	Socs16D
FBgn0265998	-0.266556	8.14711	11.0017	0.00352023	0.0198606	Doa
FBgn0261850	-0.2678	5.86795	12.044	0.00247817	0.0154408	Xpd
FBgn0039737	-0.26807	7.28542	8.72934	0.00796839	0.0358392	CG7920
FBgn0267351	-0.268253	5.98896	18.2843	0.000385719	0.00399169	Topors
FBgn0000412	-0.268955	9.43549	7.89799	0.0109645	0.0445288	D1
FBgn0000117	-0.270747	10.088	7.99498	0.0105571	0.0435539	arm
FBgn0030049	-0.272001	7.52634	8.47658	0.00876941	0.0380205	Trf4-1
FBgn0036450	-0.272153	6.1169	10.7228	0.00387609	0.0214683	Tdrd3
FBgn0040207	-0.273084	5.97162	10.4056	0.00433023	0.0232192	kat80
FBgn0040396	-0.273198	5.62518	8.95567	0.00731998	0.033646	CG3939
FBgn0001087	-0.274717	6.9672	9.50512	0.0059772	0.0293973	g
FBgn0014024	-0.276693	6.63309	10.055	0.00490245	0.0254099	Rnp4F
FBgn0004598	-0.276923	8.34151	9.86549	0.0052464	0.026707	Fur2
FBgn0261802	-0.278221	9.10654	7.58939	0.0123824	0.0487341	CG42748
FBgn0261397	-0.278649	7.39559	12.1679	0.00237904	0.0149858	didum
FBgn0026059	-0.280456	6.94618	7.98842	0.0105842	0.0435539	Mhcl
FBgn0013347	-0.280664	6.01014	14.0879	0.00129201	0.00965495	TfIIA-S
FBgn0032725	-0.280917	5.8407	9.62343	0.00572547	0.028406	Nedd8
FBgn0027529	-0.28138	6.43484	10.1632	0.00471739	0.0247169	tapas
FBgn0034572	-0.281501	5.80711	9.63602	0.0056994	0.0283204	CG9346
FBgn0032429	-0.281938	5.68969	8.32102	0.00930689	0.0396893	CG5446
FBgn0004647	-0.282142	10.1343	7.50924	0.0127834	0.0498692	N
FBgn0010342	-0.282204	7.39934	7.57089	0.0124737	0.0489348	Map60
FBgn0031359	-0.284251	5.16287	8.06945	0.0102558	0.0426392	Rim2
FBgn0030391	-0.284907	4.98334	7.91949	0.0108727	0.044287	Rab40
FBgn0032200	-0.285565	6.42521	10.1506	0.00473854	0.0247737	CG5676
FBgn0016126	-0.286346	8.03527	7.91273	0.0109015	0.0443477	CaMKI
FBgn0061515	-0.286792	7.74149	25.3663	6.75e-05	0.00117549	endos
FBgn0267376	-0.287353	5.0895	9.21418	0.00665037	0.0316254	SelR
FBgn0037573	-0.287364	6.72994	16.2608	0.000677573	0.00596128	CG7483
FBgn0025639	-0.287575	8.22856	9.55531	0.00586894	0.0289388	Hmt4-20
FBgn0051368	-0.288127	6.37955	7.64319	0.0121211	0.0479908	CG31368
FBgn0030973	-0.288214	6.4115	21.0452	0.000188096	0.00243336	CG7332
FBgn0039889	-0.2883	5.97695	7.6801	0.0119454	0.0474317	Arl4
FBgn0264922	-0.288551	9.06611	11.2968	0.0031828	0.0185551	smt3
FBgn0034976	-0.288632	6.63328	20.0778	0.000240433	0.00289078	CG4049
FBgn0030038	-0.290418	6.98037	8.85962	0.00758767	0.0344812	CG1440
FBgn0038947	-0.291486	8.0072	12.53	0.00211363	0.0136994	Sar1
FBgn0025790	-0.291684	7.11884	13.3401	0.00163092	0.0114331	TBPH
FBgn0034051	-0.291697	7.27542	17.0033	0.000548854	0.00514978	Mlf
FBgn0051390	-0.291736	4.84652	8.27723	0.00946478	0.0401846	MED7
FBgn0030719	-0.291742	8.80556	14.4736	0.00114832	0.00882513	eIF5
FBgn0031145	-0.292765	6.98191	8.97809	0.00725901	0.0335225	Ntf-2
FBgn0036621	-0.293206	7.2019	15.7821	0.000778144	0.00654116	roq
FBgn0051249	-0.29336	4.6089	11.7748	0.00270983	0.0164252	CG31249
FBgn0022987	-0.29339	7.0502	13.2939	0.0016549	0.0115507	qkr54B
FBgn0002973	-0.293625	8.45033	8.47074	0.00878895	0.0380538	numb
FBgn0000662	-0.294058	7.30746	10.9642	0.00356587	0.0200242	fl(2)d
FBgn0035983	-0.294174	6.03109	12.6306	0.00204582	0.0133861	CG4080
FBgn0027508	-0.295925	6.73924	8.39095	0.00906085	0.0389172	Tnks
FBgn0034504	-0.297747	7.81252	13.1788	0.00171636	0.0118253	CG8929
FBgn0034982	-0.299188	5.76363	11.2944	0.00318542	0.0185591	Naa35
FBgn0028402	-0.299462	5.20884	9.33718	0.00635598	0.0306797	Sin
FBgn0034032	-0.299558	4.71348	11.2604	0.00322238	0.0187065	CG8195
FBgn0030703	-0.300019	7.16791	8.13728	0.00998974	0.0417751	MSBP
FBgn0030418	-0.300568	5.54475	9.61294	0.0057473	0.0284557	CG4004
FBgn0004363	-0.301115	8.87552	8.55693	0.00850542	0.0371989	porin
FBgn0004915	-0.301261	6.14878	15.6643	0.000805367	0.00669401	TfIIB
FBgn0036518	-0.30177	7.56306	13.3314	0.00163542	0.0114492	RhoGAP71E
FBgn0028683	-0.301821	4.43583	8.8925	0.00749483	0.0342146	spt4
FBgn0005630	-0.301846	9.67826	9.56295	0.00585266	0.0288733	lola
FBgn0261437	-0.302045	5.00852	9.07614	0.00699902	0.0327335	CSN8
FBgn0050491	-0.30405	3.51023	7.91352	0.0108981	0.0443477	CG30491
FBgn0266418	-0.304136	7.7527	10.3815	0.00436719	0.0233653	wake
FBgn0033901	-0.305782	7.36176	8.70025	0.00805627	0.0360762	O-fut1
FBgn0031981	-0.30654	6.90197	9.15057	0.00680856	0.0320765	Megf8
FBgn0265274	-0.307996	9.52809	7.72333	0.0117432	0.0468416	Inx3
FBgn0028579	-0.308735	5.6705	16.5352	0.000626474	0.00565649	phtf
FBgn0004227	-0.311045	8.21828	8.61302	0.00832639	0.0367285	nonA
FBgn0040373	-0.311488	6.38781	14.0319	0.00131451	0.00980784	CG3038
FBgn0047135	-0.311527	7.23508	11.9409	0.00256419	0.0158309	CG32276
FBgn0026056	-0.312231	5.83781	11.9469	0.00255906	0.0158122	Rlip
FBgn0037142	-0.312425	6.18917	11.5237	0.00294768	0.0174779	CG14562
FBgn0032395	-0.312612	5.2227	9.4795	0.00603332	0.0295826	Wdr81
FBgn0016685	-0.312681	8.66227	9.12477	0.00687392	0.0322896	Nlp
FBgn0261872	-0.312802	7.38449	12.9981	0.00181795	0.0122791	scaf6
FBgn0039329	-0.312947	4.10601	9.67337	0.00562279	0.0280506	CG10669
FBgn0261285	-0.313228	5.0014	10.3866	0.00435934	0.0233363	Ppcs
FBgn0015805	-0.313264	8.28825	13.9709	0.00133945	0.00993238	HDAC1
FBgn0035689	-0.313499	5.49937	9.13024	0.00685999	0.0322399	CG7376
FBgn0029833	-0.314646	6.00042	14.3105	0.0012068	0.00917493	MCTS1
FBgn0027539	-0.314866	5.26508	16.2012	0.00068928	0.00603668	lili
FBgn0010315	-0.315967	6.62076	20.7103	0.000204633	0.00257376	CycD
FBgn0262115	-0.316113	6.53351	17.5968	0.000465344	0.00452889	CG17683
FBgn0040020	-0.316212	5.29344	8.90704	0.00745418	0.0341226	MED21
FBgn0034231	-0.316693	3.9661	10.0185	0.00496664	0.0256321	APC10
FBgn0010309	-0.317466	4.98091	9.96303	0.00506613	0.0260061	pigeon
FBgn0031681	-0.317681	7.59582	9.27244	0.00650908	0.0311902	Pgant5
FBgn0030892	-0.318365	6.00971	9.75128	0.00546664	0.0275046	CG7206
FBgn0001987	-0.318819	8.8254	8.39041	0.00906271	0.0389172	Gli
FBgn0031883	-0.320778	8.1332	10.6414	0.00398735	0.0219179	Caper
FBgn0262117	-0.321469	7.47351	14.2828	0.00121706	0.00924087	IntS3
FBgn0262512	-0.321711	5.1	13.9131	0.00136363	0.0100728	Vha14-1
FBgn0032479	-0.321855	8.04028	18.3462	0.000379333	0.00394285	CG16974
FBgn0029903	-0.322392	8.55873	20.9786	0.000191262	0.00245182	pod1
FBgn0039928	-0.323199	8.63187	12.5744	0.00208341	0.01354	Cals
FBgn0034503	-0.324391	4.49962	7.51713	0.0127433	0.049819	MED8
FBgn0030555	-0.32462	4.93632	13.6714	0.00146994	0.0106217	Fbxl4
FBgn0034046	-0.325104	6.62571	17.9179	0.000426094	0.00428991	tun
FBgn0260799	-0.326121	8.07773	16.6699	0.000602963	0.00550268	p120ctn
FBgn0015218	-0.326145	8.69524	33.594	1.24e-05	0.00035349	eIF4E1
FBgn0087021	-0.327138	5.23221	7.68552	0.0119198	0.0473544	Spc25
FBgn0016059	-0.328061	8.70169	8.72353	0.00798585	0.0358674	Sema1b
FBgn0025549	-0.32914	6.23177	8.58324	0.00842092	0.0369929	unc-119
FBgn0267390	-0.329235	7.12435	9.69039	0.00558825	0.0279412	dop
FBgn0037667	-0.329298	4.50234	10.3945	0.00434727	0.0232846	CG16734
FBgn0052707	-0.32945	4.94985	15.0345	0.000969956	0.00774115	APC4
FBgn0038704	-0.330837	6.41166	18.631	0.000351382	0.00373295	CG5316
FBgn0014092	-0.332253	4.79508	11.7765	0.00270827	0.0164252	CG4278
FBgn0020621	-0.332646	8.2287	19.9141	0.000250788	0.00296904	Pkn
FBgn0261554	-0.334236	6.24139	10.1985	0.00465867	0.0245026	CG42672
FBgn0017430	-0.335834	4.81828	15.763	0.000782495	0.00656677	Nelf-E
FBgn0013303	-0.336884	5.64225	7.73197	0.0117033	0.0467403	Nca
FBgn0016687	-0.337876	7.61569	13.4994	0.00155123	0.011027	Nurf-38
FBgn0034697	-0.337993	5.77252	10.1125	0.00480314	0.0250299	GM130
FBgn0031573	-0.338063	4.0997	9.57122	0.00583508	0.0288309	CG3407
FBgn0032943	-0.33824	6.66211	12.211	0.00234557	0.0148761	Tsp39D
FBgn0031872	-0.338415	8.09439	7.75264	0.0116083	0.0464961	ihog
FBgn0004587	-0.338446	9.49635	17.3725	0.000495123	0.0047513	B52
FBgn0015379	-0.339274	5.49477	13.1193	0.0017491	0.0120251	dod
FBgn0028836	-0.33946	6.12413	16.6818	0.000600933	0.00549285	CSN7
FBgn0038965	-0.342515	6.21332	13.543	0.00153013	0.0109444	mats
FBgn0031662	-0.342936	5.47432	17.8751	0.000431109	0.00431377	CG3792
FBgn0004106	-0.34415	6.63463	9.91213	0.00515932	0.026361	Cdk1
FBgn0002022	-0.344256	6.79647	13.3877	0.00160667	0.0113291	Catsup
FBgn0038981	-0.344759	6.35626	17.1482	0.000527036	0.00498793	CG5346
FBgn0032864	-0.344851	7.55234	10.3596	0.004401	0.023507	CG2493
FBgn0053116	-0.345065	5.86145	28.4827	3.43e-05	0.000736773	CG33116
FBgn0010269	-0.34669	5.34764	17.3356	0.000500232	0.00479078	Dsor1
FBgn0031069	-0.347416	5.92654	13.525	0.00153879	0.0109861	Pmp70
FBgn0013981	-0.347603	8.97312	8.02868	0.0104196	0.0431525	His4r
FBgn0030466	-0.347946	7.15735	9.2052	0.00667245	0.0316678	CG15744
FBgn0030956	-0.348234	4.44662	11.5224	0.002949	0.0174779	CG18259
FBgn0039709	-0.348762	8.54477	7.94291	0.0107737	0.0440701	Cad99C
FBgn0030630	-0.349028	5.58181	18.8484	0.000331582	0.00360478	CG12608
FBgn0021795	-0.349704	6.95715	11.996	0.00251778	0.0156209	Tapdelta
FBgn0037094	-0.349954	7.56735	21.6937	0.000160113	0.00217054	CG7611
FBgn0030479	-0.350463	7.57111	9.40751	0.00619419	0.0301259	Rbp1-like
FBgn0025457	-0.350499	7.01485	16.0889	0.000711944	0.00616229	Bub3
FBgn0032394	-0.351258	4.78423	9.61844	0.00573586	0.0284282	Hacd1
FBgn0020381	-0.351779	6.1459	8.54741	0.00853621	0.0372882	Dredd
FBgn0031245	-0.353395	5.34349	10.1175	0.00479452	0.0249985	CG3625
FBgn0038659	-0.353767	6.51987	20.3316	0.000225295	0.00275856	EndoA
FBgn0039381	-0.353922	6.83862	8.72146	0.00799211	0.0358787	SppL
FBgn0032295	-0.354589	6.64942	10.203	0.00465132	0.0244779	CG12299
FBgn0031529	-0.355252	5.25119	13.4474	0.00157675	0.0111837	CG9662
FBgn0036008	-0.355474	6.6171	9.12034	0.00688521	0.0322975	CG3408
FBgn0033010	-0.355632	6.80154	11.5876	0.00288502	0.0172552	Atf6
FBgn0023407	-0.355634	7.50902	14.4001	0.00117428	0.00898447	B4
FBgn0037780	-0.355802	5.13161	13.1422	0.00173642	0.011955	ohgt
FBgn0025936	-0.355964	8.5047	12.7009	0.00199988	0.0131391	Eph
FBgn0028703	-0.358246	6.18453	12.7186	0.00198849	0.0130964	Nhe3
FBgn0038870	-0.358722	6.84954	15.5199	0.000840174	0.00691169	Oga
FBgn0035987	-0.359356	7.53099	10.2833	0.00452096	0.0240145	Cpsf5
FBgn0036005	-0.359784	4.30597	10.7868	0.00379104	0.0211406	pall
FBgn0036900	-0.360471	5.07596	20.9998	0.000190249	0.00245133	CG8765
FBgn0040230	-0.36172	6.67666	19.1533	0.000305868	0.00340738	dbo
FBgn0039116	-0.362102	5.45	11.3325	0.00314441	0.0183647	CG10375
FBgn0026324	-0.363278	4.24558	11.6136	0.00285996	0.0171402	Taf10b
FBgn0063670	-0.363641	6.11449	11.8444	0.00264766	0.0162339	CG40228
FBgn0266723	-0.364625	3.99488	15.6308	0.000813307	0.00674834	Trs31
FBgn0031260	-0.364842	7.08786	8.45293	0.00884884	0.0382272	Spp
FBgn0260970	-0.366429	7.98286	21.7947	0.000156184	0.00213229	Ubr3
FBgn0250753	-0.366688	9.79259	15.0877	0.000954694	0.007632	kra
FBgn0027101	-0.36677	7.7806	16.0995	0.000709763	0.00614894	Dyrk3
FBgn0039450	-0.367305	5.8213	13.0795	0.00177136	0.0121003	Yif1
FBgn0086690	-0.37078	7.37673	7.61199	0.0122719	0.048488	Plp
FBgn0020767	-0.372969	7.49307	28.9898	3.09e-05	0.000690585	Spred
FBgn0260486	-0.373315	7.60853	9.48586	0.00601934	0.0295592	Ziz
FBgn0011217	-0.373586	9.54375	18.9685	0.000321176	0.00352488	eff
FBgn0031398	-0.374295	4.31573	8.67009	0.00814854	0.0362765	CG10880
FBgn0037466	-0.374832	6.80959	8.69559	0.00807047	0.0360762	CG1965
FBgn0024807	-0.374921	8.64162	17.0885	0.000535915	0.00504221	DIP1
FBgn0035106	-0.377125	7.71175	10.5491	0.00411786	0.0224932	rno
FBgn0038830	-0.377465	5.679	11.0641	0.00344576	0.0195667	CG17272
FBgn0038881	-0.377657	8.18517	14.0985	0.00128781	0.00964607	CG16791
FBgn0259221	-0.378004	5.91175	13.7971	0.00141353	0.0103307	ATP8A
FBgn0037261	-0.378173	7.78295	12.5793	0.00208007	0.0135275	CG9775
FBgn0004646	-0.378788	9.34541	18.2005	0.000394568	0.00406608	ogre
FBgn0030571	-0.379021	4.39189	9.17854	0.0067385	0.0318556	CG14414
FBgn0039013	-0.379595	4.36914	11.8548	0.00263856	0.0162068	CG4813
FBgn0010762	-0.380831	7.88838	17.1337	0.000529175	0.00500325	simj
FBgn0086898	-0.380888	6.12874	13.9491	0.00134852	0.00997659	dgo
FBgn0032633	-0.381273	6.43368	12.5249	0.00211706	0.0137032	Lrch
FBgn0020236	-0.381792	7.90888	14.8658	0.00102016	0.00803524	ATPCL
FBgn0031456	-0.382133	5.50514	18.2448	0.000389866	0.00402624	Tnpo-SR
FBgn0036240	-0.384206	4.39579	9.59905	0.00577637	0.0285848	CG6928
FBgn0030503	-0.384438	4.51568	11.8252	0.00266464	0.0162839	Tango2
FBgn0032924	-0.385752	5.65192	15.0629	0.000961795	0.00768239	Nbr
FBgn0042132	-0.385782	4.93228	9.24172	0.00658316	0.0313833	CG18809
FBgn0039341	-0.386317	6.39727	11.8418	0.00264997	0.0162339	CG5112
FBgn0010772	-0.386332	7.89896	16.8801	0.000568203	0.00526116	Xe7
FBgn0035141	-0.386611	4.1719	7.74865	0.0116266	0.0465434	Cypl
FBgn0036843	-0.386701	5.3863	14.4606	0.00115289	0.00884893	Sfxn2
FBgn0001124	-0.387859	6.78238	12.1951	0.00235786	0.0149035	Got1
FBgn0260635	-0.388152	8.40915	11.1176	0.00338322	0.019337	Diap1
FBgn0013749	-0.388334	6.43076	17.8288	0.000436598	0.00433223	Arf102F
FBgn0014133	-0.389417	8.49232	21.1799	0.000181868	0.00237514	bif
FBgn0036184	-0.389537	4.38858	9.26094	0.0065367	0.0312858	PCID2
FBgn0032358	-0.389918	4.12633	9.09668	0.00694586	0.0325165	Ppt2
FBgn0040754	-0.390815	4.52958	12.7557	0.00196488	0.0129801	CG17059
FBgn0027057	-0.392604	6.11161	10.3321	0.00444375	0.0236828	CSN1b
FBgn0085423	-0.392944	6.50008	27.0776	4.63e-05	0.000905242	GramD1B
FBgn0036624	-0.392961	7.03821	20.5146	0.000215035	0.00266716	RAF2
FBgn0021979	-0.393727	7.72252	9.65792	0.00565432	0.0281692	l(2)k09913
FBgn0029079	-0.393949	5.34095	11.571	0.00290121	0.0172798	icln
FBgn0002283	-0.395658	5.2257	12.1476	0.00239492	0.0150464	l(3)73Ah
FBgn0033212	-0.396273	7.9516	12.3522	0.00223958	0.0142944	LRR
FBgn0003748	-0.396297	6.61865	12.6398	0.00203973	0.0133554	Treh
FBgn0030151	-0.396449	7.74731	22.331	0.000137026	0.00194238	CG1354
FBgn0033183	-0.396472	7.05948	20.3258	0.000225632	0.00275856	CG1620
FBgn0031216	-0.39685	7.94232	17.8441	0.000434782	0.00432499	Zir
FBgn0031118	-0.39741	7.75663	11.9693	0.00254018	0.0157129	RhoGAP19D
FBgn0028916	-0.397645	5.12215	26.5863	5.15e-05	0.000975235	CG33090
FBgn0031319	-0.398155	6.34429	10.5089	0.00417624	0.0226852	CG4896
FBgn0026749	-0.398166	5.11324	9.67446	0.00562056	0.0280506	Yippee
FBgn0051715	-0.398198	5.71691	9.56681	0.00584444	0.0288475	CG31715
FBgn0022361	-0.398493	7.33461	15.908	0.000750199	0.00634505	Pur-alpha
FBgn0035464	-0.399726	7.21052	14.8482	0.00102555	0.00805785	PIG-B
FBgn0037372	-0.399744	5.129	11.3011	0.00317817	0.0185393	CG2091
FBgn0039924	-0.403044	7.33991	13.7034	0.00145537	0.0105482	PIP4K
FBgn0037779	-0.404824	3.97694	7.88341	0.0110273	0.044709	CG12811
FBgn0020370	-0.40497	7.94992	10.5013	0.0041873	0.022693	TppII
FBgn0058196	-0.404998	7.01332	26.4477	5.31e-05	0.00100333	Maf1
FBgn0025571	-0.406196	7.87767	15.9939	0.000731756	0.00625347	SF1
FBgn0025630	-0.406475	5.73507	11.4899	0.00298151	0.0176163	Rtca
FBgn0034419	-0.406923	5.14676	20.5748	0.000211774	0.00263009	CG15111
FBgn0003462	-0.407457	7.05532	7.50523	0.0128039	0.0499141	Sod1
FBgn0030465	-0.409866	4.58937	8.90654	0.00745557	0.0341226	CG15743
FBgn0000382	-0.409984	6.66829	18.4691	0.000366979	0.00385146	csw
FBgn0036919	-0.410236	6.14391	8.60542	0.0083504	0.0368007	Grasp65
FBgn0027515	-0.4105	5.78853	31.8593	1.73e-05	0.000459207	CG7115
FBgn0030457	-0.411671	5.35632	19.6424	0.000269086	0.00311667	CG12096
FBgn0023167	-0.412028	6.59628	28.5907	3.35e-05	0.000726783	SmD3
FBgn0034802	-0.41232	11.1308	15.4629	0.00085437	0.00699261	CNBP
FBgn0040623	-0.413595	5.36726	9.95242	0.00508539	0.0260836	Spase12
FBgn0030802	-0.413647	5.0747	17.7979	0.000440314	0.00435562	DENR
FBgn0013717	-0.41434	5.84279	7.96827	0.0106676	0.0437664	not
FBgn0034452	-0.414511	4.33195	9.71818	0.00553238	0.0277484	Oseg6
FBgn0026086	-0.414538	7.62381	14.012	0.00132256	0.00984505	Adar
FBgn0263852	-0.414787	5.85835	16.1558	0.000698346	0.00608288	Dad1
FBgn0014343	-0.415286	7.10922	7.92724	0.0108398	0.0442331	mirr
FBgn0037138	-0.415424	7.12121	13.8897	0.00137352	0.0101149	P5CDh1
FBgn0032751	-0.415462	3.76529	11.9067	0.00259346	0.0159706	CG17343
FBgn0264816	-0.416407	5.27241	9.71326	0.00554222	0.0277689	koko
FBgn0034000	-0.418056	3.80471	9.2479	0.00656818	0.0313274	CG11808
FBgn0024542	-0.418456	4.65773	15.5375	0.000835835	0.00688776	Neos
FBgn0038363	-0.419626	3.40897	8.33703	0.0092499	0.0394813	Acyp2
FBgn0034902	-0.419838	6.07522	24.1373	8.93e-05	0.00141869	CG5532
FBgn0023529	-0.421234	8.47123	9.58406	0.0058079	0.0287114	CG2918
FBgn0259735	-0.422171	8.39855	17.4565	0.000483727	0.00466989	mtgo
FBgn0014868	-0.422967	7.39447	9.48775	0.00601519	0.029554	Ost48
FBgn0042094	-0.423312	4.76542	11.4685	0.00300311	0.0177222	Adk3
FBgn0030480	-0.42333	3.81885	8.60398	0.00835497	0.0368039	Tim9a
FBgn0032724	-0.423888	5.16955	13.3229	0.00163983	0.0114622	CG10428
FBgn0040340	-0.424268	7.51697	13.2721	0.00166635	0.0115822	TRAM
FBgn0036814	-0.425565	7.08242	11.5199	0.00295153	0.0174822	CG14073
FBgn0266369	-0.426967	6.17731	8.59596	0.00838041	0.0368826	Mtp
FBgn0039465	-0.427599	6.41236	14.8302	0.00103111	0.00809213	Tsp97E
FBgn0264962	-0.428325	8.01844	19.2628	0.000297173	0.00333368	Pcf11
FBgn0047114	-0.429127	3.73938	7.92143	0.0108645	0.044272	CG31142
FBgn0032193	-0.429168	4.27892	16.3043	0.000669172	0.00592528	CG5727
FBgn0037199	-0.429737	5.01396	8.85883	0.00758992	0.0344812	CG11137
FBgn0032160	-0.430263	5.49569	9.30743	0.00642582	0.0309088	CG4598
FBgn0002905	-0.430468	6.03976	9.33412	0.00636312	0.0306797	mus308
FBgn0035998	-0.430663	3.68565	9.48139	0.00602916	0.0295826	CG3437
FBgn0000210	-0.431828	11.0358	7.83831	0.0112239	0.0452957	br
FBgn0266549	-0.434791	6.35341	10.0738	0.00486963	0.0252917	lncRNA:CR45102
FBgn0051467	-0.435822	2.81369	7.69481	0.0118762	0.0472153	CG31467
FBgn0030941	-0.43822	5.1382	8.02652	0.0104283	0.0431525	wgn
FBgn0264270	-0.438297	8.42627	41.5754	3.06e-06	0.000129262	Sxl
FBgn0024983	-0.439133	5.21692	15.7474	0.000786062	0.00658157	CG4293
FBgn0035285	-0.439206	6.35292	15.9803	0.000734626	0.00626287	CG12025
FBgn0015737	-0.439419	8.39287	9.20152	0.00668153	0.0316797	Hmu
FBgn0033569	-0.4401	5.22328	29.3892	2.84e-05	0.000652607	CG12942
FBgn0000568	-0.440341	8.53493	9.40982	0.00618895	0.0301156	Eip75B
FBgn0053129	-0.441266	8.50136	29.0572	3.04e-05	0.000684194	CG33129
FBgn0028468	-0.441342	5.51285	16.0445	0.000721111	0.0062137	rtet
FBgn0053303	-0.445339	7.65237	24.3358	8.53e-05	0.00137091	CG33303
FBgn0029118	-0.445773	5.96452	11.9283	0.00257491	0.0158868	ScsbetaG
FBgn0003074	-0.446304	7.13294	7.51016	0.0127788	0.0498692	Pgi
FBgn0013753	-0.447037	5.88378	11.7779	0.00270704	0.0164252	Bgb
FBgn0082582	-0.44878	8.37277	10.955	0.00357717	0.020076	tmod
FBgn0037541	-0.448993	7.68612	16.493	0.00063405	0.00569285	CG2747
FBgn0050476	-0.449089	2.9254	10.2781	0.00452935	0.0240458	ave
FBgn0261641	-0.449129	8.36577	9.33382	0.00636383	0.0306797	CG42724
FBgn0020521	-0.450465	9.3766	11.2179	0.00326938	0.0189223	pio
FBgn0036305	-0.454309	6.47079	24.2927	8.62e-05	0.00138001	CG10984
FBgn0053182	-0.455944	3.75815	7.86366	0.0111129	0.0449608	Kdm4B
FBgn0034002	-0.456899	6.03289	9.70679	0.0055552	0.0278049	CG8079
FBgn0052676	-0.457396	7.71169	9.3314	0.00636949	0.0306838	stx
FBgn0004893	-0.458257	9.07493	10.0234	0.00495808	0.0256017	bowl
FBgn0033663	-0.459181	9.91013	11.5833	0.00288922	0.0172618	ERp60
FBgn0030806	-0.460331	5.34054	16.9962	0.000549946	0.00515407	CG13001
FBgn0036671	-0.461406	4.66658	10.0841	0.00485192	0.0252295	CG9951
FBgn0030030	-0.461693	4.72209	22.4494	0.00013316	0.00190248	CG1636
FBgn0023477	-0.462386	7.09585	9.968	0.00505713	0.0259877	Taldo
FBgn0050389	-0.462658	7.2898	18.5265	0.000361363	0.00380538	CG30389
FBgn0083027	-0.463021	2.61833	9.91693	0.00515047	0.0263459	snoRNA:Psi18S-531
FBgn0037980	-0.46423	4.25575	13.8252	0.00140128	0.010268	DCAF12
FBgn0259993	-0.464872	5.44777	13.9041	0.0013674	0.0100791	lncRNA:CR42491
FBgn0045866	-0.465234	6.56819	12.9082	0.00187094	0.0125404	bai
FBgn0003360	-0.465768	10.0209	15.3582	0.00088114	0.00715091	sesB
FBgn0052856	-0.467164	3.47429	9.61576	0.00574143	0.0284412	CG32856
FBgn0038578	-0.467586	5.29793	28.6903	3.28e-05	0.000722137	MED17
FBgn0024811	-0.467769	7.32476	25.9116	5.97e-05	0.00109288	Crk
FBgn0030787	-0.469837	4.72089	16.1696	0.000695571	0.0060697	CG9609
FBgn0031814	-0.47013	5.42208	8.66445	0.00816595	0.0363204	retm
FBgn0033224	-0.470218	6.84907	30.4704	2.28e-05	0.000555682	Nop17l
FBgn0000547	-0.470596	10.4104	8.96378	0.00729787	0.0336086	ed
FBgn0003301	-0.471286	6.6365	8.65396	0.0081984	0.0363398	rut
FBgn0034705	-0.471497	2.94176	9.33313	0.00636544	0.0306797	CG11170
FBgn0026326	-0.471514	6.36057	27.1836	4.52e-05	0.000892682	Mad1
FBgn0034242	-0.474907	5.4464	20.2843	0.000228038	0.00277832	CG14480
FBgn0035421	-0.475196	5.74003	11.0504	0.00346197	0.0196124	nSMase
FBgn0039874	-0.476078	5.60808	14.0642	0.00130148	0.0097182	betaGlu
FBgn0083123	-0.47729	5.98595	7.59463	0.0123567	0.0486638	Uhg5
FBgn0031683	-0.477336	5.3318	20.7363	0.000203292	0.00256783	CG4230
FBgn0041171	-0.478126	8.24371	18.3261	0.000381392	0.00395998	ago
FBgn0039908	-0.478557	6.69059	13.2382	0.00168433	0.0116631	Asator
FBgn0040324	-0.478956	7.63784	17.7003	0.000452265	0.00444642	Ephrin
FBgn0039172	-0.480141	6.51312	23.7982	9.67e-05	0.00150698	Spase22-23
FBgn0037265	-0.482656	3.15681	11.6182	0.00285552	0.0171243	spartin
FBgn0002932	-0.48302	6.50265	8.20049	0.0097487	0.0411802	neur
FBgn0036846	-0.483885	5.1411	11.7977	0.00268921	0.0163924	MESR6
FBgn0032934	-0.484155	3.71572	11.6603	0.00281551	0.0169265	CG8679
FBgn0031992	-0.484401	4.4697	10.5095	0.00417526	0.0226852	Acbp1
FBgn0035978	-0.48474	6.24406	21.8971	0.00015231	0.00210907	UGP
FBgn0005585	-0.48476	9.97855	18.5603	0.000358105	0.00377934	Calr
FBgn0038046	-0.485152	5.99252	14.0237	0.00131779	0.00982476	CG5641
FBgn0004435	-0.485197	6.2841	11.7544	0.00272835	0.0164849	Galphaq
FBgn0032515	-0.48558	5.71882	10.9958	0.00352742	0.0198773	loqs
FBgn0003165	-0.486548	8.7934	17.9043	0.000427675	0.00430133	pum
FBgn0051360	-0.487303	4.04657	14.8851	0.00101427	0.00799533	CG31360
FBgn0027343	-0.487912	6.1444	8.03696	0.0103861	0.0430333	fz3
FBgn0034277	-0.488541	8.25302	19.9733	0.000246989	0.0029349	OstDelta
FBgn0027108	-0.489569	10.3712	22.2179	0.000140842	0.0019761	Inx2
FBgn0264895	-0.491925	7.48815	22.6788	0.000125999	0.00183471	RapGAP1
FBgn0266569	-0.492135	4.14883	16.3335	0.000663602	0.00589894	CG42259
FBgn0036732	-0.494064	7.36052	9.09684	0.00694546	0.0325165	Oatp74D
FBgn0031049	-0.494415	6.46907	28.8231	3.19e-05	0.000708334	Sec61gamma
FBgn0036489	-0.500239	4.89032	19.4091	0.000285978	0.0032613	CG7011
FBgn0011336	-0.501829	8.22349	16.5525	0.000623404	0.00563934	Stt3B
FBgn0261722	-0.502721	7.05873	23.9418	9.35e-05	0.00147244	fwe
FBgn0038110	-0.504233	5.21329	11.7746	0.00270995	0.0164252	CG8031
FBgn0052654	-0.505579	7.80082	42.0999	2.81e-06	0.000121905	Sec16
FBgn0026088	-0.505728	3.87388	13.41	0.00159541	0.0112753	CG14818
FBgn0011642	-0.50574	7.68539	18.7928	0.00033653	0.00363779	Zyx
FBgn0033555	-0.506187	5.45201	16.6408	0.000607964	0.00552564	RpS15Ab
FBgn0024957	-0.510436	6.99189	9.07217	0.00700932	0.0327499	Irp-1B
FBgn0260722	-0.511414	6.37683	16.6333	0.000609251	0.00553212	lncRNA:CR42549
FBgn0039590	-0.511945	7.06287	11.1557	0.00333946	0.0191725	CG10011
FBgn0000636	-0.512521	9.79615	11.1548	0.00334049	0.0191725	Fas3
FBgn0025700	-0.513268	6.87517	22.3474	0.000136485	0.00193756	CG5885
FBgn0036546	-0.513864	5.47472	14.8051	0.00103889	0.00813618	elgi
FBgn0086355	-0.513985	6.63123	12.7899	0.00194335	0.0128786	Tpi
FBgn0086906	-0.515139	8.32093	7.89898	0.0109603	0.0445288	sls
FBgn0037022	-0.515392	4.02865	10.0046	0.00499148	0.0256779	CG11396
FBgn0050440	-0.515979	7.35124	10.2154	0.00463091	0.0244432	CG30440
FBgn0001233	-0.516739	12.3168	18.0705	0.000408736	0.00414988	Hsp83
FBgn0264507	-0.519757	2.33374	8.69457	0.00807356	0.0360762	asRNA:CR43906
FBgn0031574	-0.520653	5.10062	8.44603	0.00887215	0.0382763	TTLL4B
FBgn0261244	-0.524951	6.36798	18.0037	0.000416233	0.00420824	inaE
FBgn0261862	-0.525486	6.27634	8.40031	0.00902846	0.0388288	whd
FBgn0000317	-0.526186	7.67794	26.3979	5.36e-05	0.00101037	ck
FBgn0035047	-0.52626	5.28115	24.6672	7.91e-05	0.0013053	Pof
FBgn0033905	-0.527395	3.84976	13.6429	0.00148308	0.0106997	CG18324
FBgn0040778	-0.531282	4.7743	12.9197	0.00186411	0.0125206	CG17977
FBgn0259173	-0.532477	6.61407	11.6259	0.00284817	0.0170908	corn
FBgn0000565	-0.535556	5.43306	15.1708	0.000931406	0.00750191	Eip71CD
FBgn0039153	-0.536235	4.22329	25.7749	6.16e-05	0.00112008	GatB
FBgn0032015	-0.537406	6.55045	14.6302	0.00109513	0.00850737	Ostgamma
FBgn0014002	-0.538512	9.96529	16.7096	0.000596222	0.00546017	Pdi
FBgn0033348	-0.538978	4.62972	31.4182	1.89e-05	0.000483403	Spt
FBgn0015239	-0.539345	7.08778	21.4654	0.000169399	0.00225827	Hr78
FBgn0000008	-0.541326	7.26627	8.09051	0.0101724	0.0423117	a
FBgn0040397	-0.542613	7.75893	8.4711	0.00878774	0.0380538	CG3655
FBgn0030351	-0.544057	3.18463	8.64291	0.00823271	0.0364489	CG1840
FBgn0052442	-0.544438	3.72644	17.5967	0.000465359	0.00452889	Arv1
FBgn0039537	-0.545162	6.16247	10.4222	0.00430504	0.0231129	CG5590
FBgn0041094	-0.54571	9.58932	16.9286	0.00056049	0.00520223	scyl
FBgn0262733	-0.548117	7.51538	26.367	5.4e-05	0.00101168	Src64B
FBgn0035264	-0.548559	5.88603	10.767	0.00381719	0.021225	Oseg4
FBgn0033968	-0.549103	6.41219	14.3802	0.00118144	0.00901422	hui
FBgn0015229	-0.549861	6.94428	12.2087	0.00234736	0.0148761	glec
FBgn0030608	-0.551428	7.33179	14.5269	0.00112992	0.00870691	Lsd-2
FBgn0086368	-0.55376	6.95085	16.8925	0.000566226	0.00525041	tw
FBgn0030017	-0.558903	3.98077	9.30949	0.00642095	0.0309008	CG2278
FBgn0020392	-0.560765	6.72578	9.1835	0.00672615	0.0318285	Nmt
FBgn0004404	-0.562848	8.17042	13.7844	0.00141912	0.0103635	RpS14b
FBgn0011016	-0.563588	7.24106	23.7935	9.68e-05	0.00150698	SsRbeta
FBgn0035252	-0.56379	5.92525	39.3057	4.47e-06	0.000164141	CG7970
FBgn0017558	-0.564342	5.47158	17.8694	0.000431785	0.00431561	Pdk
FBgn0031117	-0.565501	3.64599	8.63199	0.00826679	0.0365493	GstT3
FBgn0010638	-0.569134	7.54902	26.3844	5.38e-05	0.0010114	Sec61beta
FBgn0030066	-0.569305	2.95284	10.2363	0.00459674	0.0243364	Uros1
FBgn0003870	-0.571565	8.43562	12.1946	0.00235824	0.0149035	ttk
FBgn0261545	-0.573605	6.1314	12.9776	0.00182986	0.012325	CG42663
FBgn0052473	-0.576568	7.25751	10.2547	0.00456695	0.024192	CG32473
FBgn0050428	-0.580471	4.5734	30.7409	2.16e-05	0.000536385	CG30428
FBgn0016672	-0.583197	5.44155	8.34189	0.00923269	0.0394428	Ipp
FBgn0030306	-0.58335	6.50344	23.8103	9.64e-05	0.00150698	Spase25
FBgn0259740	-0.583612	6.56228	18.9365	0.000323913	0.00355087	CG42394
FBgn0040929	-0.586451	3.56833	16.6514	0.000606137	0.0055239	CG12659
FBgn0052581	-0.586737	4.15207	17.1098	0.000532731	0.00502207	CG32581
FBgn0051125	-0.587801	4.31819	16.0715	0.00071552	0.00618212	CG31125
FBgn0023540	-0.588607	5.00594	20.1038	0.000238831	0.00288773	CG3630
FBgn0261239	-0.588854	7.83155	21.813	0.000155481	0.00213229	Hr39
FBgn0036331	-0.589493	3.97636	15.5591	0.000830553	0.0068531	CG14117
FBgn0263093	-0.591173	4.06266	11	0.00352235	0.0198609	CR43361
FBgn0001248	-0.592689	8.91648	22.8692	0.000120382	0.00178258	Idh
FBgn0083978	-0.594502	6.29386	18.8457	0.000331827	0.00360478	CG17672
FBgn0035028	-0.596404	5.57177	12.9125	0.00186837	0.0125404	Start1
FBgn0053977	-0.596568	3.59549	10.4728	0.00422928	0.0228499	CG33977
FBgn0014163	-0.598422	11.6367	25.1575	7.07e-05	0.00121576	fax
FBgn0025186	-0.600377	6.62366	13.5517	0.00152599	0.0109404	ari-2
FBgn0033313	-0.601116	10.402	12.7198	0.00198772	0.0130964	Cirl
FBgn0030876	-0.603031	2.47222	8.38989	0.00906451	0.0389172	CG6762
FBgn0039697	-0.604422	6.24511	16.3552	0.00065949	0.00587196	CG7834
FBgn0035397	-0.606877	8.93708	28.4855	3.43e-05	0.000736773	CG11486
FBgn0003423	-0.607024	6.99673	36.6375	7.11e-06	0.000235957	slgA
FBgn0010228	-0.609701	8.61253	23.7284	9.82e-05	0.00152518	HmgZ
FBgn0011740	-0.610948	6.77331	21.6337	0.000162499	0.00218749	alpha-Man-IIa
FBgn0086357	-0.612731	8.98302	22.2585	0.000139459	0.00196529	Sec61alpha
FBgn0261238	-0.614778	7.76262	17.8747	0.000431153	0.00431377	Alh
FBgn0010905	-0.619271	7.25604	18.6837	0.000346466	0.00369612	Spn
FBgn0262976	-0.623211	4.84961	20.7715	0.000201495	0.00255183	lawc
FBgn0027588	-0.626471	8.97729	17.8424	0.000434981	0.00432499	GCS2alpha
FBgn0034965	-0.628063	4.60793	8.06841	0.01026	0.0426392	ppk29
FBgn0004359	-0.628745	5.76969	14.5959	0.00110653	0.00858102	T48
FBgn0033631	-0.629314	7.71753	18.6923	0.000345672	0.00369392	Sod3
FBgn0025809	-0.629976	6.00634	55.3701	4.04e-07	3.27e-05	Paf-AHalpha
FBgn0032213	-0.631044	6.95239	18.1625	0.000398655	0.00408632	CG5390
FBgn0087007	-0.63148	8.50074	14.4946	0.00114102	0.00877881	bbg
FBgn0033652	-0.633593	6.35117	8.82877	0.00767596	0.0348004	ths
FBgn0053087	-0.634037	8.52743	15.3614	0.0008803	0.00715012	LRP1
FBgn0033691	-0.635066	6.05387	45.098	1.75e-06	8.92e-05	CG8860
FBgn0266958	-0.636678	2.78947	11.447	0.00302492	0.0178068	lncRNA:CR45409
FBgn0037106	-0.63703	5.08029	35.5076	8.71e-06	0.000273911	CG11307
FBgn0038273	-0.638972	3.12127	18.1376	0.000401356	0.00409656	CG14860
FBgn0053276	-0.642197	3.26781	29.5164	2.77e-05	0.000638837	Urm1
FBgn0036882	-0.644557	3.18283	8.92494	0.00740445	0.0339694	CG9279
FBgn0053108	-0.644782	3.05284	14.9167	0.00100472	0.0079501	CG33108
FBgn0266084	-0.646112	6.66244	12.5417	0.00210558	0.0136657	Fhos
FBgn0035833	-0.647594	3.64585	13.267	0.00166904	0.0115822	CG7565
FBgn0001218	-0.649896	10.3849	12.5225	0.00211877	0.0137051	Hsc70-3
FBgn0037634	-0.650757	4.42144	25.4084	6.68e-05	0.00117406	hng2
FBgn0040786	-0.651127	2.43204	8.81195	0.00772458	0.0349385	CG14104
FBgn0050054	-0.658098	2.83561	12.4564	0.00216476	0.013937	CG30054
FBgn0033459	-0.659154	3.16645	11.3633	0.00311181	0.0182407	CG12744
FBgn0011305	-0.660099	7.4753	27.0758	4.63e-05	0.000905242	Rsf1
FBgn0031384	-0.662038	4.0447	8.054	0.0103176	0.0428045	CG4238
FBgn0036667	-0.666804	4.65536	41.855	2.93e-06	0.000125712	kud
FBgn0035402	-0.669315	6.6968	11.9067	0.00259341	0.0159706	Usp5
FBgn0263659	-0.67064	2.97933	8.44754	0.00886704	0.0382763	lncRNA:CR43650
FBgn0027575	-0.67256	4.18281	15.8509	0.000762723	0.00642276	GABA-B-R2
FBgn0011817	-0.677908	8.61625	21.1942	0.000181218	0.00236987	nmo
FBgn0038917	-0.678427	3.79761	31.7562	1.77e-05	0.000463455	CG6678
FBgn0053558	-0.684783	6.90663	26.9751	4.73e-05	0.000917742	mim
FBgn0030183	-0.685904	4.99545	9.82668	0.00532012	0.0270217	CG15309
FBgn0261278	-0.686388	8.16773	34.1692	1.11e-05	0.000323056	grp
FBgn0016754	-0.68969	7.22058	16.4541	0.000641118	0.00572958	sba
FBgn0265531	-0.690882	2.75362	8.66781	0.00815557	0.036291	asRNA:CR44381
FBgn0040091	-0.693364	3.74278	13.6149	0.00149612	0.0107705	Ugt317A1
FBgn0038829	-0.693416	6.69654	41.4998	3.1e-06	0.000129731	CG17271
FBgn0030208	-0.693896	8.3302	19.7834	0.000259414	0.00304494	PPP4R2r
FBgn0035542	-0.700625	6.25619	16.5453	0.000624684	0.00564561	DOR
FBgn0030617	-0.703823	4.60721	30.0235	2.5e-05	0.000590222	CG9095
FBgn0261068	-0.704059	5.49019	35.0663	9.44e-06	0.000291195	LSm7
FBgn0262801	-0.704277	6.71537	52.616	5.86e-07	4.24e-05	twr
FBgn0016930	-0.706739	7.6418	33.9313	1.17e-05	0.000334735	Dyrk2
FBgn0029123	-0.714584	5.67693	12.7987	0.00193789	0.0128763	SoxN
FBgn0037683	-0.714932	1.89328	8.74344	0.00792618	0.0356993	CG18473
FBgn0040551	-0.715622	4.00794	12.4285	0.0021845	0.0140265	CG11686
FBgn0000022	-0.716394	3.85251	9.6946	0.00557975	0.0279132	ac
FBgn0028327	-0.717302	8.7087	46.6188	1.39e-06	7.54e-05	l(1)G0320
FBgn0010473	-0.720427	8.39552	7.74031	0.0116649	0.0466353	tutl
FBgn0038826	-0.72615	11.2322	12.9072	0.00187157	0.0125404	Syp
FBgn0032377	-0.730908	2.53304	14.4488	0.00115703	0.00885951	CG14937
[truncated: 472 more rows]

## Sheet: scrib-|-+RasV12 VS wildtype
FBgn	logFC	logCPM	F	PValue	FDR	current_symbol
FBgn0015037	13.9366	5.12552	282.618	2.91e-12	3.51e-09	Cyp4p1
FBgn0033395	12.0533	6.93733	742.321	5.08e-17	2.45e-13	Cyp4p2
FBgn0025393	9.86524	0.494414	44.1976	3.5e-06	4.07e-05	CG14795
FBgn0053509	9.85165	4.11933	309.776	1.88e-13	3.77e-10	CG33509
FBgn0052640	9.8509	1.58284	152.94	4.26e-10	1.24e-07	CG32640
FBgn0262018	9.81174	1.99168	100.126	3.93e-09	4.34e-07	CadN2
FBgn0265912	9.56168	1.29546	94.2459	5.35e-08	2.14e-06	lncRNA:CR44701
FBgn0263584	9.51259	0.661852	72.1265	1.26e-07	3.76e-06	asRNA:CR43609
FBgn0052241	9.48974	4.70113	87.6722	1.16e-08	8.47e-07	CG32241
FBgn0053508	9.02974	5.01537	297.309	2.74e-13	3.85e-10	ppk13
FBgn0036324	8.97418	-0.363561	45.9256	1.06e-05	9.45e-05	CG12520
FBgn0032913	8.87722	-0.0642104	51.2222	1.42e-05	0.000118301	CG9259
FBgn0267585	8.80004	0.607998	79.0448	1.72e-07	4.6e-06	lncRNA:dntRL
FBgn0035571	8.33408	2.03162	46.7259	1.37e-06	1.95e-05	CG12493
FBgn0033851	8.2927	-0.519838	26.1708	0.000113243	0.000607222	CG13332
FBgn0054002	8.22156	-1.17847	15.5799	0.00121186	0.00420806	CG34002
FBgn0038213	8.03611	-1.27	27.2809	0.000143502	0.00073625	CG9624
FBgn0261723	7.813	-0.599269	30.9758	4.73e-05	0.000303407	Dbx
FBgn0020638	7.81085	-0.155262	43.3726	3.94e-06	4.5e-05	Lcp65Ag1
FBgn0033592	7.78625	2.97078	62.4279	1.65e-07	4.48e-06	CG13215
FBgn0035490	7.71544	5.17644	105.942	2.46e-09	3.33e-07	CG1136
FBgn0039161	7.70607	6.53442	63.645	1.43e-07	4.05e-06	CG13606
FBgn0011676	7.48648	4.7135	110.378	1.75e-09	2.71e-07	Nos
FBgn0035187	7.40787	1.39701	55.2727	4.09e-07	8.4e-06	Trh
FBgn0266020	7.33754	-1.63736	17.5377	0.0013655	0.0046425	lncRNA:CR44785
FBgn0267758	7.30565	3.24049	62.4959	1.64e-07	4.46e-06	asRNA:CR46089
FBgn0267181	7.25259	2.34068	69.3561	7.4e-08	2.66e-06	asRNA:CR45621
FBgn0264369	7.22701	-1.01504	42.5444	8.28e-05	0.000474157	lncRNA:CR43821
FBgn0033874	7.22012	0.055381	29.453	4.06e-05	0.000270625	CG6347
FBgn0015038	7.2026	-1.63903	24.2665	0.000391772	0.00167072	Cyp9b1
FBgn0029568	7.09235	0.261517	24.18	0.000119176	0.00063304	CG11381
FBgn0030588	7.07501	0.474203	15.8792	0.000756483	0.00286885	CG9521
FBgn0033726	7.00022	0.804722	43.6312	3.8e-06	4.36e-05	Cpr49Ad
FBgn0026403	6.86911	0.659869	40.4789	3.67e-06	4.24e-05	Ndg
FBgn0051683	6.84198	-0.75803	33.521	3.09e-05	0.000217002	CG31683
FBgn0001325	6.71353	4.24174	77.2561	3.19e-08	1.49e-06	Kr
FBgn0039788	6.70448	5.38626	61.0417	1.96e-07	5.05e-06	Rpt6R
FBgn0036690	6.68002	6.70462	205.846	7.75e-12	8.29e-09	Ilp8
FBgn0033980	6.66865	3.64456	85.7496	1.39e-08	9.42e-07	Cyp6a20
FBgn0261505	6.66098	-0.480375	32.0444	6.65e-05	0.000398474	CR42653
FBgn0260011	6.47704	-1.00133	12.8831	0.00255222	0.00779104	NimC4
FBgn0266705	6.33105	1.96217	38.4188	5.2e-06	5.51e-05	asRNA:CR45195
FBgn0262532	6.29466	0.871758	38.497	5.13e-06	5.46e-05	CR43086
FBgn0035544	6.26529	2.02798	25.1792	7.04e-05	0.000416845	CG15021
FBgn0034740	6.25613	-0.535955	21.3096	0.000176081	0.000873599	nsr
FBgn0036551	6.19281	1.55994	46.8441	1.34e-06	1.93e-05	CG17029
FBgn0003129	6.18071	2.2788	22.6703	0.000126257	0.000665147	Poxm
FBgn0035545	6.14818	2.97865	52.9239	5.62e-07	1.06e-05	CG12607
FBgn0034566	5.93872	1.70185	34.8199	9.88e-06	8.94e-05	CG9313
FBgn0020637	5.88812	0.842585	70.9008	6.24e-08	2.34e-06	Lcp65Ag2
FBgn0261804	5.87983	2.92066	48.7743	1.01e-06	1.58e-05	CG42750
FBgn0032336	5.84128	0.718615	42.7901	2.52e-06	3.17e-05	AstC
FBgn0033397	5.81573	0.352039	51.7909	2.51e-06	3.16e-05	Cyp4p3
FBgn0036997	5.78834	0.139291	16.5723	0.000619908	0.00243337	CG5955
FBgn0005660	5.76805	6.24415	47.6584	1.19e-06	1.78e-05	Ets21C
FBgn0011722	5.76287	9.4827	79.7222	2.49e-08	1.31e-06	Tig
FBgn0036872	5.74599	-0.386367	37.0881	1.05e-05	9.39e-05	CG12519
FBgn0052681	5.7436	0.685249	26.85	4.86e-05	0.000309551	CG32681
FBgn0031630	5.72634	1.16995	48.425	1.06e-06	1.63e-05	CG15629
FBgn0260006	5.63492	3.55552	64.1362	1.35e-07	3.88e-06	drd
FBgn0051664	5.63414	-1.48039	8.38351	0.0120768	0.0283026	CG31664
FBgn0031089	5.61868	5.26332	60.7819	2.02e-07	5.15e-06	CG9572
FBgn0038070	5.5662	4.35378	34.0223	1.15e-05	0.000100042	CG6753
FBgn0002561	5.5248	1.03553	38.94	4.76e-06	5.17e-05	l(1)sc
FBgn0030723	5.48811	3.4947	54.2226	4.71e-07	9.3e-06	dpr18
FBgn0031461	5.47625	5.7226	115.047	1.23e-09	2.24e-07	daw
FBgn0259714	5.42265	3.05621	99.6405	4.09e-09	4.42e-07	DIP-epsilon
FBgn0053513	5.39398	2.59916	68.3098	8.32e-08	2.85e-06	Nmdar2
FBgn0038405	5.37714	3.20484	74.0746	4.44e-08	1.87e-06	CG8927
FBgn0263988	5.36908	0.941351	30.8531	2.11e-05	0.000162385	Dic61B
FBgn0266878	5.30169	-0.795271	30.6658	4.99e-05	0.000315844	lncRNA:CR45339
FBgn0052656	5.28135	-0.645529	6.52587	0.0215476	0.0462112	Muc11A
FBgn0010042	5.20636	-0.597393	19.1307	0.000307695	0.0013798	GstD6
FBgn0036612	5.20502	2.92214	57.7214	2.97e-07	6.59e-06	CG4998
FBgn0027563	5.1951	-1.56477	12.8905	0.00216217	0.00677217	CG9631
FBgn0015946	5.16838	1.1877	28.7971	3.21e-05	0.000223005	grim
FBgn0266150	5.13472	-1.13717	11.8835	0.00343232	0.00999275	lncRNA:CR44856
FBgn0038986	5.12173	-0.418365	22.5005	0.000131524	0.000686881	sit
FBgn0032536	5.08602	-1.13108	27.3547	4.36e-05	0.000285683	Ance-3
FBgn0259977	5.07206	4.57812	47.4642	1.22e-06	1.81e-05	Tdc1
FBgn0037850	5.03884	3.14398	34.7198	1.01e-05	9.07e-05	CG14695
FBgn0030904	5.0108	3.46679	40.2258	3.83e-06	4.38e-05	upd2
FBgn0024944	5.00999	3.16316	60.7861	2.02e-07	5.15e-06	Oamb
FBgn0267408	4.95838	3.75018	70.4037	6.59e-08	2.44e-06	AOX1
FBgn0010043	4.95034	-1.29571	21.8873	0.000152676	0.000775463	GstD7
FBgn0040859	4.94331	1.00226	30.3487	2.34e-05	0.000173851	lncRNA:CR32658
FBgn0042627	4.8965	-0.475229	27.4533	4.27e-05	0.000281618	FASN2
FBgn0033708	4.87694	0.814381	20.1172	0.000238011	0.00111522	CG8850
FBgn0038404	4.86421	-1.09437	18.6533	0.000349293	0.0015332	CG8925
FBgn0035861	4.85047	-0.997791	16.768	0.000586453	0.00233237	CG7213
FBgn0013467	4.8485	2.06388	58.3633	2.74e-07	6.29e-06	igl
FBgn0005666	4.84476	6.18395	65.9423	1.09e-07	3.41e-06	bt
FBgn0267339	4.83398	-0.454121	13.2121	0.00169829	0.00555422	p38c
FBgn0039323	4.83237	4.49111	71.8559	5.62e-08	2.21e-06	CG10559
FBgn0037519	4.77253	-1.21248	10.9523	0.00358056	0.0103461	CG3014
FBgn0032187	4.76312	1.9967	60.4613	2.1e-07	5.33e-06	CG4839
FBgn0040837	4.75105	1.13845	24.8149	7.64e-05	0.000445978	CG8620
FBgn0050446	4.74722	1.46107	34.9134	9.71e-06	8.82e-05	Tdc2
FBgn0266879	4.73955	-1.61985	14.2508	0.0017331	0.00564695	lncRNA:CR45340
FBgn0039613	4.72288	-0.294795	11.7871	0.0026987	0.00816565	Nepl20
FBgn0001258	4.71463	8.04942	47.0772	1.3e-06	1.88e-05	Ldh
FBgn0031623	4.71306	1.44032	43.1525	2.37e-06	3.03e-05	Taf12L
FBgn0051955	4.7119	3.13601	63.9885	1.37e-07	3.93e-06	CG31955
FBgn0054034	4.70826	1.39896	24.3903	8.43e-05	0.000479606	CG34034
FBgn0052625	4.70567	0.743686	16.5465	0.000624475	0.00244332	CG32625
FBgn0032140	4.6781	4.39179	67.1529	9.49e-08	3.12e-06	CG13117
FBgn0041225	4.67473	1.46042	27.5811	4.15e-05	0.000275908	Gr94a
FBgn0032382	4.6617	1.93706	39.4913	4.33e-06	4.78e-05	Mal-B2
FBgn0035553	4.64621	6.2338	59.7864	2.29e-07	5.66e-06	CG13722
FBgn0031629	4.60943	6.04417	88.3293	1.09e-08	8.16e-07	Clect27
FBgn0033574	4.57387	5.99029	179.71	2.6e-11	2.09e-08	Spn47C
FBgn0051361	4.55122	2.92349	66.2969	1.05e-07	3.37e-06	dpr17
FBgn0036367	4.53605	-0.655572	18.5592	0.000358204	0.00156076	CG10116
FBgn0034365	4.53585	2.44217	41.8083	2.95e-06	3.56e-05	CG5335
FBgn0027836	4.52839	8.69376	153.109	1.06e-10	6e-08	Dgp-1
FBgn0040602	4.5227	-1.35928	12.2142	0.00234308	0.00724684	CG14545
FBgn0033113	4.50709	1.8619	62.6699	1.61e-07	4.38e-06	Spn42Dc
FBgn0035608	4.49851	2.72005	45.5637	1.63e-06	2.23e-05	blanks
FBgn0024984	4.48928	0.355041	23.3838	0.000106532	0.000578325	CG3457
FBgn0039464	4.48918	5.36526	64.6561	1.27e-07	3.76e-06	CG6330
FBgn0052506	4.4325	2.46217	90.0638	9.34e-09	7.43e-07	CG32506
FBgn0031169	4.43173	1.09201	32.0948	1.65e-05	0.000132902	CG1494
FBgn0262901	4.42674	0.0905099	55.5429	3.95e-07	8.17e-06	lncRNA:CR43256
FBgn0040609	4.42041	-0.510184	15.2984	0.00106629	0.00380817	CG3348
FBgn0004514	4.39961	2.22578	27.0874	4.62e-05	0.000298362	Oct-TyrR
FBgn0024897	4.3914	2.94488	36.0418	7.91e-06	7.61e-05	b6
FBgn0035049	4.35925	8.79476	79.0689	2.65e-08	1.35e-06	Mmp1
FBgn0053294	4.35623	2.55188	127.227	5.25e-10	1.41e-07	CR33294
FBgn0039932	4.34688	2.22479	63.2591	1.5e-07	4.15e-06	fuss
FBgn0028886	4.33819	5.34043	47.0507	1.3e-06	1.88e-05	CG15279
FBgn0032285	4.29893	3.03414	18.6525	0.000349368	0.0015332	CG17108
FBgn0037934	4.29694	-0.0284218	37.1352	6.51e-06	6.56e-05	CG6830
FBgn0267011	4.27599	-1.18896	19.665	0.000267511	0.00122902	lncRNA:CR45455
FBgn0010381	4.27141	0.926255	23.3493	0.000107402	0.000582261	Drs
FBgn0264476	4.25843	-1.30636	6.45909	0.020728	0.0446523	lncRNA:CR43884
FBgn0063493	4.22046	-0.154987	13.6514	0.00147913	0.00496048	GstE7
FBgn0264679	4.21615	-0.658213	17.3493	0.000498331	0.00204801	asRNA:CR43964
FBgn0032840	4.20781	3.0059	59.7045	2.31e-07	5.66e-06	sNPF
FBgn0028704	4.19614	3.71747	40.6142	3.59e-06	4.17e-05	Nckx30C
FBgn0031602	4.18816	1.25373	48.1727	1.1e-06	1.68e-05	CG15431
FBgn0031343	4.17886	-0.441727	19.434	0.000284123	0.00128752	CG18131
FBgn0023091	4.17407	-1.10695	16.1665	0.000696195	0.00267607	dimm
FBgn0001319	4.17342	1.86337	50.2314	8.18e-07	1.34e-05	kn
FBgn0264894	4.16057	6.33997	74.2057	4.37e-08	1.86e-06	CG44085
FBgn0035934	4.15886	3.29569	38.7326	4.93e-06	5.3e-05	TrpA1
FBgn0265715	4.14907	-1.028	15.7067	0.00117223	0.00409386	lncRNA:CR44522
FBgn0033926	4.12336	6.3699	59.7562	2.3e-07	5.66e-06	Arc1
FBgn0035582	4.12023	-1.42062	9.07977	0.00845681	0.0210056	CG13705
FBgn0034387	4.11793	0.0950512	16.9259	0.000560926	0.00225236	Cyp12b2
FBgn0038088	4.11256	5.41842	106.849	2.29e-09	3.22e-07	CG10126
FBgn0010041	4.11029	0.296208	26.7995	4.91e-05	0.000312171	GstD5
FBgn0039723	4.10775	4.73456	27.349	4.36e-05	0.000285839	CG15522
FBgn0040262	4.09629	-0.923874	8.95079	0.00733333	0.0186482	Ugt37C2
FBgn0086673	4.09156	5.08574	106.561	2.34e-09	3.22e-07	CG13272
FBgn0032139	4.08695	-0.81065	14.8388	0.00102845	0.00369635	CG13116
FBgn0037836	4.07371	-0.0228928	33.7783	1.2e-05	0.000103407	CG14692
FBgn0261990	4.06918	0.61477	32.9647	1.4e-05	0.000116878	CG42808
FBgn0263118	4.06815	1.70201	50.9478	7.39e-07	1.26e-05	tx
FBgn0032981	4.06169	-0.793148	20.0986	0.00023915	0.00111847	CG3635
FBgn0053542	4.04383	3.84064	37.1268	6.52e-06	6.56e-05	upd3
FBgn0032601	4.03887	5.06764	61.2219	1.91e-07	4.99e-06	yellow-b
FBgn0260746	4.02669	1.54634	22.1724	0.000142408	0.000733375	Ect3
FBgn0039525	3.99658	1.98836	37.0146	6.65e-06	6.66e-05	CG5646
FBgn0033602	3.98165	1.05178	14.3795	0.00118168	0.00411791	Cpr47Ee
FBgn0038455	3.97802	4.83939	61.6823	1.81e-07	4.77e-06	CG14907
FBgn0035922	3.96614	0.52662	32.8931	1.42e-05	0.00011818	Pex7
FBgn0051235	3.96299	-0.737184	13.3736	0.00161383	0.00531311	naz
FBgn0003900	3.96056	0.960947	24.9681	7.38e-05	0.00043353	twi
FBgn0036809	3.9512	-1.39313	17.099	0.000534344	0.00216368	CG12477
FBgn0004878	3.94755	2.01929	30.1407	2.44e-05	0.000179755	cas
FBgn0266758	3.9463	5.05917	52.4245	6.02e-07	1.1e-05	Esyt2
FBgn0003205	3.94179	9.91027	105.21	2.6e-09	3.39e-07	Ras85D
FBgn0028645	3.91496	-0.795511	21.4916	0.000218464	0.00104198	beat-Ib
FBgn0063494	3.90576	3.55217	26.0242	5.83e-05	0.000358032	GstE6
FBgn0032136	3.90089	2.87002	18.7691	0.000338659	0.00149522	Apoltp
FBgn0034098	3.87656	3.74612	96.9269	5.13e-09	5.2e-07	krimp
FBgn0034741	3.87188	-0.0952813	18.4438	0.000459399	0.00190838	CG4269
FBgn0031737	3.84464	3.51106	55.2344	4.11e-07	8.4e-06	obst-E
FBgn0265058	3.83374	0.643179	52.1837	6.22e-07	1.13e-05	asRNA:CR44169
FBgn0031975	3.81939	4.31806	37.9795	5.61e-06	5.85e-05	Tg
FBgn0034844	3.81813	-0.434449	25.0974	7.17e-05	0.000422289	CG9861
FBgn0030332	3.806	1.08962	19.9717	0.000247088	0.00114779	CG9360
FBgn0030310	3.8012	4.24343	59.6126	2.34e-07	5.7e-06	PGRP-SA
FBgn0000099	3.79644	5.57047	43.7544	2.16e-06	2.78e-05	ap
FBgn0022359	3.79093	1.43438	42.9815	2.44e-06	3.09e-05	Sodh-2
FBgn0037975	3.77914	0.71752	19.6185	0.000448945	0.00187304	CG3397
FBgn0265932	3.77673	-0.731011	19.3734	0.000363672	0.00158172	lncRNA:CR44721
FBgn0262620	3.76511	4.6702	53.378	5.28e-07	1e-05	lncRNA:CR43144
FBgn0036595	3.76282	4.96348	65.2326	1.18e-07	3.61e-06	CG13046
FBgn0035231	3.75041	1.85212	53.9859	4.86e-07	9.53e-06	Pcyt2
FBgn0039332	3.74374	1.16032	23.764	9.74e-05	0.000539874	alrm
FBgn0038029	3.73674	-1.55504	13.2634	0.00193021	0.0061681	GstD11
FBgn0035431	3.72736	3.46534	48.5778	1.04e-06	1.61e-05	CG14968
FBgn0004034	3.72701	3.88935	67.2914	9.34e-08	3.09e-06	y
FBgn0029507	3.72523	1.11228	16.9982	0.000549638	0.00221443	Tsp42Ed
FBgn0032609	3.72427	-1.17796	11.3792	0.00309509	0.00913532	CG13280
FBgn0040318	3.7237	-0.897859	10.1066	0.00481312	0.0132285	HGTX
FBgn0000808	3.72203	2.05012	61.2687	1.9e-07	4.98e-06	gd
FBgn0035770	3.7176	5.68724	689.856	1.02e-16	3.28e-13	pst
FBgn0034053	3.71653	0.439893	12.9206	0.00186356	0.00598092	Cyp4aa1
FBgn0267298	3.71381	-1.18799	6.35866	0.0204895	0.0442774	lncRNA:CR45734
FBgn0040496	3.69484	5.38229	81.018	2.19e-08	1.24e-06	CG17104
FBgn0013810	3.68557	3.81079	52.5174	5.94e-07	1.09e-05	Dhc36C
FBgn0031375	3.67995	0.824232	18.7106	0.000343987	0.00151527	erm
FBgn0032645	3.64337	-0.970827	15.9389	0.000743507	0.00282632	CG15142
FBgn0035189	3.63412	0.141971	16.8715	0.000569585	0.00227763	CG9119
FBgn0085404	3.62841	0.711408	15.8063	0.000772699	0.00292344	CG34375
FBgn0034733	3.59694	0.533391	16.5132	0.000630417	0.00246257	CG4752
FBgn0035193	3.59144	4.34601	17.3976	0.000491694	0.00202419	CG9192
FBgn0051370	3.58826	3.22972	30.5882	2.23e-05	0.000169422	CG31370
FBgn0034935	3.58786	-0.355942	14.2381	0.0012338	0.0042671	Orcokinin
FBgn0046294	3.57818	-0.0491358	13.3962	0.00160236	0.00528176	CG12699
FBgn0029681	3.57357	2.62012	39.5643	4.28e-06	4.73e-05	CG15239
FBgn0037015	3.55467	3.81287	39.9682	4e-06	4.53e-05	cmpy
FBgn0050104	3.54672	0.142646	41.9929	2.86e-06	3.49e-05	NT5E-2
FBgn0024288	3.52935	-1.22186	13.2516	0.00193712	0.00618607	Sox100B
FBgn0036939	3.52307	0.0985896	15.9814	0.000734401	0.00279723	CG7365
FBgn0266633	3.52251	-0.180234	18.6057	0.000353775	0.00154495	asRNA:CR45140
FBgn0263829	3.52213	-0.441698	20.8737	0.000196374	0.000956497	CG34334
FBgn0267278	3.51778	-0.388107	15.7099	0.000794707	0.00299251	asRNA:CR45714
FBgn0050035	3.5143	4.60503	75.8862	3.67e-08	1.66e-06	Tret1-1
FBgn0037915	3.50861	-0.42467	13.7518	0.00143359	0.00483316	CG6790
FBgn0058354	3.49657	-0.330156	14.878	0.00101641	0.00365993	CR40354
FBgn0036154	3.46389	0.536444	18.8196	0.000334139	0.0014807	CG6168
FBgn0031426	3.45335	1.1396	51.0926	7.24e-07	1.24e-05	CG18641
FBgn0053329	3.45156	2.75782	25.5158	6.52e-05	0.000391488	Sp212
FBgn0039028	3.44566	2.32996	8.21506	0.00969409	0.0235323	CG13840
FBgn0033667	3.43759	2.20608	31.4631	1.87e-05	0.000146584	reb
FBgn0032900	3.43173	1.41244	56.3647	3.54e-07	7.59e-06	CG14401
FBgn0036168	3.42395	0.123102	8.68962	0.00808866	0.020185	CG7512
FBgn0053696	3.41853	-1.27568	10.4413	0.0042764	0.0119896	CNMaR
FBgn0265340	3.41383	-0.824488	21.1593	0.000182803	0.000900909	lncRNA:CR44294
FBgn0015550	3.40048	1.54386	29.5272	2.76e-05	0.00019814	tap
FBgn0030408	3.39868	-0.490804	14.1982	0.00124898	0.00431031	CG11085
FBgn0053110	3.39056	1.37604	14.1745	0.00125811	0.00433558	CG33110
FBgn0263447	3.39038	-0.765389	16.2731	0.0006752	0.00260787	asRNA:CR43470
FBgn0086758	3.38987	8.42845	115.144	1.22e-09	2.24e-07	chinmo
FBgn0032040	3.38897	-0.534707	13.3285	0.00189265	0.00606011	CG13386
FBgn0011278	3.38555	-0.83572	8.86001	0.00758656	0.0191655	lbe
FBgn0032010	3.37903	4.78274	36.6927	7.04e-06	6.92e-05	CG8086
FBgn0038243	3.37752	2.59407	35.4329	8.83e-06	8.27e-05	CG8066
FBgn0035948	3.37321	-0.537064	15.034	0.000970119	0.00351956	CG5644
FBgn0036970	3.37081	-0.53461	24.6032	8.02e-05	0.000463801	Spn77Bc
FBgn0032598	3.36469	-1.06571	15.4267	0.000863521	0.00320903	ChLD3
FBgn0036007	3.36341	9.21316	122.26	7.37e-10	1.73e-07	path
FBgn0034143	3.35669	3.90427	60.8862	2e-07	5.12e-06	CG8303
FBgn0261089	3.34991	0.0242609	11.4482	0.00302369	0.00894965	Sytalpha
FBgn0010383	3.34647	4.79101	36.8042	6.9e-06	6.83e-05	Cyp18a1
FBgn0037515	3.34474	3.5129	38.7932	4.88e-06	5.27e-05	Sp7
FBgn0043578	3.33809	-1.04818	20.0692	0.000404945	0.001717	PGRP-SB1
FBgn0033302	3.32612	0.393604	14.6081	0.00110247	0.00390853	Cyp6a14
FBgn0262563	3.32103	0.750033	16.6795	0.000601332	0.00237693	CG43103
FBgn0015591	3.32078	-0.497451	9.78492	0.00540072	0.014544	AstA
FBgn0036583	3.3182	1.31057	18.6512	0.000349489	0.0015332	CG13055
FBgn0037579	3.31337	-0.750275	18.8228	0.000333855	0.00148012	COX7AL
FBgn0032670	3.30584	-0.536539	9.50035	0.00598761	0.0158326	CG5783
FBgn0039108	3.30216	-0.0861208	14.6643	0.00108389	0.00385673	CG10232
FBgn0036985	3.30059	0.604865	15.8771	0.00075695	0.00286949	zye
FBgn0003046	3.29376	1.92293	38.3194	5.29e-06	5.58e-05	Pcp
FBgn0002930	3.28901	1.63115	34.0525	1.14e-05	9.98e-05	nec
FBgn0038740	3.28639	3.06184	30.7021	2.18e-05	0.000166424	CG4562
FBgn0010038	3.28274	0.170956	16.7529	0.000588962	0.00233763	GstD2
FBgn0040532	3.28214	0.897754	12.3948	0.00220863	0.00689077	CG8369
FBgn0038063	3.28084	0.522218	20.103	0.00023888	0.00111775	Octbeta2R
FBgn0266849	3.27006	0.631538	22.3702	0.000135734	0.000705801	lncRNA:CR45310
FBgn0263111	3.26878	5.29791	119.363	9.04e-10	1.93e-07	cac
FBgn0035501	3.25626	4.76679	35.9282	8.07e-06	7.72e-05	CG1299
FBgn0031255	3.24734	3.42769	48.9004	9.91e-07	1.56e-05	BBS8
FBgn0266691	3.24653	0.240669	27.0588	4.64e-05	0.000299212	lncRNA:CR45181
FBgn0261560	3.24257	5.6397	39.0969	4.63e-06	5.05e-05	Thor
FBgn0008636	3.24179	1.02454	17.0836	0.00053665	0.00217119	hbn
FBgn0031261	3.24026	2.97906	23.4021	0.000106072	0.000576155	nAChRbeta3
FBgn0035855	3.23109	-0.936153	10.4348	0.00428603	0.0120024	CG7366
FBgn0039651	3.23056	-0.778237	10.6999	0.00390701	0.0111192	Cyt-c1L
FBgn0039226	3.22257	4.18108	58.208	2.79e-07	6.38e-06	Ude
FBgn0003187	3.21432	7.16593	36.6765	7.06e-06	6.93e-05	qua
FBgn0031254	3.21331	3.27216	41.1352	3.29e-06	3.88e-05	CG13692
FBgn0027571	3.21292	9.43485	146.335	1.58e-10	6.32e-08	FASN1
FBgn0031865	3.20992	-0.739146	10.0538	0.00490452	0.0134222	Nha1
FBgn0037906	3.19009	0.561638	21.1997	0.000180971	0.000894629	PGRP-LB
FBgn0032587	3.17295	5.73341	80.2863	2.35e-08	1.27e-06	CG5953
FBgn0028424	3.16672	2.32326	20.8718	0.000196467	0.000956497	JhI-26
FBgn0036665	3.1662	3.47168	65.7372	1.12e-07	3.45e-06	CG13024
FBgn0038419	3.16188	2.17623	72.0807	5.49e-08	2.17e-06	CG14879
FBgn0003149	3.15915	1.53409	16.7998	0.000581211	0.0023145	Prm
FBgn0037205	3.14928	-0.87413	13.4521	0.00157443	0.00520573	BoYb
FBgn0086711	3.14922	4.48932	33.607	1.24e-05	0.000105825	mol
FBgn0040600	3.14402	2.72758	47.3209	1.25e-06	1.84e-05	CG13631
FBgn0040813	3.14369	0.632824	6.71931	0.0176207	0.0389655	Nplp2
FBgn0035379	3.14245	3.62127	75.8027	3.7e-08	1.66e-06	spz5
FBgn0262983	3.14041	0.39557	9.66498	0.00563989	0.0150621	CG43291
FBgn0012034	3.12196	5.88591	69.7003	7.12e-08	2.6e-06	AcCoAS
FBgn0035410	3.10256	0.452242	14.3255	0.00120128	0.00417986	CG14964
FBgn0010097	3.10159	0.595244	16.6036	0.00061442	0.00241972	gammaTub37C
FBgn0030852	3.09904	2.95171	83.1635	1.77e-08	1.09e-06	corolla
FBgn0022160	3.09457	4.19581	100.35	3.85e-09	4.31e-07	Gpo1
FBgn0036606	3.08483	2.89417	22.3071	0.000137824	0.00071474	CG13060
FBgn0043841	3.0832	7.67434	48.0593	1.12e-06	1.7e-05	vir-1
FBgn0261613	3.07856	1.42455	12.4032	0.00220262	0.00687872	Oaz
FBgn0039109	3.07537	3.56767	52.1804	6.22e-07	1.13e-05	CG10365
FBgn0037290	3.07399	2.38645	33.7037	1.22e-05	0.000104402	CG1124
FBgn0032402	3.06207	3.21794	55.5838	3.93e-07	8.14e-06	CG14945
FBgn0264942	3.05258	-0.230313	9.02887	0.00712305	0.0182533	lncRNA:CR44111
FBgn0040377	3.03365	-0.784959	7.51452	0.0136369	0.0314459	Vha36-3
FBgn0003720	3.02835	1.39516	12.7482	0.00196962	0.00627319	tll
FBgn0084049	3.02378	-0.712783	9.68894	0.00559118	0.0149611	CR41440
FBgn0035756	3.00591	0.278047	15.776	0.000779545	0.00294125	unc-13-4A
FBgn0031568	3.00067	-0.264307	13.5993	0.00150341	0.00502441	CG10019
FBgn0040260	2.9994	-0.444156	7.2942	0.0139333	0.0320297	Ugt37D1
FBgn0053543	2.99755	0.524348	12.3011	0.00227728	0.00707286	CG33543
FBgn0033928	2.99128	3.02091	39.3963	4.4e-06	4.86e-05	Arc2
FBgn0035710	2.98901	7.54635	80.6698	2.26e-08	1.26e-06	SP1173
FBgn0039832	2.98846	-0.940572	8.86244	0.00757965	0.0191591	CG15563
FBgn0267635	2.98635	4.34291	41.4531	3.12e-06	3.71e-05	lncRNA:CR45973
FBgn0040764	2.98256	0.979004	8.1013	0.0101299	0.0244179	CG13230
FBgn0000529	2.96883	-0.0928162	14.6755	0.00108025	0.00384518	bsh
FBgn0030482	2.96372	6.42153	149.985	1.27e-10	6.01e-08	CG1673
FBgn0033134	2.95966	5.46505	34.5305	1.04e-05	9.36e-05	Tsp42El
FBgn0036206	2.95628	1.25576	22.6416	0.000127133	0.000669028	CG5964
FBgn0030028	2.94927	2.21458	21.2296	0.000179624	0.000888884	Corp
FBgn0037546	2.9395	-0.296402	16.5594	0.00062218	0.00243831	mAChR-B
FBgn0053970	2.93632	4.69674	50.3417	8.06e-07	1.33e-05	CG33970
FBgn0264702	2.93385	0.724925	19.7707	0.000260273	0.00120092	asRNA:CR43971
FBgn0051612	2.93013	1.81805	69.3078	7.44e-08	2.66e-06	CG31612
FBgn0262593	2.92727	0.2586	12.1782	0.00237101	0.0073165	Shab
FBgn0034972	2.92608	0.0739343	13.7337	0.00144166	0.00485176	CG10339
FBgn0036786	2.90308	0.650219	13.1621	0.00172544	0.00562771	skl
FBgn0032218	2.90276	1.8162	19.7562	0.000261253	0.00120487	CG5381
FBgn0030309	2.89667	6.37407	88.3901	1.09e-08	8.16e-07	CG1572
FBgn0039807	2.89181	3.14712	23.7341	9.81e-05	0.000542102	CG15546
FBgn0024150	2.8786	2.20335	52.1547	6.24e-07	1.13e-05	Ac78C
FBgn0263316	2.87554	4.21755	58.4253	2.72e-07	6.27e-06	Mrp4
FBgn0034761	2.85935	2.8353	18.3383	0.000380132	0.00163411	CG4250
FBgn0004956	2.85427	4.322	33.8259	1.19e-05	0.000103116	upd1
FBgn0030300	2.83999	2.26301	17.969	0.000420192	0.00177073	Sk1
FBgn0025878	2.81981	2.35777	38.1292	5.47e-06	5.73e-05	wrapper
FBgn0030748	2.81888	-1.15191	7.84252	0.0120282	0.0282366	Traf-like
FBgn0003448	2.81121	0.270541	14.8264	0.00103227	0.00370567	sna
FBgn0031157	2.80986	-0.12209	19.8092	0.00025769	0.00119064	CG1503
FBgn0265762	2.80573	-0.661906	12.7312	0.00198042	0.00629716	CG44569
FBgn0037487	2.79353	5.25779	22.2959	0.0001382	0.000716301	thw
FBgn0004110	2.79158	-1.27166	14.6824	0.00107802	0.00384008	tin
FBgn0015351	2.78876	4.12553	62.2547	1.69e-07	4.51e-06	CG14906
FBgn0013771	2.78562	-0.753279	8.74242	0.00792921	0.0198695	Cyp6a9
FBgn0030244	2.77789	0.82479	27.6071	4.13e-05	0.000274757	CG2157
FBgn0264324	2.77054	5.98997	127.169	5.27e-10	1.41e-07	spg
FBgn0038343	2.75484	-0.357304	22.4389	0.000133498	0.000696056	Trissin
FBgn0265928	2.75168	-0.548214	9.99163	0.00501458	0.0136639	lncRNA:CR44717
FBgn0262476	2.7504	3.43699	26.9431	4.76e-05	0.000304363	CG43066
FBgn0005592	2.74992	3.69769	28.1685	3.66e-05	0.000247981	btl
FBgn0000137	2.74817	2.90148	44.1689	2.02e-06	2.62e-05	ase
FBgn0263665	2.74807	-0.959657	8.57318	0.00845311	0.0210056	lncRNA:CR43656
FBgn0037012	2.73772	4.28434	32.6499	1.49e-05	0.000122445	Rcd2
FBgn0267027	2.72853	-1.00316	6.88393	0.0164636	0.0367711	lncRNA:CR45471
FBgn0034470	2.7182	1.25073	16.4232	0.000646797	0.00251735	Obp56d
FBgn0037163	2.71313	-0.526698	10.6826	0.00393066	0.0111798	laza
FBgn0260763	2.70949	0.00750769	18.066	0.000409236	0.00172986	CG42561
FBgn0034639	2.70734	0.821807	15.1237	0.000944533	0.00344361	CG15673
FBgn0038957	2.70482	1.34506	16.2869	0.000672527	0.00260098	CG7059
FBgn0004394	2.70154	-0.144849	19.017	0.000317076	0.00141421	pdm2
FBgn0036368	2.69862	2.78104	65.0403	1.21e-07	3.65e-06	CG10738
FBgn0024977	2.69829	-0.443229	14.2607	0.0012253	0.00424378	vilya
FBgn0085413	2.69049	2.71995	26.5095	5.23e-05	0.000328433	CG34384
FBgn0033767	2.6852	-1.20341	10.3755	0.00437643	0.0122167	CG13148
FBgn0005626	2.68338	3.78606	45.9012	1.55e-06	2.15e-05	ple
FBgn0010482	2.67007	0.869312	14.7974	0.00104132	0.00373562	l(2)01289
FBgn0001257	2.66877	10.3426	81.5599	2.07e-08	1.2e-06	ImpL2
FBgn0264606	2.66068	-0.499483	9.99237	0.00501326	0.0136639	Fife
FBgn0032129	2.65499	2.61215	32.748	1.46e-05	0.000120883	jp
FBgn0085354	2.65263	3.51536	41.5665	3.07e-06	3.65e-05	CG34325
FBgn0262526	2.64842	2.06347	27.4473	4.27e-05	0.000281789	vas
FBgn0262526	2.64842	2.06347	27.4473	4.27e-05	0.000281789	solo
FBgn0033502	2.64174	-0.27395	9.28786	0.00647224	0.0168229	CG12910
FBgn0014135	2.64137	5.23637	63.5841	1.44e-07	4.06e-06	bnl
FBgn0036945	2.64058	0.211372	11.6503	0.00319059	0.00939125	Ssk
FBgn0035949	2.63424	-0.82122	9.1689	0.00676255	0.0174737	CG13314
FBgn0033731	2.63345	1.18818	17.846	0.000434548	0.00182324	Cpr49Ah
FBgn0051279	2.63259	-0.861078	9.95985	0.0050719	0.0138057	CG31279
FBgn0040823	2.63181	0.809038	31.5521	1.84e-05	0.000144164	dpr6
FBgn0016075	2.62926	4.85147	10.436	0.00428432	0.0120013	vkg
FBgn0036369	2.61742	4.76894	29.9502	2.53e-05	0.000185696	CG10089
FBgn0015575	2.60931	-0.919348	8.76894	0.00785045	0.0197132	alpha-Est7
FBgn0031313	2.60704	2.40421	11.4758	0.00299566	0.00888543	CG5080
FBgn0261393	2.60678	0.401186	14.8949	0.0010113	0.00364289	alpha-Est5
FBgn0267702	2.60632	-0.739206	13.5749	0.00151493	0.0050559	lncRNA:CR46035
FBgn0038894	2.60282	-0.565719	6.57381	0.01872	0.0410245	CG15497
FBgn0038465	2.59865	2.55184	16.8806	0.000568122	0.00227556	Irc
FBgn0085380	2.5972	0.212563	15.0953	0.00095255	0.00346759	CG34351
FBgn0085407	2.59238	5.16774	42.8893	2.48e-06	3.13e-05	Pvf3
FBgn0033204	2.59009	0.83879	13.5351	0.00153395	0.00510304	CG2065
FBgn0259677	2.58081	1.75309	12.6825	0.0020118	0.00638008	CG42346
FBgn0262945	2.56971	3.57378	36.5527	7.21e-06	7.07e-05	lncRNA:CR43264
FBgn0039821	2.5694	1.08596	10.0524	0.00490703	0.0134253	CG15556
FBgn0041607	2.56502	5.1481	58.0211	2.86e-07	6.45e-06	AsnS
FBgn0004896	2.56463	0.531717	15.3247	0.00088991	0.00328428	fd59A
FBgn0034159	2.56439	-0.557042	10.0789	0.00486091	0.0133294	CG15615
FBgn0036764	2.55942	5.20404	48.2896	1.08e-06	1.66e-05	CG5535
FBgn0036727	2.55621	-0.754645	10.5929	0.00405543	0.0114974	CG7589
FBgn0264835	2.5538	0.934747	29.6297	2.7e-05	0.000195261	lncRNA:CR44043
FBgn0052260	2.54742	-1.15794	12.0471	0.00247566	0.00759586	CG32260
FBgn0000527	2.5469	-0.743231	7.00725	0.0156526	0.0352494	e
FBgn0037759	2.541	0.431142	13.1339	0.00174098	0.00566878	CG8526
FBgn0267600	2.53783	-0.65933	9.43114	0.00614087	0.0161668	lncRNA:CR45938
FBgn0030938	2.53554	-0.17626	19.6246	0.000270335	0.00123963	CG15047
FBgn0041182	2.53534	6.5981	94.3263	6.41e-09	5.89e-07	Tep2
FBgn0037989	2.53493	7.64901	84.5394	1.56e-08	9.79e-07	ATP8B
FBgn0266937	2.53146	0.694929	7.62929	0.012188	0.0285217	lncRNA:CR45388
FBgn0001078	2.5304	6.17083	124.069	6.51e-10	1.57e-07	ftz-f1
FBgn0031501	2.52928	-0.577908	11.6765	0.00280032	0.00840707	CG17261
FBgn0004652	2.52849	8.67397	79.0505	2.66e-08	1.35e-06	fru
FBgn0037151	2.49469	3.22212	52.1196	6.28e-07	1.13e-05	CG7130
FBgn0031888	2.49268	5.37708	60.209	2.17e-07	5.44e-06	Pvf2
FBgn0024189	2.48953	5.4136	84.0993	1.62e-08	1.01e-06	sns
FBgn0034861	2.48775	3.12056	34.0154	1.15e-05	0.000100076	CG9815
FBgn0034720	2.4833	4.5583	22.153	0.00014308	0.000735264	Liprin-gamma
FBgn0037829	2.48168	-0.999323	6.57963	0.0186745	0.0409436	CG14691
FBgn0039647	2.46963	1.91808	21.4533	0.000169908	0.000849302	jus
FBgn0085438	2.46838	2.12674	25.5893	6.42e-05	0.000387027	CG34409
FBgn0039064	2.45303	2.96178	29.8235	2.6e-05	0.000189266	CG4467
FBgn0002719	2.44974	6.43313	56.6657	3.41e-07	7.35e-06	Men
FBgn0051660	2.44633	5.06754	33.5917	1.24e-05	0.000105968	smog
FBgn0045038	2.44478	0.284608	9.70979	0.00554918	0.0148694	Proc
FBgn0052333	2.42839	1.17541	17.2375	0.000514065	0.00209567	CG32333
FBgn0266361	2.42332	0.0959261	14.3964	0.00117561	0.00410271	asRNA:CR45009
FBgn0041181	2.41996	6.82081	99.4737	4.14e-09	4.43e-07	Tep3
FBgn0039467	2.41893	2.92605	19.3224	0.000292559	0.00131891	CG14253
FBgn0025642	2.41488	0.497159	18.2885	0.000385281	0.00165034	CG32812
FBgn0034540	2.41025	6.02287	38.5834	5.05e-06	5.41e-05	Lrt
FBgn0031959	2.40859	6.02438	53.7016	5.05e-07	9.82e-06	spz3
FBgn0035708	2.40461	0.857678	10.9556	0.00357647	0.0103374	axed
FBgn0010222	2.40308	5.85106	51.5353	6.81e-07	1.19e-05	Nmdmc
FBgn0053494	2.3928	2.74314	13.9433	0.00135091	0.00459777	CG33494
FBgn0263132	2.3925	9.57365	40.4831	3.67e-06	4.24e-05	Cht6
FBgn0053914	2.39066	-0.82376	7.90533	0.0109331	0.0260989	CG33914
FBgn0037844	2.38628	3.17691	37.097	6.55e-06	6.59e-05	CG4570
FBgn0010258	2.38068	2.61046	11.2886	0.00319171	0.0093917	Rbp4
FBgn0038629	2.37901	3.14216	48.5826	1.04e-06	1.61e-05	CG14304
FBgn0039209	2.3781	6.92959	109.801	1.82e-09	2.79e-07	REPTOR
FBgn0069973	2.37762	-0.326261	6.48208	0.0205345	0.0443309	CG40485
FBgn0041150	2.37453	1.57191	21.756	0.000157676	0.000797914	hoe1
FBgn0028525	2.37311	-1.20041	9.39895	0.00621364	0.0163138	c(2)M
FBgn0030964	2.36955	4.91043	30.5351	2.25e-05	0.000170451	Pvf1
FBgn0052373	2.36694	3.96622	45.9187	1.54e-06	2.15e-05	CG32373
FBgn0029881	2.35747	6.96194	81.1485	2.16e-08	1.24e-06	pigs
FBgn0038818	2.35457	-0.00379432	11.6457	0.00282939	0.00847231	Nep4
FBgn0261999	2.35071	1.42725	23.5317	0.000102884	0.000560737	Ca-Ma2d
FBgn0036605	2.34074	4.80536	19.4888	0.000280084	0.00127341	CG13041
FBgn0261287	2.33882	-0.631772	9.24745	0.00656927	0.0170337	ymp
FBgn0002773	2.33288	4.41425	25.3027	6.84e-05	0.000407645	Mlc2
FBgn0040319	2.32452	5.95317	61.1945	1.92e-07	4.99e-06	Gclc
FBgn0259145	2.32427	1.29912	14.997	0.000980865	0.00354918	CG42260
FBgn0087011	2.32179	4.02791	77.2095	3.2e-08	1.49e-06	CG41520
FBgn0050488	2.31466	0.643069	24.8193	7.64e-05	0.000445978	antr
FBgn0034629	2.3142	1.40847	41.5586	3.07e-06	3.65e-05	Acox57D-d
FBgn0266414	2.31089	0.246984	9.19449	0.0066989	0.0173278	lncRNA:CR45054
FBgn0260933	2.30926	4.21026	103.879	2.9e-09	3.62e-07	rempA
FBgn0034837	2.29325	1.36809	26.4031	5.36e-05	0.000334877	RpL22-like
FBgn0037521	2.28948	0.361718	11.9752	0.00253518	0.00774883	CG2993
FBgn0039177	2.2883	0.133861	15.8504	0.000762835	0.00288953	shps
FBgn0266744	2.28599	-0.643689	10.6945	0.00391438	0.0111368	lncRNA:CR45217
FBgn0039686	2.2856	-0.237156	8.37048	0.00913212	0.0224055	CG15506
FBgn0031168	2.28326	0.278011	9.5334	0.00591592	0.015656	CG1722
FBgn0035512	2.28223	0.80108	12.7538	0.00196606	0.00626392	Cpr64Ac
FBgn0015903	2.2789	6.0419	34.7132	1.01e-05	9.07e-05	apt
FBgn0036995	2.27576	0.768948	12.9656	0.00183694	0.00590926	atk
FBgn0038144	2.27506	-0.6823	7.13528	0.0148577	0.0337436	CG8870
FBgn0033659	2.27392	0.290144	16.6286	0.000610072	0.0024079	Damm
FBgn0050359	2.2717	1.55342	19.1825	0.000303518	0.00136321	Mal-A5
FBgn0031170	2.26209	4.4591	80.5586	2.29e-08	1.26e-06	ABCA
FBgn0014388	2.25273	8.89252	95.7596	5.66e-09	5.41e-07	sty
FBgn0041087	2.24463	4.97027	29.9925	2.51e-05	0.000184533	wun2
FBgn0028490	2.24454	6.3096	50.8912	7.45e-07	1.26e-05	CG31705
FBgn0038972	2.2441	4.56859	70.9743	6.19e-08	2.33e-06	CG7054
FBgn0262160	2.24377	8.52007	49.0585	9.69e-07	1.53e-05	CG9932
FBgn0000490	2.24018	6.99569	74.7553	4.13e-08	1.81e-06	dpp
FBgn0032651	2.23899	-0.158638	9.06887	0.00701792	0.0180188	Oli
FBgn0033702	2.23781	1.14165	30.7456	2.16e-05	0.00016538	CG8854
FBgn0050263	2.23682	-0.0152398	11.2517	0.00323195	0.00949557	stum
FBgn0029896	2.23596	5.73753	40.5705	3.61e-06	4.19e-05	CG3168
FBgn0035317	2.23522	-0.212914	16.0274	0.000724693	0.00276793	Oseg2
FBgn0039297	2.23346	1.379	8.83251	0.0076652	0.0193287	CG11852
FBgn0266223	2.22994	0.557725	19.5827	0.000273302	0.00125085	lncRNA:CR44918
FBgn0267201	2.22395	-0.575286	10.9115	0.00363123	0.0104674	lncRNA:CR45641
FBgn0004569	2.22231	7.33856	90.871	8.69e-09	7.08e-07	aos
FBgn0038492	2.22138	0.505864	15.4586	0.000855446	0.00318148	Mur89F
FBgn0050486	2.2115	0.527822	18.4928	0.00036465	0.00158344	CG30486
FBgn0001297	2.21114	7.85866	97.6889	4.81e-09	4.92e-07	kay
FBgn0052364	2.21071	4.17672	153.378	1.05e-10	6e-08	tut
FBgn0052412	2.21024	3.45936	29.8446	2.59e-05	0.000188865	QC
FBgn0033725	2.20974	6.26018	25.7128	6.24e-05	0.000379254	Cpr49Ac
FBgn0035124	2.20069	-0.523402	10.6738	0.00394263	0.0112073	ttm2
FBgn0261548	2.19855	5.65687	41.568	3.07e-06	3.65e-05	prage
FBgn0069913	2.19668	-0.842405	9.42049	0.00616484	0.0162204	CG4681
FBgn0026315	2.19574	1.3639	16.291	0.000671744	0.00260078	Ugt35A1
FBgn0001983	2.18908	0.928409	10.9825	0.00354361	0.0102671	wor
FBgn0038727	2.18476	3.25982	35.1756	9.25e-06	8.51e-05	CG7432
FBgn0051697	2.18092	-0.261674	17.1366	0.000528756	0.00214737	CG31697
FBgn0034335	2.17677	4.81613	28.4372	3.46e-05	0.000237689	GstE1
FBgn0039759	2.17049	1.94964	20.6802	0.000206198	0.000993321	CG9733
FBgn0012036	2.1702	5.14184	35.6753	8.45e-06	7.96e-05	Aldh
FBgn0266417	2.16724	1.51574	10.8837	0.00366614	0.0105439	ringer
FBgn0000409	2.16498	6.63494	66.0245	1.08e-07	3.41e-06	Cyt-c-p
FBgn0030189	2.16121	3.53128	49.5019	9.09e-07	1.46e-05	CG2909
FBgn0032452	2.15435	0.953418	13.6566	0.00147675	0.00495596	CG15484
FBgn0037391	2.15071	6.30193	103.131	3.07e-09	3.73e-07	CG2017
FBgn0040271	2.14287	8.33518	48.3757	1.07e-06	1.64e-05	Sulf1
FBgn0053497	2.14233	-0.28608	8.6987	0.00806098	0.0201368	Sdic2
FBgn0265934	2.13852	0.769051	15.794	0.000775468	0.00293161	lncRNA:CR44723
FBgn0051098	2.13846	2.39577	33.0881	1.37e-05	0.000114707	CG31098
FBgn0030494	2.13371	4.39896	23.1712	0.000112028	0.000601375	Cpr12A
FBgn0262735	2.1301	9.5558	90.9496	8.63e-09	7.08e-07	Imp
FBgn0019660	2.128	5.12073	34.0402	1.14e-05	0.0001	lncRNA:roX2
FBgn0031945	2.12583	-0.372535	6.51599	0.019178	0.0418283	CG7191
FBgn0085223	2.12407	0.37637	16.2413	0.000681389	0.00262755	CG34194
FBgn0263973	2.12273	3.67581	9.36367	0.00629448	0.0164453	jv
FBgn0039420	2.12261	0.0482103	9.89641	0.00518849	0.0140713	CG6154
FBgn0032782	2.12218	2.69882	52.1518	6.25e-07	1.13e-05	Rab9
FBgn0039180	2.12017	-1.02502	7.75688	0.011589	0.027366	CG5715
FBgn0053516	2.11963	-0.605197	8.32104	0.00930684	0.0227298	dpr3
FBgn0004852	2.11886	1.05442	15.6817	0.000801276	0.00300908	Ac76E
FBgn0033809	2.10916	1.31748	25.1329	7.11e-05	0.000419938	CG4630
FBgn0036415	2.10702	0.535277	21.2989	0.000176553	0.000875489	CG7768
FBgn0028408	2.10352	3.87588	144.669	1.74e-10	6.7e-08	Drep2
FBgn0032495	2.10312	0.906727	6.19057	0.0220035	0.0470547	CG16820
FBgn0036931	2.09922	1.99303	20.9588	0.000192216	0.000940558	CG14183
FBgn0036481	2.09554	3.54573	89.1928	1.01e-08	7.78e-07	CG16959
FBgn0033252	2.09524	2.43882	47.4716	1.22e-06	1.81e-05	CG12769
FBgn0011286	2.0952	1.49951	18.67	0.00034774	0.00152831	RyR
FBgn0004841	2.08464	2.74208	15.3355	0.000887057	0.003275	TkR86C
FBgn0035089	2.08356	5.89352	44.1155	2.04e-06	2.64e-05	Phk-3
FBgn0036698	2.0834	3.22531	35.8066	8.25e-06	7.85e-05	CG7724
FBgn0015577	2.07632	1.38341	8.38911	0.00906724	0.0222747	alpha-Est9
FBgn0033159	2.06537	7.60163	121.378	7.84e-10	1.75e-07	Dscam1
FBgn0063492	2.06492	1.3131	17.6979	0.000452566	0.00188651	GstE8
FBgn0033919	2.06466	7.44203	58.8718	2.57e-07	6.01e-06	CG8547
FBgn0035791	2.06259	0.436346	14.8519	0.00102442	0.00368462	CG8539
FBgn0266347	2.06036	2.25779	31.3552	1.91e-05	0.000148895	nAChRalpha4
FBgn0052532	2.05873	1.7362	7.22849	0.0143075	0.0327101	CG32532
FBgn0034583	2.05814	6.77462	35.3178	9.01e-06	8.4e-05	CG10527
FBgn0050339	2.04651	0.94598	13.8537	0.00138894	0.00470716	CG30339
FBgn0031976	2.0453	2.76925	24.7705	7.72e-05	0.000449908	CG7367
FBgn0038919	2.04275	5.87215	147.27	1.49e-10	6.32e-08	Qsox2
FBgn0259245	2.04235	-0.625783	6.46517	0.019591	0.0425844	DIP-beta
FBgn0029608	2.04207	1.58489	20.3773	0.000222683	0.00105479	CG3091
FBgn0033108	2.04142	1.73945	8.37993	0.00909915	0.0223303	CG15236
FBgn0032956	2.04038	8.07644	46.5765	1.4e-06	1.99e-05	Cul2
FBgn0264448	2.03118	-0.0549589	16.2339	0.000682825	0.00263098	asRNA:CR43866
FBgn0033192	2.03092	2.51183	22.623	0.000127701	0.000671363	Corin
FBgn0034499	2.02958	1.18115	17.806	0.000439342	0.00183695	Cpr56F
FBgn0038139	2.0234	0.902182	14.3896	0.00117806	0.00410679	PK2-R2
FBgn0000299	2.02148	5.54339	8.59722	0.0083764	0.0208382	Col4a1
FBgn0051999	2.01821	4.45728	65.7232	1.12e-07	3.45e-06	CG31999
FBgn0039915	2.01807	2.25108	29.6608	2.69e-05	0.000194462	Gat
FBgn0037742	2.01286	4.91301	17.5144	0.000476046	0.00196734	Rpt3R
FBgn0263656	2.00694	-1.03578	6.99245	0.0157475	0.0354218	CG43647
FBgn0265651	2.00686	0.463459	12.9428	0.00185036	0.00594649	lncRNA:CR44458
FBgn0032156	2.00493	5.02579	29.3501	2.86e-05	0.000204189	CG13124
FBgn0037552	1.99449	4.18479	54.8206	4.35e-07	8.79e-06	CG7800
FBgn0262475	1.99182	3.27342	31.7874	1.76e-05	0.000138681	bru2
FBgn0032022	1.9899	4.40898	21.0742	0.000186735	0.000917514	CG14275
FBgn0250816	1.98858	2.30613	35.7715	8.3e-06	7.86e-05	AGO3
FBgn0087002	1.98574	2.01585	10.1783	0.00469211	0.0129591	apolpp
FBgn0003082	1.98281	5.14219	308.332	1.96e-13	3.77e-10	phr
FBgn0030304	1.97919	1.306	6.03644	0.0235032	0.0497403	Cyp4g15
FBgn0033205	1.97832	4.47987	23.5424	0.000102626	0.000559647	CG2064
FBgn0039869	1.97797	6.70337	46.031	1.52e-06	2.12e-05	CG1890
FBgn0035480	1.97598	5.21403	51.5601	6.78e-07	1.19e-05	CG14984
FBgn0085419	1.97519	0.616228	11.614	0.00285957	0.00853968	Rgk2
FBgn0037130	1.96767	2.78496	11.3741	0.00310047	0.00914839	Syn1
FBgn0019952	1.9663	4.53488	63.3859	1.47e-07	4.13e-06	Orct
FBgn0001099	1.96609	-0.434604	10.9965	0.00352655	0.0102331	gdl
FBgn0003231	1.96378	7.90083	47.1722	1.28e-06	1.86e-05	ref(2)P
FBgn0053136	1.96135	0.0775514	10.3965	0.00434417	0.0121372	CG33136
FBgn0085452	1.95661	0.488065	9.38186	0.00625267	0.0163894	CG34423
FBgn0039833	1.95596	-0.637299	11.684	0.00279332	0.00839391	CG15564
FBgn0040322	1.94792	4.04829	65.0503	1.21e-07	3.65e-06	GNBP2
FBgn0038980	1.9315	0.292331	6.47399	0.0195186	0.0424654	Octbeta1R
FBgn0024491	1.929	6.20822	50.0131	8.44e-07	1.37e-05	Bin1
FBgn0054057	1.92774	2.2819	50.0801	8.36e-07	1.37e-05	CG34057
FBgn0001149	1.92194	9.5159	38.6446	5e-06	5.36e-05	GstD1
FBgn0033133	1.92186	1.06026	14.1987	0.00124878	0.00431031	Tsp42Ek
FBgn0034530	1.91831	5.20209	103.035	3.1e-09	3.73e-07	Rcd6
FBgn0266396	1.91374	-0.341848	7.42006	0.0132469	0.0306568	lncRNA:CR45036
FBgn0038034	1.9103	2.50506	42.9321	2.46e-06	3.12e-05	Cyp9f3
FBgn0034312	1.90927	4.78789	43.8882	2.11e-06	2.73e-05	CG10916
FBgn0039048	1.90372	1.72093	7.5915	0.012372	0.0288961	CG17111
FBgn0028543	1.90297	2.93129	9.81189	0.0053485	0.0144362	NimB2
FBgn0261451	1.90245	9.06577	68.7346	7.93e-08	2.76e-06	trol
FBgn0031498	1.90242	2.11585	38.7159	4.94e-06	5.31e-05	CG17260
FBgn0264904	1.90071	0.855614	10.7949	0.00378044	0.0108165	asRNA:CR44095
FBgn0033446	1.89858	7.27596	67.3999	9.22e-08	3.06e-06	CG1648
FBgn0065032	1.89663	0.472068	6.83728	0.0167826	0.037358	Arpc3B
FBgn0002778	1.89063	6.83163	77.7607	3.03e-08	1.47e-06	mnd
FBgn0010397	1.87854	6.18294	30.4653	2.28e-05	0.000171686	LamC
FBgn0264704	1.87641	-0.465752	17.2407	0.000513616	0.00209473	lncRNA:CR43973
FBgn0028425	1.87622	7.18947	89.6882	9.66e-09	7.56e-07	JhI-21
FBgn0000046	1.87376	1.53724	9.4115	0.00618515	0.0162478	Act87E
FBgn0035816	1.87163	1.16127	13.6545	0.00147772	0.00495748	CG13685
FBgn0028550	1.86918	6.02411	46.0321	1.52e-06	2.12e-05	Atf3
FBgn0028496	1.86604	1.23384	12.6912	0.00200613	0.0063684	CG30116
FBgn0050357	1.85938	0.857701	20.0238	0.000243797	0.0011336	CG30357
FBgn0029939	1.85496	2.64609	7.81985	0.0113055	0.0268085	CG9650
FBgn0000179	1.84881	7.76212	32.5237	1.52e-05	0.000124497	bi
FBgn0266681	1.84836	2.01124	41.7575	2.97e-06	3.59e-05	asRNA:CR45171
FBgn0035676	1.84668	1.98922	17.6436	0.000459384	0.00190838	ssp6
FBgn0045064	1.84516	3.50972	85.6984	1.39e-08	9.42e-07	bwa
FBgn0031857	1.83271	0.684168	13.1953	0.00170739	0.00557462	LUBEL
FBgn0039972	1.83231	2.46499	33.1754	1.34e-05	0.000113357	Marf1
FBgn0265725	1.83204	0.28153	16.1114	0.000707337	0.00271132	CG44532
FBgn0038020	1.83091	4.14994	42.3274	2.71e-06	3.34e-05	GstD9
FBgn0267665	1.8307	3.48957	13.781	0.00142061	0.00479936	lncRNA:CR46003
FBgn0037207	1.82734	3.73309	16.5819	0.000618209	0.00243166	Mes2
FBgn0039490	1.82684	0.399233	24.1415	8.92e-05	0.000502276	CG5882
FBgn0011674	1.82534	5.49793	23.5471	0.000102513	0.000559346	insc
FBgn0023214	1.82409	5.53628	79.9581	2.43e-08	1.29e-06	edl
FBgn0029766	1.82283	6.77741	48.0012	1.13e-06	1.7e-05	CG15784
FBgn0003118	1.82181	8.12829	85.3844	1.44e-08	9.52e-07	pnt
FBgn0031068	1.82072	4.41517	58.2792	2.77e-07	6.34e-06	Alr
FBgn0039748	1.80234	-0.244195	11.0574	0.00345362	0.0100426	CG15529
FBgn0026197	1.79834	7.13529	19.4118	0.000285779	0.00129319	lncRNA:noe
FBgn0037751	1.79491	1.43661	14.582	0.00111122	0.0039365	topi
FBgn0052783	1.79438	-0.473479	9.95333	0.00508374	0.013834	CG32783
FBgn0031881	1.78846	3.19163	35.8026	8.25e-06	7.85e-05	MME1
FBgn0033033	1.78656	7.99281	23.3119	0.000108357	0.00058559	scaf
FBgn0033226	1.7859	5.2551	49.4382	9.17e-07	1.47e-05	CG1882
FBgn0037126	1.78502	3.86459	15.2449	0.00091116	0.00334454	CG14567
FBgn0036844	1.78285	7.19836	102.169	3.32e-09	3.85e-07	Mkp3
FBgn0261636	1.77815	-0.50342	9.41198	0.00618407	0.0162478	lncRNA:CR42719
FBgn0038037	1.77366	2.07692	39.3245	4.45e-06	4.9e-05	Cyp9f2
FBgn0031926	1.77306	6.0444	140.31	2.27e-10	7.79e-08	CG6739
FBgn0034501	1.76994	3.12522	21.4958	0.00016813	0.000841522	CG13868
FBgn0086365	1.76742	5.8928	51.7042	6.65e-07	1.17e-05	Orct2
FBgn0050022	1.76652	5.04771	71.4616	5.87e-08	2.27e-06	CG30022
FBgn0263608	1.76083	0.241772	13.971	0.00133943	0.00456356	l(3)72Dr
FBgn0030912	1.75527	3.15392	22.9399	0.000118365	0.000631173	CG6023
FBgn0038966	1.74143	4.01688	24.4278	8.35e-05	0.000477127	pinta
FBgn0027581	1.73709	2.83299	20.4427	0.000219007	0.00104344	CG6191
FBgn0261698	1.73624	1.65687	13.287	0.00165851	0.0054426	SLO2
FBgn0082585	1.7318	4.73462	65.9507	1.09e-07	3.41e-06	sprt
FBgn0034618	1.73015	4.09363	50.0334	8.42e-07	1.37e-05	CG9485
FBgn0041342	1.73001	6.52411	54.932	4.28e-07	8.67e-06	Pcyt1
FBgn0010389	1.72806	3.46614	12.3809	0.00221871	0.00691624	htl
FBgn0052170	1.72657	0.588348	13.8996	0.00136933	0.00465302	CG32170
FBgn0037646	1.72447	1.19622	24.2516	8.7e-05	0.000491651	CAHbeta
FBgn0032843	1.7234	0.992818	18.9524	0.000322551	0.00143596	CG10730
FBgn0010431	1.72239	-0.407195	9.95018	0.00508948	0.0138457	mtrm
FBgn0015774	1.72127	7.2485	27.0766	4.63e-05	0.000298861	NetB
FBgn0034647	1.71575	0.382264	7.76237	0.0115639	0.0273203	pirk
FBgn0085428	1.71194	5.51759	117.647	1.02e-09	2.05e-07	Nox
FBgn0243512	1.71002	6.74681	35.0344	9.49e-06	8.66e-05	puc
FBgn0032100	1.70716	0.291188	9.61277	0.00574766	0.015299	CG13108
FBgn0259711	1.70697	3.11871	45.1126	1.75e-06	2.36e-05	CG42365
FBgn0053143	1.70358	2.28049	6.14184	0.0224657	0.0479027	CG33143
FBgn0004606	1.69989	5.185	9.77648	0.00541717	0.0145806	zfh1
FBgn0011288	1.69957	3.24512	22.8882	0.000119834	0.000636186	Snap25
FBgn0039296	1.69767	4.26343	38.816	4.86e-06	5.25e-05	Sil1
FBgn0038470	1.69607	5.56248	84.6952	1.53e-08	9.71e-07	CG18213
FBgn0039356	1.69511	2.2809	44.4048	1.95e-06	2.56e-05	CG5039
FBgn0032297	1.69251	5.84992	17.8085	0.000439037	0.00183695	CG17124
FBgn0000826	1.69233	-0.0922827	8.34285	0.00922929	0.022581	png
FBgn0045852	1.68912	2.02741	7.82765	0.0112709	0.0267528	ham
FBgn0015541	1.68786	7.56471	47.0886	1.29e-06	1.88e-05	jus
FBgn0015541	1.68786	7.56471	47.0886	1.29e-06	1.88e-05	CG46339
FBgn0039205	1.68216	1.97159	25.1917	7.02e-05	0.000415926	CG13623
FBgn0260429	1.67987	1.27917	21.2021	0.000180861	0.000894549	CG42524
FBgn0260658	1.67036	1.44165	11.9892	0.00252347	0.00771795	CG42541
FBgn0264703	1.67002	0.405804	9.80593	0.00536	0.014455	CR43972
FBgn0011274	1.66598	5.46936	25.6854	6.28e-05	0.000380704	Dif
FBgn0034797	1.66326	7.80908	52.8203	5.7e-07	1.06e-05	nahoda
FBgn0013323	1.65753	-0.503152	7.95373	0.0107283	0.0256929	Ptth
FBgn0028426	1.65731	5.37259	91.2593	8.39e-09	6.96e-07	RNaseZ
FBgn0033978	1.65362	1.94188	9.0017	0.00719545	0.0183899	Cyp6a23
FBgn0051005	1.64954	4.89142	52.341	6.09e-07	1.11e-05	qless
FBgn0024315	1.64902	0.73826	9.87154	0.00523502	0.0141856	Picot
FBgn0052006	1.64901	0.498733	9.69391	0.00558113	0.0149384	CG32006
FBgn0260745	1.64365	8.13289	26.6802	5.04e-05	0.000318196	mfas
FBgn0262970	1.64343	1.08373	14.5802	0.00111181	0.00393716	CR43281
FBgn0031660	1.64241	5.48009	74.4586	4.26e-08	1.84e-06	mRpL28
FBgn0015569	1.64159	3.02647	43.4345	2.27e-06	2.91e-05	alpha-Est10
FBgn0036126	1.63889	4.45704	66.2743	1.05e-07	3.37e-06	Irbp18
FBgn0031914	1.63843	4.13318	48.427	1.06e-06	1.63e-05	CG5973
FBgn0265597	1.63672	1.78701	9.06701	0.00702278	0.0180251	rad
FBgn0086251	1.63529	5.70302	48.7401	1.01e-06	1.58e-05	del
FBgn0035359	1.63329	0.696274	10.9832	0.00354268	0.0102671	CG1143
FBgn0029664	1.62866	4.40696	51.9323	6.44e-07	1.15e-05	CG10802
FBgn0037672	1.62519	2.41148	54.6352	4.45e-07	8.92e-06	sage
FBgn0031468	1.62099	3.24587	25.8802	6.01e-05	0.000368009	CG2975
FBgn0031307	1.61901	7.66298	58.9363	2.55e-07	5.98e-06	MFS3
FBgn0043364	1.6098	5.08379	37.93	5.66e-06	5.89e-05	cbt
FBgn0001217	1.60931	4.64044	65.3591	1.17e-07	3.57e-06	Hsc70-2
FBgn0011206	1.60863	2.77978	24.6469	7.94e-05	0.000459734	bol
FBgn0262993	1.60598	1.33309	25.3528	6.77e-05	0.000404008	lncRNA:CR43301
FBgn0031535	1.60395	4.35371	45.7868	1.58e-06	2.18e-05	CG12795
FBgn0001186	1.60387	7.61936	170.507	4.14e-11	3.06e-08	Hex-A
FBgn0263626	1.60115	-0.353386	6.7161	0.0176442	0.0389955	lncRNA:CR43635
FBgn0032362	1.59287	1.49494	21.6013	0.0001638	0.000825002	spz4
FBgn0000395	1.5882	6.08928	39.6094	4.24e-06	4.71e-05	cv-2
FBgn0036502	1.58724	3.46697	34.2894	1.09e-05	9.68e-05	CG7841
FBgn0264721	1.585	1.20244	21.7053	0.000159655	0.00080623	lncRNA:CR43989
FBgn0040385	1.58202	-0.192744	6.40659	0.0200796	0.0434794	CG12496
FBgn0263220	1.58022	1.15791	8.50596	0.00867183	0.0214677	Hk
FBgn0260442	1.57934	9.10543	67.4509	9.17e-08	3.06e-06	rhea
FBgn0267733	1.57927	5.21401	87.7739	1.15e-08	8.45e-07	lncRNA:CR46064
FBgn0263415	1.579	0.428329	9.17845	0.00673871	0.0174168	lncRNA:CR43461
FBgn0266129	1.57805	0.621273	7.09151	0.0151243	0.034252	lov
FBgn0033945	1.57719	3.08165	50.7437	7.61e-07	1.28e-05	CG12868
FBgn0052512	1.57694	5.70627	27.4865	4.24e-05	0.000280045	CG32512
FBgn0038071	1.57666	7.37176	35.544	8.65e-06	8.12e-05	Dtg
FBgn0000422	1.57299	2.0369	16.4036	0.000650428	0.00252944	Ddc
FBgn0031045	1.57232	-0.123698	6.94339	0.0160668	0.0360221	CG14212
FBgn0013272	1.569	11.1798	77.9569	2.97e-08	1.46e-06	Gp150
FBgn0028481	1.56645	2.9473	8.60734	0.00834433	0.0207691	CG4341
FBgn0030501	1.55898	4.89927	124.891	6.15e-10	1.52e-07	BthD
FBgn0036752	1.55861	2.59697	6.6898	0.0178377	0.0393509	Adgf-A
FBgn0026176	1.55834	0.332036	8.56607	0.00847596	0.0210475	SkpB
FBgn0032699	1.5576	4.89485	71.1661	6.06e-08	2.31e-06	CG10383
FBgn0035087	1.55587	6.82537	81.6661	2.05e-08	1.19e-06	CG2765
FBgn0037852	1.55501	5.03507	75.1554	3.96e-08	1.74e-06	Tpc1
FBgn0025631	1.55476	5.79443	12.8698	0.00189416	0.00606295	moody
FBgn0039178	1.55132	1.05344	9.37916	0.00625886	0.0163991	CG6356
FBgn0036725	1.55013	1.8731	7.09767	0.0150864	0.0341824	CG18265
FBgn0263980	1.55003	1.67356	7.68694	0.0119131	0.0280284	Stacl
FBgn0265991	1.5471	8.53041	77.9221	2.98e-08	1.46e-06	Zasp52
FBgn0028988	1.54624	-0.0742327	6.99717	0.0157172	0.0353701	Spn42Dd
FBgn0030628	1.54477	4.69228	82.4611	1.9e-08	1.14e-06	CG9114
FBgn0262524	1.54098	3.10469	24.2658	8.67e-05	0.000490333	ver
FBgn0031999	1.53931	0.0458619	8.64472	0.00822707	0.0205038	CG8419
FBgn0003209	1.53637	7.04366	64.3052	1.32e-07	3.85e-06	raw
FBgn0037071	1.53559	4.21883	35.0495	9.47e-06	8.65e-05	CG7632
FBgn0262636	1.5333	1.19264	7.46944	0.012988	0.0301446	dati
FBgn0264511	1.5307	0.181457	7.14024	0.0148278	0.0336996	lncRNA:CR43910
FBgn0086443	1.52582	7.85525	73.8005	4.57e-08	1.9e-06	AsnRS
FBgn0035589	1.52485	4.13942	36.5047	7.28e-06	7.11e-05	CHMP2B
FBgn0261561	1.52454	3.96448	16.7368	0.000591643	0.00234634	CG42675
FBgn0040582	1.52452	-0.557311	6.14937	0.0223936	0.0478018	CG5791
FBgn0026319	1.51925	6.94726	54.1784	4.74e-07	9.34e-06	Traf4
FBgn0053123	1.51734	7.40277	91.6031	8.14e-09	6.81e-07	LeuRS
FBgn0267693	1.51615	2.20508	23.6262	0.000100625	0.000552176	asRNA:CR46029
FBgn0264953	1.51499	7.62852	25.812	6.11e-05	0.00037269	Piezo
FBgn0264821	1.51486	4.0265	106.637	2.33e-09	3.22e-07	asRNA:CR44029
FBgn0266801	1.51107	5.66269	24.974	7.37e-05	0.00043348	CG45263
FBgn0033744	1.50781	0.521803	8.98249	0.00724712	0.0184925	Dh44-R2
FBgn0264753	1.50413	1.92214	7.24558	0.0142091	0.0325316	Rgk1
FBgn0037974	1.50083	2.58508	12.5013	0.00213339	0.00670384	CG12224
FBgn0031263	1.49531	6.55671	52.0317	6.35e-07	1.14e-05	Tspo
FBgn0263413	1.49288	1.84207	18.2755	0.000386643	0.00165416	lncRNA:CR43459
FBgn0046687	1.49286	5.00352	35.922	8.08e-06	7.72e-05	Tre1
FBgn0050377	1.49191	3.13641	42.4527	2.66e-06	3.28e-05	CG30377
FBgn0050147	1.49009	6.97447	149.451	1.31e-10	6.01e-08	Hil
FBgn0030544	1.48956	0.320205	8.31175	0.00934007	0.0227994	CG13403
FBgn0030665	1.48915	1.57661	17.9576	0.000421501	0.00177547	CG15646
FBgn0000064	1.48275	8.75892	82.8839	1.82e-08	1.11e-06	Ald1
FBgn0031381	1.48248	3.98633	34.3056	1.09e-05	9.66e-05	Npc2a
FBgn0003651	1.4738	5.74327	10.8569	0.00370025	0.0106167	svp
FBgn0262869	1.47258	1.19332	9.25201	0.00655825	0.0170143	Gfrl
FBgn0003495	1.47071	2.96577	7.12094	0.0149445	0.0339086	spz
FBgn0038191	1.4697	1.20949	9.54061	0.00590042	0.0156235	CG9925
FBgn0034356	1.46518	3.54102	50.2401	8.17e-07	1.34e-05	Pepck2
FBgn0024321	1.46458	6.08831	50.7133	7.64e-07	1.28e-05	NK7.1
FBgn0010114	1.46402	3.28671	17.7812	0.000442342	0.00184789	hig
FBgn0265045	1.46126	5.25256	24.445	8.32e-05	0.000475523	Strn-Mlck
FBgn0001296	1.46116	3.43636	20.7958	0.000200262	0.000968605	kar
FBgn0035157	1.46047	5.08711	81.0221	2.19e-08	1.24e-06	CG13894
FBgn0035999	1.4571	3.13316	96.4325	5.35e-09	5.28e-07	CG3552
FBgn0266752	1.45669	2.21636	47.9946	1.13e-06	1.7e-05	lncRNA:CR45225
FBgn0029123	1.45609	5.67693	53.6331	5.1e-07	9.87e-06	SoxN
FBgn0263873	1.45394	7.35599	69.1564	7.57e-08	2.68e-06	sick
FBgn0036318	1.45235	6.16466	68.7303	7.94e-08	2.76e-06	Wbp2
FBgn0004919	1.4517	2.90356	14.9841	0.000984655	0.00355755	gol
FBgn0033052	1.45158	6.93474	201.438	9.41e-12	9.05e-09	SCAP
FBgn0021738	1.45105	1.73097	10.3845	0.00436255	0.0121815	Crg-1
FBgn0034140	1.45048	3.53113	10.3053	0.004486	0.0124899	Lst
FBgn0039415	1.4496	1.93774	19.5233	0.00027757	0.00126557	CG6142
FBgn0015571	1.44787	3.5628	36.8929	6.79e-06	6.77e-05	alpha-Est3
FBgn0264255	1.44575	5.15519	6.89994	0.0163557	0.0365675	para
FBgn0020647	1.44339	6.87935	66.9126	9.75e-08	3.18e-06	KrT95D
FBgn0033131	1.44182	1.03197	11.0585	0.0034523	0.0100418	CR12842
FBgn0028740	1.4393	1.00337	10.235	0.00459876	0.0127486	CG6362
FBgn0041184	1.4362	7.56717	41.1731	3.27e-06	3.87e-05	Socs36E
FBgn0032783	1.43196	4.14556	33.92	1.17e-05	0.000101604	CG10237
FBgn0037715	1.43096	3.49947	33.734	1.21e-05	0.000104087	CG9399
FBgn0265140	1.42859	7.37382	42.2141	2.76e-06	3.38e-05	Meltrin
FBgn0264001	1.42853	4.02019	10.9288	0.00360969	0.0104084	bru3
FBgn0024920	1.42704	5.45893	89.5951	9.74e-09	7.56e-07	Ts
FBgn0051774	1.42538	0.233387	7.22451	0.0143305	0.032755	fred
FBgn0039754	1.42126	4.00851	21.5484	0.000165957	0.000832855	CG9747
FBgn0052702	1.4196	4.95855	49.6968	8.83e-07	1.42e-05	Cubn
FBgn0004872	1.41929	1.73752	12.7677	0.0019573	0.00623807	piwi
FBgn0053267	1.41909	1.47853	13.0511	0.00178745	0.00578098	CG33267
FBgn0262127	1.41879	6.82822	38.9366	4.76e-06	5.17e-05	kibra
FBgn0033504	1.417	5.05509	29.4376	2.81e-05	0.000200993	CAP
FBgn0052521	1.41524	7.51273	46.0037	1.52e-06	2.13e-05	CG32521
FBgn0260632	1.4149	6.71074	50.481	7.9e-07	1.31e-05	dl
FBgn0040238	1.4146	6.43588	73.7748	4.58e-08	1.9e-06	Best1
FBgn0037518	1.41067	3.53789	34.022	1.15e-05	0.000100042	CG2641
FBgn0010611	1.41016	6.18582	53.2195	5.39e-07	1.02e-05	Hmgs
FBgn0015806	1.40567	8.20882	72.8804	5.04e-08	2.05e-06	S6k
FBgn0263967	1.40444	0.841281	12.1571	0.00238745	0.00735539	asRNA:CR43723
FBgn0053988	1.40254	3.54783	7.81815	0.0113131	0.0268198	Mid1
FBgn0035461	1.4024	3.32415	33.8103	1.19e-05	0.000103157	ntc
FBgn0035209	1.40048	4.5383	35.2092	9.2e-06	8.48e-05	msd1
FBgn0259226	1.39682	4.55631	14.5565	0.00111983	0.00395391	CG42326
FBgn0014869	1.39422	5.78376	50.978	7.36e-07	1.25e-05	Pglym78
FBgn0267336	1.39278	6.31129	34.7489	1e-05	9.03e-05	Glut4EF
FBgn0011576	1.39146	3.33233	16.5519	0.000623515	0.00244155	Cyp4d2
FBgn0085414	1.39091	5.22896	10.0915	0.00483914	0.0132849	dpr12
FBgn0038804	1.3876	4.11948	18.2155	0.00039297	0.0016736	CG10877
FBgn0004507	1.38619	7.67342	49.9483	8.52e-07	1.38e-05	GlyP
FBgn0051373	1.38406	0.67442	7.43504	0.0131678	0.0304883	CG31373
FBgn0029710	1.38263	4.08583	30.7069	2.17e-05	0.000166397	CG3568
FBgn0030863	1.37234	7.26885	131.176	4.05e-10	1.22e-07	CG8188
FBgn0039644	1.3702	4.98021	27.4538	4.27e-05	0.000281618	rdog
FBgn0052485	1.36975	1.89736	39.8337	4.09e-06	4.59e-05	CG32485
FBgn0030569	1.36965	2.60613	23.0143	0.000116283	0.000621101	CG9411
FBgn0029942	1.36848	3.60603	54.7785	4.37e-07	8.82e-06	CG2059
FBgn0263241	1.36797	3.88879	32.678	1.48e-05	0.000121995	Mocs1
FBgn0267035	1.36727	2.94003	17.1953	0.000520159	0.00211782	asRNA:CR45479
FBgn0029791	1.36637	7.07963	48.0397	1.12e-06	1.7e-05	CG4096
FBgn0035023	1.36393	6.47722	24.3898	8.43e-05	0.000479606	ITP
FBgn0015316	1.36274	1.19979	15.8529	0.000762296	0.00288862	Try29F
FBgn0259683	1.36032	0.00325967	7.39022	0.0134061	0.0309955	Ir40a
FBgn0016080	1.35932	2.26947	24.7419	7.77e-05	0.000452057	xmas
FBgn0051469	1.35881	1.11699	10.8312	0.0037333	0.0107007	CG31469
FBgn0031451	1.35847	-0.163744	8.63958	0.00824309	0.0205384	CG9961
FBgn0086680	1.35763	4.31847	12.8281	0.00191963	0.00613835	vvl
FBgn0052026	1.35466	1.44506	9.19559	0.00669618	0.0173255	CG32026
FBgn0052262	1.34578	0.968174	20.7255	0.000203849	0.000983481	CG32262
FBgn0031850	1.34527	6.64753	37.1732	6.46e-06	6.53e-05	Tsp
FBgn0260755	1.34406	3.94267	34.7754	9.96e-06	9e-05	CG42553
FBgn0001168	1.3437	7.09685	84.7677	1.52e-08	9.71e-07	h
FBgn0005558	1.34288	7.71279	36.4797	7.31e-06	7.13e-05	ey
FBgn0027585	1.34249	7.86547	38.8652	4.82e-06	5.22e-05	CG8740
FBgn0085249	1.34175	0.764972	8.55384	0.00851541	0.0211348	CG34220
FBgn0030263	1.33958	6.45075	31.9717	1.69e-05	0.000134998	CG2076
FBgn0034793	1.33333	4.91481	44.8083	1.83e-06	2.46e-05	asrij
FBgn0020299	1.33327	5.30218	27.497	4.23e-05	0.00027995	stumps
FBgn0261283	1.33158	8.37303	104.186	2.83e-09	3.58e-07	SREBP
FBgn0037378	1.33118	5.42624	34.1929	1.11e-05	9.81e-05	CG2046
FBgn0267126	1.32782	0.939502	8.68989	0.00808784	0.020185	lncRNA:CR45566
FBgn0031253	1.32368	3.60767	33.1126	1.36e-05	0.000114421	CG11885
FBgn0030676	1.32219	1.69913	10.292	0.00450714	0.0125343	CG12379
FBgn0265590	1.32059	2.35675	26.6355	5.09e-05	0.000320546	lncRNA:CR44417
FBgn0030716	1.31745	7.10817	110.713	1.7e-09	2.69e-07	CG9170
FBgn0024366	1.31726	3.48196	6.47669	0.0194966	0.0424366	CG11409
FBgn0263346	1.31725	8.53749	39.7553	4.14e-06	4.64e-05	smash
FBgn0003475	1.31724	5.91558	17.8313	0.000436311	0.00182905	spir
FBgn0021776	1.31648	4.17553	10.9473	0.00358669	0.0103576	mira
FBgn0011774	1.31568	4.63456	57.8795	2.91e-07	6.52e-06	Irbp
FBgn0039897	1.31144	3.26406	13.5546	0.00152462	0.0050812	CG1674
FBgn0250746	1.31032	7.64157	28.7616	3.24e-05	0.000224178	Prosbeta7
FBgn0035477	1.30751	1.23438	6.06218	0.023245	0.0493129	CG14982
FBgn0045761	1.306	6.33013	50.0979	8.34e-07	1.37e-05	CHKov1
FBgn0035670	1.30539	-0.289244	7.37255	0.0135015	0.0311871	CG10472
FBgn0025885	1.30437	6.75008	19.0352	0.000315555	0.00141035	Inos
FBgn0038705	1.304	0.128387	6.12446	0.0226332	0.0482169	CG11626
FBgn0031037	1.30023	6.69328	41.3147	3.2e-06	3.78e-05	CG14207
FBgn0264907	1.2967	0.781954	8.13301	0.0100063	0.0241576	CG44098
FBgn0034724	1.29658	6.87345	40.9082	3.42e-06	4e-05	babos
FBgn0030052	1.29333	5.54037	28.0832	3.73e-05	0.000251783	CG12065
FBgn0003483	1.28796	4.99265	37.8995	5.69e-06	5.91e-05	spn-E
FBgn0263278	1.28734	3.70769	45.7932	1.57e-06	2.18e-05	Fic
FBgn0015919	1.28727	6.5928	61.1852	1.92e-07	4.99e-06	caup
FBgn0036691	1.28509	3.84083	22.9873	0.000117034	0.000624422	beg
FBgn0030642	1.28483	1.48009	12.9999	0.00181688	0.0058565	CG15642
FBgn0031419	1.28407	1.67701	24.6245	7.98e-05	0.000461824	CG15390
FBgn0038893	1.2826	4.31982	54.6144	4.47e-07	8.92e-06	Archease
FBgn0024912	1.27997	3.3365	29.0674	3.04e-05	0.000213763	agt
FBgn0261113	1.27895	9.92751	88.7527	1.05e-08	7.97e-07	Xrp1
FBgn0267590	1.27762	0.310276	6.7273	0.0175625	0.0388952	asRNA:CR45928
FBgn0261394	1.27304	7.51936	34.0293	1.14e-05	0.000100042	Prosalpha3
FBgn0014073	1.27302	5.07003	18.3056	0.000383512	0.00164423	Tie
FBgn0040281	1.2711	4.79708	6.58577	0.0186267	0.0408481	Aplip1
FBgn0263232	1.27095	3.84258	30.3505	2.34e-05	0.000173851	Nxf3
FBgn0032681	1.26918	6.69091	73.1627	4.89e-08	2.01e-06	CG10283
FBgn0033153	1.26883	5.3947	28.3139	3.55e-05	0.0002422	Gadd45
FBgn0051869	1.2686	7.84253	31.764	1.76e-05	0.000138974	CG31869
FBgn0000083	1.26137	8.50934	51.5064	6.84e-07	1.19e-05	AnxB9
FBgn0031042	1.25979	1.08246	8.30215	0.00937456	0.0228604	CG14221
FBgn0002931	1.25881	5.00246	20.0595	0.000241564	0.00112703	net
FBgn0016013	1.25767	0.996094	8.48719	0.00873403	0.0215883	Faa
FBgn0263219	1.25679	6.33764	80.2974	2.35e-08	1.27e-06	Dscam4
FBgn0028397	1.25664	1.76894	10.2827	0.00452186	0.0125644	Tob
FBgn0035499	1.25519	8.80359	27.5302	4.2e-05	0.000278737	Chd64
FBgn0031496	1.24311	0.890975	8.47435	0.00877685	0.0216775	CG17258
FBgn0038540	1.24031	2.0481	6.42552	0.0199202	0.0432023	CG14321
FBgn0033340	1.23858	4.52922	50.9974	7.34e-07	1.25e-05	CG13751
FBgn0031022	1.23397	2.85199	33.2347	1.33e-05	0.00011248	CG12204
FBgn0028527	1.23321	7.10972	78.1892	2.9e-08	1.45e-06	CG18507
FBgn0033246	1.23135	7.88553	78.0103	2.95e-08	1.46e-06	ACC
FBgn0027513	1.23096	4.15241	92.6459	7.42e-09	6.38e-07	ana2
FBgn0259227	1.22946	6.90774	63.6545	1.43e-07	4.05e-06	CG42327
FBgn0016078	1.22731	6.25928	21.8839	0.0001528	0.000775687	wun
FBgn0030085	1.22628	1.14313	11.3921	0.00308165	0.00909843	CG6999
FBgn0053054	1.22501	3.38682	35.2097	9.19e-06	8.48e-05	CG33054
FBgn0016926	1.22193	6.26318	67.526	9.09e-08	3.05e-06	Pino
FBgn0036214	1.22104	-0.298425	6.37383	0.0203588	0.0440345	CG7264
FBgn0029712	1.22071	0.218183	9.81998	0.00533296	0.0143982	CG15912
FBgn0035719	1.21786	3.6435	7.88003	0.0110419	0.0262934	tow
FBgn0032117	1.21328	3.38196	50.7265	7.63e-07	1.28e-05	FucTB
FBgn0003071	1.21192	7.35981	38.0383	5.55e-06	5.8e-05	Pfk
FBgn0014380	1.21158	4.27659	35.9345	8.06e-06	7.72e-05	RhoL
FBgn0003482	1.21006	1.54572	7.17581	0.0146156	0.033296	spn-D
FBgn0243486	1.20987	8.27964	8.96782	0.00728688	0.0185558	rdo
FBgn0027079	1.2085	7.14697	39.9636	4e-06	4.53e-05	ValRS
FBgn0038047	1.20715	2.5892	36.9618	6.71e-06	6.7e-05	CG5245
FBgn0002284	1.20378	7.43965	31.2364	1.96e-05	0.000151818	Prosbeta6
FBgn0032021	1.20248	0.672491	6.03897	0.0234778	0.0496973	CG7781
FBgn0033918	1.19256	6.4997	65.7732	1.11e-07	3.45e-06	CG8531
FBgn0027081	1.19018	8.20595	57.1225	3.21e-07	7.02e-06	ThrRS
FBgn0025687	1.18447	3.1293	11.1185	0.00338219	0.00987072	LKRSDH
FBgn0263930	1.18393	9.33636	33.4083	1.29e-05	0.000109414	dally
FBgn0016032	1.1818	4.06183	9.99279	0.0050125	0.0136639	lbm
FBgn0039114	1.17822	2.83257	6.8815	0.0164801	0.0367873	Lsd-1
FBgn0034718	1.17503	6.538	57.516	3.05e-07	6.72e-06	wdp
FBgn0041789	1.17303	7.3165	22.5246	0.000130765	0.000684027	Pax
FBgn0016697	1.17297	7.19523	22.3813	0.000135369	0.000704286	Prosalpha5
FBgn0050109	1.17264	3.97353	37.5955	6e-06	6.16e-05	CG30109
FBgn0035168	1.17218	1.75821	18.4954	0.000364396	0.00158344	cep290
FBgn0051658	1.17118	2.97921	10.956	0.00357604	0.0103374	Nnf1b
FBgn0032596	1.16951	7.15893	28.8932	3.15e-05	0.000219836	Prosbeta4
FBgn0029502	1.16883	3.60969	38.5181	5.11e-06	5.45e-05	Coq7
FBgn0028341	1.16789	7.49537	45.3286	1.69e-06	2.29e-05	Ptpmeg2
FBgn0025676	1.16671	5.65857	85.0434	1.48e-08	9.65e-07	CkIIalpha-i3
FBgn0028380	1.16573	4.4574	40.4325	3.7e-06	4.26e-05	fal
FBgn0036279	1.16324	8.25121	37.9849	5.61e-06	5.85e-05	Ncc69
FBgn0034728	1.16302	6.78672	80.5408	2.29e-08	1.26e-06	rad50
FBgn0035290	1.16024	1.59842	15.636	0.000812058	0.00304601	dsb
FBgn0035113	1.15889	3.23492	9.48457	0.00602216	0.0158966	pyx
FBgn0032884	1.15806	6.70482	28.2973	3.57e-05	0.000242702	Pomp
FBgn0031643	1.15789	6.54033	38.6077	5.03e-06	5.39e-05	CG3008
FBgn0036449	1.15528	4.31922	15.6969	0.000797726	0.00299926	bmm
FBgn0050015	1.15468	8.18214	61.8205	1.78e-07	4.71e-06	CG30015
FBgn0267533	1.15285	-0.250144	6.16742	0.0222217	0.0474559	asRNA:CR45873
FBgn0034275	1.1508	1.63388	12.3733	0.00222421	0.00692367	CG5002
FBgn0026562	1.15068	4.75513	6.28388	0.0211481	0.0454515	SPARC
FBgn0053056	1.14906	4.71329	23.1729	0.000111981	0.000601375	CG33056
FBgn0001112	1.14631	4.52385	6.23788	0.0215651	0.0462337	Gld
FBgn0263772	1.14627	1.22895	7.91522	0.0108909	0.0260175	CG43689
FBgn0031834	1.14523	2.54067	24.9624	7.39e-05	0.000433822	CG13766
FBgn0000535	1.14477	0.813917	6.57792	0.0186879	0.0409635	eag
FBgn0014020	1.14416	9.55197	57.6071	3.02e-07	6.66e-06	Rho1
FBgn0035812	1.14407	5.50982	73.7909	4.57e-08	1.9e-06	CG7457
FBgn0050108	1.14177	3.40124	19.1437	0.00030664	0.00137595	CG30108
FBgn0031851	1.13619	5.51864	75.309	3.9e-08	1.73e-06	Aatf
FBgn0263981	1.13469	2.0636	17.115	0.000531944	0.00215577	asRNA:CR43730
FBgn0036173	1.13385	4.40856	46.7741	1.36e-06	1.95e-05	CG7394
FBgn0037921	1.13342	3.04126	26.1881	5.62e-05	0.000347284	CG6808
FBgn0250843	1.13322	7.52269	26.3221	5.45e-05	0.000339241	Prosalpha6
FBgn0264751	1.12914	2.92056	30.2739	2.37e-05	0.000175654	Vti1b
FBgn0015572	1.12581	0.781087	10.2007	0.00465496	0.0128821	alpha-Est4
FBgn0034022	1.12479	5.36276	9.91265	0.00515836	0.0140133	CG12964
FBgn0028482	1.12429	3.77797	14.0181	0.0013201	0.00451368	bdl
FBgn0260388	1.12055	4.65298	34.1781	1.11e-05	9.81e-05	CG42514
FBgn0058469	1.11989	9.00355	11.5101	0.0029613	0.00880522	lncRNA:CR40469
FBgn0262123	1.1195	1.90425	6.49141	0.0193765	0.0421943	l(2)41Ab
FBgn0040236	1.1155	6.25022	40.881	3.43e-06	4.01e-05	c11.1
FBgn0033443	1.11469	2.59575	11.7448	0.00273706	0.00824587	CG1698
FBgn0039044	1.11437	4.5672	35.0783	9.42e-06	8.63e-05	p53
FBgn0030749	1.11257	7.1896	23.0721	0.000114696	0.000614331	AnxB11
FBgn0034094	1.11115	3.7995	11.6573	0.00281836	0.00845415	Tsf3
FBgn0030431	1.1078	4.40508	38.6487	5e-06	5.36e-05	CG4407
FBgn0014141	1.10696	9.00436	23.7018	9.89e-05	0.000544967	cher
FBgn0034451	1.10231	5.8975	30.0678	2.47e-05	0.000182158	TBCB
FBgn0040237	1.10157	6.33414	51.6128	6.73e-07	1.18e-05	bor
FBgn0052813	1.10151	2.64366	8.38835	0.00906986	0.0222754	CG32813
FBgn0261552	1.10035	8.15862	32.0648	1.66e-05	0.000133457	ps
FBgn0267661	1.10015	1.14917	6.60439	0.0184826	0.0405876	asRNA:CR45999
FBgn0036740	1.09927	5.60596	37.2673	6.36e-06	6.45e-05	Vps60
FBgn0030159	1.09927	7.35973	17.8363	0.000435713	0.00182734	CG9689
FBgn0000084	1.09918	4.49924	13.5928	0.0015065	0.00503266	AnxB10
FBgn0053170	1.09839	5.14658	45.3491	1.68e-06	2.28e-05	CG33170
FBgn0036702	1.09341	6.91915	53.5347	5.17e-07	9.95e-06	CG6512
FBgn0264979	1.09307	2.08262	7.71738	0.0117708	0.0277285	CG4267
FBgn0261461	1.09284	6.39752	48.7926	1.01e-06	1.58e-05	RhoGAP18B
FBgn0041627	1.09265	5.05858	66.1496	1.06e-07	3.39e-06	Ku80
FBgn0026570	1.09258	3.72019	21.3849	0.000172819	0.000860518	CG5704
FBgn0000233	1.09018	3.37319	10.7877	0.00378986	0.0108338	btd
FBgn0004876	1.08908	7.6526	36.8963	6.79e-06	6.77e-05	cdi
FBgn0037554	1.08846	5.3439	58.5321	2.68e-07	6.22e-06	DNApol-iota
FBgn0032130	1.08741	3.91316	26.6846	5.04e-05	0.000318169	brwl
FBgn0033127	1.08615	6.05131	106.787	2.3e-09	3.22e-07	Tsp42Ef
FBgn0003888	1.08603	9.79222	6.96114	0.0159505	0.035803	betaTub60D
FBgn0033101	1.08515	5.34366	11.6506	0.00282467	0.00846434	CG9436
FBgn0259163	1.08362	6.51632	115.946	1.15e-09	2.22e-07	CG42268
FBgn0037531	1.08314	4.32297	34.1993	1.11e-05	9.8e-05	CG10445
FBgn0263038	1.08111	5.31189	18.7729	0.000338315	0.00149482	CG43333
FBgn0002306	1.07911	9.34464	21.4524	0.000169949	0.000849302	sas
FBgn0004066	1.07787	7.68101	23.9029	9.43e-05	0.000525986	Prosalpha4
FBgn0025628	1.07662	7.55412	24.5256	8.17e-05	0.000470153	CG4199
FBgn0028685	1.07635	7.74187	22.4905	0.000131845	0.000687807	Rpt4
FBgn0036306	1.07518	4.63328	46.1881	1.48e-06	2.09e-05	CG10973
FBgn0030048	1.07472	4.01948	17.0134	0.000547305	0.00220687	CG12112
FBgn0038079	1.07321	2.38951	11.4837	0.00298775	0.00886471	NijC
FBgn0086656	1.07219	7.1245	61.5358	1.84e-07	4.85e-06	shrb
FBgn0037482	1.07129	4.98082	77.5382	3.1e-08	1.48e-06	CG10055
FBgn0263593	1.07092	7.00908	62.6896	1.6e-07	4.38e-06	Lpin
FBgn0038577	1.07056	5.34672	16.5771	0.000619051	0.00243199	CG12321
FBgn0035165	1.06894	7.24618	48.4293	1.06e-06	1.63e-05	CG13887
FBgn0013718	1.06873	8.56946	78.9839	2.68e-08	1.36e-06	nuf
FBgn0262579	1.06792	7.22105	34.2048	1.11e-05	9.8e-05	Ect4
FBgn0003463	1.06723	8.11261	12.4657	0.00215822	0.006762	sog
FBgn0027654	1.06682	2.0291	13.0458	0.00179048	0.0057869	jdp
FBgn0015399	1.06625	9.37149	44.763	1.84e-06	2.47e-05	kek1
FBgn0050383	1.06585	2.5157	15.2062	0.000921676	0.00337691	CG30383
FBgn0050069	1.06479	7.59787	18.6149	0.000352901	0.00154324	CG30069
FBgn0028978	1.06438	6.08147	36.9962	6.67e-06	6.68e-05	trbl
FBgn0033876	1.06131	2.83678	17.3299	0.000501019	0.00205555	Syngr
FBgn0038035	1.06124	4.84817	42.4687	2.65e-06	3.28e-05	DNAlig3
FBgn0263606	1.06107	2.69449	23.6547	0.0001	0.000550068	Hsc20
FBgn0037609	1.06073	4.38255	47.2062	1.27e-06	1.86e-05	CG9773
FBgn0037743	1.05836	4.80127	60.1451	2.19e-07	5.45e-06	CG8412
FBgn0029689	1.05803	3.56483	23.4746	0.000104276	0.000567037	CG6428
FBgn0015376	1.05743	5.05626	156.243	8.91e-11	5.72e-08	cutlet
FBgn0037341	1.05484	4.61374	23.6387	0.00010033	0.000551128	CG12746
FBgn0036332	1.05238	3.95831	27.267	4.44e-05	0.000289549	Cul6
FBgn0034940	1.05235	3.43826	16.5956	0.000615805	0.00242384	CG16787
FBgn0035445	1.05218	2.13603	13.4801	0.00156063	0.00516897	Ids
FBgn0037548	1.05161	4.52109	28.8915	3.15e-05	0.000219836	CG7900
FBgn0083985	1.05035	2.06388	22.7087	0.000125097	0.000660122	CG34149
FBgn0028984	1.05013	7.70598	23.3008	0.000108641	0.000586464	Spn88Ea
FBgn0266268	1.03928	5.64016	59.0924	2.5e-07	5.89e-06	FeCH
FBgn0266051	1.03847	0.657168	6.53724	0.0190082	0.0415238	lncRNA:CR44816
FBgn0031589	1.03007	5.36093	66.249	1.05e-07	3.37e-06	Naprt
FBgn0028694	1.03001	7.38453	31.4435	1.88e-05	0.00014692	Rpn11
FBgn0034184	1.02857	6.02542	29.2594	2.92e-05	0.000207271	CG9646
FBgn0038490	1.02837	2.56183	29.0144	3.07e-05	0.000215496	CG5285
FBgn0028691	1.02743	7.63907	31.1877	1.98e-05	0.000153038	Rpn9
FBgn0027087	1.02517	6.89486	41.6364	3.03e-06	3.63e-05	HisRS
FBgn0039254	1.02229	3.87693	22.4973	0.000131627	0.000687044	Nmnat
FBgn0035039	1.02208	4.20516	34.9912	9.57e-06	8.72e-05	Adck
FBgn0003447	1.02184	8.51876	28.0617	3.75e-05	0.000252753	sn
FBgn0265413	1.01766	7.26902	29.849	2.59e-05	0.00018884	CG44325
FBgn0261995	1.01747	4.48628	25.8384	6.07e-05	0.000370746	CG42813
FBgn0013765	1.01739	7.17287	78.1804	2.9e-08	1.45e-06	cnn
FBgn0038683	1.01588	5.2542	56.6539	3.41e-07	7.35e-06	CG11779
FBgn0037712	1.01408	2.5274	11.7193	0.00276051	0.00830836	CG16789
FBgn0032811	1.01223	3.63427	25.5741	6.44e-05	0.000387616	CG10268
FBgn0262890	1.01148	1.59597	14.6487	0.00108903	0.00387215	CG43245
FBgn0036194	1.01089	5.39332	17.7702	0.00044367	0.00185264	Dph1
FBgn0036893	1.01065	3.16065	23.5623	0.000102145	0.000558422	PIG-F
FBgn0002787	1.0105	7.57189	30.5746	2.23e-05	0.000169422	Rpn8
FBgn0038598	1.01034	1.13433	6.1986	0.0219284	0.0469337	CG7131
FBgn0004390	1.0082	7.96243	66.9305	9.73e-08	3.18e-06	RasGAP1
FBgn0051897	1.00654	2.26919	7.6673	0.012006	0.0282055	CG31897
FBgn0259112	1.00596	2.28412	23.2037	0.000111167	0.000597756	asRNA:CR42254
FBgn0027552	1.00474	3.42238	14.9873	0.000983713	0.00355755	CG10863
FBgn0010105	1.00334	6.0285	16.5947	0.000615971	0.00242384	comm
FBgn0024947	1.00279	6.1607	22.8355	0.000121354	0.000643546	NTPase
FBgn0033392	1.00123	3.64766	39.8567	4.07e-06	4.58e-05	CG8027
FBgn0032235	0.999705	1.8358	8.34213	0.00923184	0.022581	CG5096
FBgn0265499	0.999547	2.55286	22.7214	0.000124719	0.000658487	asRNA:CR44368
FBgn0037979	0.999516	5.54547	78.4914	2.81e-08	1.42e-06	GCC185
FBgn0031265	0.999413	4.88778	57.9079	2.9e-07	6.51e-06	CG2794
FBgn0266719	0.9992	6.39011	23.9485	9.33e-05	0.000521642	stac
FBgn0035078	0.999102	1.1729	9.01014	0.00717288	0.0183517	Tpc2
FBgn0028686	0.998317	7.76231	24.8976	7.5e-05	0.000439194	Rpt3
FBgn0028622	0.997619	7.48387	52.3641	6.07e-07	1.1e-05	qsm
FBgn0032216	0.997587	7.44802	24.3451	8.51e-05	0.000482864	Usp14
FBgn0020493	0.995232	7.71831	23.3233	0.000108064	0.000584664	Dad
FBgn0022382	0.992998	6.77361	11.6806	0.00279642	0.00840061	Pka-R2
FBgn0004583	0.990858	9.86994	58.8433	2.58e-07	6.02e-06	ex
FBgn0023174	0.990666	7.76278	26.0778	5.76e-05	0.000354486	Prosbeta2
FBgn0030411	0.989843	2.25803	22.1987	0.000141501	0.000729092	CG2540
FBgn0020369	0.989691	7.72997	17.5264	0.000474471	0.00196421	Rpt6
FBgn0039637	0.989012	5.29847	35.0655	9.44e-06	8.63e-05	Ctl2
FBgn0040465	0.988372	2.62941	10.8552	0.00370242	0.0106185	Dlip3
FBgn0022772	0.988164	5.2726	71.0086	6.17e-08	2.33e-06	Orc1
FBgn0038504	0.986387	7.75501	18.5847	0.000355767	0.00155225	Sur-8
FBgn0031065	0.986343	4.43018	6.2879	0.0211121	0.0454171	CG14234
FBgn0027610	0.984331	4.20662	23.18	0.000111794	0.000600791	Dic1
FBgn0266000	0.982781	7.96602	21.9769	0.000149362	0.000762253	CG44774
FBgn0011202	0.982705	7.21768	22.5398	0.000130286	0.000683008	dia
FBgn0027091	0.978932	6.47628	50.694	7.66e-07	1.28e-05	CysRS
FBgn0037890	0.976913	5.6655	34.4781	1.05e-05	9.42e-05	CG17734
FBgn0034951	0.975349	3.60908	46.4462	1.43e-06	2.02e-05	CG3860
FBgn0053969	0.9752	4.38593	51.6841	6.67e-07	1.18e-05	CG33969
FBgn0062978	0.97441	1.00926	6.24684	0.0214831	0.0461036	CG31808
FBgn0002868	0.973602	1.98358	6.61767	0.0183807	0.0404098	MtnA
FBgn0036196	0.973502	4.01744	13.6298	0.00148914	0.00498539	CG11658
FBgn0029524	0.972159	1.37795	12.6573	0.00202822	0.0064237	CG3176
FBgn0031114	0.971484	5.292	55.2364	4.11e-07	8.4e-06	cactin
FBgn0024992	0.971334	5.62094	77.1722	3.21e-08	1.49e-06	Spg7
FBgn0015283	0.969508	7.48596	22.9209	0.000118903	0.000632987	Rpn10
FBgn0038350	0.966011	0.385695	6.39969	0.020138	0.0435962	AOX4
FBgn0038437	0.964635	2.20562	14.3045	0.001209	0.00420247	Sdhaf3
FBgn0260747	0.962678	6.34247	27.2238	4.48e-05	0.000291493	Chchd2
FBgn0029860	0.962395	3.78292	25.5698	6.45e-05	0.000387626	CG15891
FBgn0261258	0.96229	8.99799	23.018	0.000116181	0.000620902	rgn
FBgn0050373	0.959542	2.67944	28.4405	3.46e-05	0.000237689	CG30373
FBgn0036580	0.959001	5.3603	30.3566	2.33e-05	0.000173851	PDCD-5
FBgn0267728	0.957908	5.81332	40.0366	3.95e-06	4.5e-05	otk2
FBgn0013305	0.957657	6.62768	31.6586	1.8e-05	0.000141412	Nmda1
FBgn0037637	0.956966	5.69951	42.5942	2.6e-06	3.24e-05	IscU
FBgn0025866	0.955816	6.53526	30.3406	2.34e-05	0.000173851	CalpB
FBgn0033886	0.9534	7.28793	16.9835	0.000551921	0.0022227	Rpn13
FBgn0004657	0.952119	8.94513	29.5499	2.75e-05	0.000197591	mys
FBgn0033690	0.952075	2.34522	8.80736	0.00773789	0.0194814	EndoG
FBgn0040309	0.94861	8.31872	26.0115	5.84e-05	0.00035878	Jafrac1
FBgn0086134	0.944071	7.52432	25.3546	6.76e-05	0.000404008	Prosalpha2
FBgn0034989	0.943831	6.56635	63.8997	1.39e-07	3.96e-06	CG3356
FBgn0039066	0.943115	5.76655	44.603	1.89e-06	2.51e-05	EloA
FBgn0032006	0.938968	7.23117	19.7364	0.000262599	0.00120934	Pvr
FBgn0260940	0.938372	4.28323	14.6915	0.00107506	0.00383237	lsn
FBgn0010803	0.938262	5.95682	50.5117	7.86e-07	1.31e-05	TrpRS
FBgn0040388	0.937422	8.24305	32.0794	1.66e-05	0.00013319	boi
FBgn0029134	0.936783	7.67907	16.2829	0.00067329	0.00260258	Prosbeta5
FBgn0036689	0.935812	3.09363	22.5373	0.000130363	0.000683042	CG7730
FBgn0263353	0.935603	1.99098	9.94207	0.00510428	0.0138821	CG11000
FBgn0261549	0.934563	6.08869	49.3611	9.27e-07	1.48e-05	rdgA
FBgn0259736	0.934297	3.74558	9.54722	0.00588623	0.0155988	CG42390
FBgn0027554	0.932488	5.70768	33.4949	1.26e-05	0.000107732	CG8042
FBgn0032393	0.929899	5.11549	39.2465	4.51e-06	4.94e-05	Nfs1
FBgn0053556	0.929807	5.83706	31.4037	1.89e-05	0.000147837	form3
FBgn0034744	0.929602	4.64911	26.2217	5.58e-05	0.000345382	Vps20
FBgn0051864	0.926741	2.35145	13.3326	0.00163479	0.00537026	Qtzl
FBgn0037236	0.926272	5.9179	105.774	2.49e-09	3.33e-07	Skp2
FBgn0261274	0.925899	5.29112	50.8153	7.53e-07	1.27e-05	Ero1L
FBgn0003984	0.925532	5.57415	13.8546	0.00138852	0.00470716	vn
FBgn0032032	0.924543	4.08171	69.2977	7.45e-08	2.66e-06	CG17294
FBgn0010352	0.924387	7.80644	84.8704	1.51e-08	9.71e-07	Nc73EF
FBgn0037792	0.923758	5.61555	157.094	8.49e-11	5.72e-08	TAF1B
FBgn0030954	0.923561	2.79612	7.74881	0.0116258	0.0274396	CCKLR-17D3
FBgn0086676	0.923295	7.7239	52.7026	5.79e-07	1.07e-05	spin
FBgn0023395	0.922519	4.31432	40.357	3.74e-06	4.31e-05	Chd3
FBgn0267029	0.921915	2.91175	13.9886	0.00133215	0.00454514	lncRNA:CR45473
FBgn0037231	0.920739	5.72208	62.6842	1.6e-07	4.38e-06	Vps24
FBgn0261983	0.920595	5.77687	59.2549	2.45e-07	5.86e-06	l(2)gd1
FBgn0031213	0.919417	6.23825	48.6529	1.03e-06	1.6e-05	galectin
FBgn0010590	0.918171	7.19335	19.7231	0.000263502	0.00121292	Prosbeta1
FBgn0039294	0.916997	4.20967	21.3592	0.000173926	0.000864688	Cad96Cb
FBgn0038017	0.916913	4.33298	14.3318	0.00119899	0.0041752	CG4115
FBgn0038876	0.916838	2.89103	27.0675	4.64e-05	0.000299178	Idi
FBgn0026415	0.916213	7.28596	16.1748	0.000694525	0.00267072	Idgf4
FBgn0040528	0.916169	3.93343	38.4676	5.16e-06	5.48e-05	CG15864
FBgn0032805	0.914662	4.08255	10.9705	0.00355818	0.0103031	CG10337
FBgn0261553	0.913203	7.24095	64.398	1.31e-07	3.83e-06	CG42671
FBgn0037856	0.912845	6.65782	37.2224	6.41e-06	6.48e-05	Leash
FBgn0261794	0.911671	4.42736	16.202	0.000689116	0.00265204	kcc
FBgn0001092	0.911232	8.74507	29.2385	2.93e-05	0.000207732	Gapdh2
FBgn0032388	0.910469	7.03282	134.176	3.33e-10	1.07e-07	CG6686
FBgn0030246	0.909537	6.20451	35.4406	8.82e-06	8.26e-05	CG1582
FBgn0036121	0.909303	3.69425	10.5577	0.00410547	0.0116119	CG6310
FBgn0035805	0.908689	3.97019	27.31	4.4e-05	0.000287465	CG7506
FBgn0035802	0.908115	7.57035	25.7335	6.21e-05	0.000378069	Pura
FBgn0035497	0.907879	5.2431	45.9402	1.54e-06	2.15e-05	CG14995
FBgn0261873	0.907585	8.25574	104.815	2.69e-09	3.45e-07	sdt
FBgn0037853	0.907475	5.07836	15.2167	0.000918814	0.0033677	CG14696
FBgn0028689	0.905923	7.95551	30.3408	2.34e-05	0.000173851	Rpn6
FBgn0042174	0.904624	9.13747	21.5881	0.000164338	0.000827275	hpRNA:CR18854
FBgn0023180	0.902515	3.40463	28.837	3.18e-05	0.000221801	Orc6
FBgn0031678	0.902168	6.51681	53.1414	5.45e-07	1.03e-05	Nepl3
FBgn0028690	0.901769	8.12998	23.0014	0.000116641	0.000622669	Rpn5
FBgn0028693	0.89995	6.86411	16.2113	0.000687292	0.00264713	Rpn12
FBgn0051721	0.899773	5.15358	23.478	0.000104193	0.000566904	Trim9
FBgn0028515	0.898936	6.71791	33.8279	1.19e-05	0.000103116	EndoGI
FBgn0023541	0.898569	1.85212	11.4714	0.00300016	0.00889604	Cyp4d14
FBgn0259936	0.898396	4.53002	51.9782	6.4e-07	1.14e-05	Uhg3
FBgn0028687	0.898014	7.98544	21.371	0.000173417	0.000862602	Rpt1
FBgn0031091	0.89691	4.64855	32.0092	1.68e-05	0.000134571	Phf7
FBgn0040475	0.896579	6.48029	34.078	1.13e-05	9.95e-05	SH3PX1
FBgn0023530	0.895683	3.10239	13.9875	0.00133261	0.00454514	CG3740
FBgn0038330	0.895324	1.80029	6.13245	0.022556	0.0480633	CG14868
FBgn0035140	0.895204	2.03556	10.1934	0.00466703	0.0129081	BORCS6
FBgn0265487	0.894379	9.35898	30.4724	2.28e-05	0.000171678	mbl
FBgn0013733	0.891592	10.1563	20.4977	0.000215963	0.0010321	shot
FBgn0038313	0.891056	3.68246	51.9414	6.43e-07	1.15e-05	CG4338
FBgn0266666	0.890878	5.9631	37.7127	5.88e-06	6.07e-05	Sem1
FBgn0038376	0.889097	5.82853	32.7764	1.45e-05	0.00012033	Hmt-1
FBgn0013432	0.887866	4.49694	24.784	7.7e-05	0.000448792	bcn92
FBgn0038739	0.887332	5.02684	41.9116	2.9e-06	3.52e-05	CG4686
FBgn0037105	0.886518	4.97838	67.8171	8.8e-08	2.96e-06	S1P
FBgn0035407	0.885996	2.79868	25.6605	6.32e-05	0.000382351	Asciz
FBgn0015801	0.885001	6.04228	27.1391	4.56e-05	0.000295845	Reg-5
FBgn0040294	0.879486	6.66737	92.9753	7.21e-09	6.31e-07	POSH
FBgn0035537	0.878885	2.36433	12.6291	0.00204682	0.00647195	CG11342
FBgn0023175	0.878787	7.40438	20.0302	0.000243396	0.00113259	Prosalpha7
FBgn0027375	0.878493	5.97029	38.4459	5.18e-06	5.5e-05	RecQ5
FBgn0265434	0.877759	10.9136	36.7869	6.92e-06	6.83e-05	zip
FBgn0033781	0.877478	4.16636	25.5684	6.45e-05	0.000387626	CG13319
FBgn0000370	0.877124	10.3104	92.7169	7.37e-09	6.38e-07	crc
FBgn0030610	0.876294	3.37133	17.4627	0.000482897	0.00199224	CG9065
FBgn0034362	0.876255	4.46415	21.7238	0.000158929	0.00080383	CG5323
FBgn0031969	0.874858	5.16453	59.1647	2.47e-07	5.88e-06	pes
FBgn0004087	0.873545	4.52808	29.2453	2.93e-05	0.000207722	Dhfr
FBgn0265362	0.872091	2.01796	10.2948	0.00450268	0.0125269	CG44303
FBgn0034175	0.871646	1.79745	9.36502	0.00629137	0.0164453	ste24b
FBgn0039165	0.871545	4.13582	33.9369	1.16e-05	0.000101466	CG6204
FBgn0026380	0.871337	7.09921	14.3295	0.00119984	0.00417665	Prosbeta3
FBgn0036000	0.87	5.07457	77.5711	3.09e-08	1.48e-06	CG3434
FBgn0040985	0.868201	6.11885	39.9907	3.98e-06	4.52e-05	CG6115
FBgn0030506	0.865505	3.83113	39.6249	4.23e-06	4.7e-05	DNAlig4
FBgn0034013	0.863729	7.25692	26.1608	5.65e-05	0.000348818	unc-5
FBgn0266042	0.861813	2.247	13.8084	0.0014086	0.00476214	asRNA:CR44807
FBgn0026090	0.860754	4.62871	30.0533	2.48e-05	0.000182492	CG14812
FBgn0036643	0.860738	2.94296	27.2389	4.47e-05	0.00029091	Syx8
FBgn0029506	0.860341	8.94031	39.7292	4.16e-06	4.64e-05	Tsp42Ee
FBgn0016054	0.857364	3.66236	34.3312	1.08e-05	9.63e-05	phr6-4
FBgn0041706	0.857181	2.90035	16.761	0.00058761	0.00233419	CG3253
FBgn0027086	0.856726	7.92553	54.7066	4.41e-07	8.86e-06	IleRS
FBgn0034903	0.855301	6.18255	6.35504	0.0205209	0.0443254	sona
FBgn0034894	0.854773	4.72407	41.8567	2.92e-06	3.54e-05	sigmar
FBgn0025381	0.85175	6.44958	47.219	1.27e-06	1.86e-05	rush
FBgn0029676	0.851248	6.48713	88.2223	1.1e-08	8.17e-07	HIP-R
FBgn0044030	0.850866	3.43645	10.0756	0.0048666	0.0133412	mRpS14
FBgn0040817	0.849502	4.76641	23.9355	9.36e-05	0.000522612	CG14132
FBgn0038951	0.847921	3.6616	54.716	4.41e-07	8.86e-06	CG5380
FBgn0035101	0.845814	6.67552	53.3309	5.31e-07	1.01e-05	p130CAS
FBgn0031252	0.845153	4.48634	36.0633	7.88e-06	7.6e-05	CG13690
FBgn0011236	0.843597	6.54436	79.1183	2.64e-08	1.35e-06	ken
FBgn0023090	0.842986	1.64242	8.50708	0.00866814	0.0214641	dtr
FBgn0003328	0.842565	7.18665	13.8109	0.00140747	0.00475999	scb
FBgn0039687	0.842294	3.73604	26.593	5.14e-05	0.000323326	Naa40
FBgn0028684	0.841259	7.81049	16.1749	0.000694518	0.00267072	Rpt5
FBgn0029853	0.84123	2.60912	14.1794	0.00125622	0.00433196	CG3781
FBgn0031322	0.839463	5.28244	10.9653	0.00356457	0.0103123	CG5001
FBgn0034402	0.838863	2.67781	23.2267	0.000110563	0.000594839	CG15084
FBgn0259152	0.838833	6.2939	40.4863	3.66e-06	4.24e-05	Clbn
FBgn0050493	0.838731	3.19298	31.3579	1.91e-05	0.000148895	Coq9
FBgn0033668	0.837139	6.20499	6.07218	0.0231455	0.0491128	exp
FBgn0053107	0.835593	3.23249	31.0824	2.02e-05	0.000155641	CG33107
FBgn0054038	0.834816	4.10478	8.96764	0.00728737	0.0185558	CG34038
FBgn0031267	0.833953	4.16908	20.1157	0.000238106	0.00111522	Ipk2
FBgn0035996	0.832272	3.29796	10.025	0.00495515	0.0135416	CG3448
FBgn0037809	0.830516	3.12039	18.8532	0.000331159	0.00146953	CG12818
FBgn0030646	0.829766	4.20391	72.0281	5.52e-08	2.18e-06	mh
FBgn0263256	0.829703	5.77439	8.25841	0.00953353	0.0232028	CG43394
FBgn0062440	0.829424	4.26733	17.0613	0.000540001	0.0021834	EMRE
FBgn0034590	0.82811	7.3879	69.9969	6.89e-08	2.52e-06	Magi
FBgn0003074	0.825474	7.13294	25.6868	6.28e-05	0.000380704	Pgi
FBgn0260795	0.82397	6.91777	16.604	0.000614347	0.00241972	NaPi-III
FBgn0036760	0.822591	3.91322	11.678	0.0027989	0.00840543	CG5567
FBgn0032474	0.822377	5.187	17.5734	0.000468358	0.00194141	DnaJ-H
FBgn0267385	0.821684	8.36609	30.5429	2.25e-05	0.000170331	PyK
FBgn0032077	0.821228	2.79709	13.6345	0.00148697	0.0049831	CG9515
FBgn0031776	0.82115	5.533	28.2705	3.59e-05	0.000243732	Pfdn1
FBgn0035715	0.819949	6.54574	30.6692	2.19e-05	0.000167386	CG10103
FBgn0025682	0.817713	6.11269	19.6269	0.000270176	0.00123949	scf
FBgn0032445	0.817068	3.94584	35.2886	9.06e-06	8.42e-05	CG6153
FBgn0051898	0.816731	2.26123	14.2882	0.00121506	0.00421438	CG31898
FBgn0030847	0.816316	5.68006	15.6502	0.000808689	0.00303455	CG12991
FBgn0051793	0.816225	4.78168	28.506	3.41e-05	0.000235629	CG31793
FBgn0033086	0.815487	3.2418	26.8838	4.82e-05	0.000307899	CG9410
FBgn0033085	0.814551	2.34278	20.3581	0.000223777	0.0010593	CG15908
FBgn0037186	0.813919	1.48851	7.85987	0.0111294	0.026456	CG11241
FBgn0032414	0.813874	8.22686	28.3941	3.49e-05	0.000239336	CG17211
FBgn0261530	0.813194	5.04185	35.286	9.07e-06	8.42e-05	nbs
FBgn0052311	0.813104	7.73933	8.49168	0.0087191	0.0215646	zormin
FBgn0028952	0.812859	4.20132	29.0318	3.06e-05	0.000214875	Kebab
FBgn0262720	0.812809	11.8546	23.7875	9.69e-05	0.000537221	nw
FBgn0003502	0.8126	8.18882	52.8738	5.66e-07	1.06e-05	Btk29A
FBgn0011361	0.810469	6.11992	33.7094	1.21e-05	0.000104382	ND-ACP
FBgn0085434	0.810115	6.23055	13.0707	0.00177635	0.00574702	NaCP60E
FBgn0262740	0.808173	6.87616	18.8705	0.00032964	0.00146476	Evi5
FBgn0042125	0.807888	2.62091	12.7122	0.00199262	0.0063297	CG18787
FBgn0019968	0.80765	8.35519	43.1261	2.38e-06	3.04e-05	Khc-73
FBgn0038746	0.80749	5.45562	47.093	1.29e-06	1.88e-05	Surf6
FBgn0025864	0.806347	8.00488	75.8803	3.67e-08	1.66e-06	Crag
FBgn0037379	0.805678	5.83513	41.8849	2.91e-06	3.53e-05	CG10979
FBgn0267792	0.804728	3.69151	25.3327	6.8e-05	0.000405397	rgr
FBgn0052418	0.804593	4.37576	22.8224	0.000121735	0.000645207	vito
FBgn0267033	0.804041	7.89073	13.116	0.00175093	0.00568981	mamo
FBgn0061469	0.803096	6.65244	55.1126	4.18e-07	8.52e-06	Ube3a
FBgn0037293	0.802409	4.53801	25.2864	6.87e-05	0.000408891	CG12007
FBgn0052163	0.801724	3.1865	17.851	0.000433961	0.00182158	CG32163
FBgn0261266	0.799925	2.37821	9.83871	0.00529714	0.014321	zuc
FBgn0040290	0.797805	5.63746	53.5167	5.18e-07	9.95e-06	RecQ4
FBgn0052251	0.796735	6.6326	34.2879	1.09e-05	9.68e-05	Claspin
FBgn0032698	0.795285	4.10748	48.3598	1.07e-06	1.64e-05	CG10336
FBgn0003514	0.794498	7.96483	25.6388	6.35e-05	0.000383485	sqh
FBgn0263289	0.794002	9.46928	23.5664	0.000102048	0.000558422	scrib
FBgn0032456	0.793506	8.04651	24.3803	8.44e-05	0.00048038	MRP
FBgn0027945	0.793483	3.97733	27.0627	4.64e-05	0.000299178	ppl
FBgn0035631	0.793232	6.80178	15.5655	0.000828992	0.00309703	Txl
FBgn0052066	0.79221	5.95013	13.4923	0.00155468	0.00515443	CG32066
FBgn0035591	0.791417	4.01421	32.4139	1.56e-05	0.000126731	CG4611
FBgn0263446	0.790497	2.93576	25.711	6.25e-05	0.000379254	asRNA:CR43469
FBgn0034965	0.790494	4.60793	13.2485	0.00167886	0.00549815	ppk29
FBgn0053062	0.790477	3.31148	15.5996	0.000820762	0.00307267	CG33062
FBgn0035309	0.790373	2.88992	13.9299	0.00135654	0.00461531	CG15879
FBgn0004406	0.789333	4.7944	49.3549	9.28e-07	1.48e-05	tam
FBgn0050185	0.789229	4.20397	17.1785	0.000522602	0.00212417	AIMP3
FBgn0000244	0.787549	6.12281	19.3319	0.000291827	0.00131623	by
FBgn0037614	0.7875	3.5942	34.0954	1.13e-05	9.95e-05	TMEM216
FBgn0027596	0.787395	8.57376	23.3737	0.000106786	0.000579377	Kank
FBgn0032477	0.787039	3.63981	19.0938	0.000310708	0.0013916	CG5287
FBgn0033715	0.78626	4.1814	29.7023	2.66e-05	0.000193255	CG8490
FBgn0011706	0.78598	4.30039	6.62637	0.0183142	0.0402913	rpr
FBgn0037358	0.785832	4.8154	31.7319	1.78e-05	0.000139508	elm
FBgn0038428	0.785354	4.8132	29.8331	2.59e-05	0.000189166	CG14894
FBgn0025185	0.785327	4.53083	31.272	1.94e-05	0.000150996	az2
FBgn0086687	0.783821	8.49592	46.8525	1.34e-06	1.93e-05	Desat1
FBgn0015282	0.782131	7.876	14.5571	0.00111963	0.00395391	Rpt2
FBgn0008651	0.780741	4.99028	15.2616	0.000906665	0.00333205	lbl
FBgn0031008	0.780504	4.37965	26.3207	5.46e-05	0.000339241	CG8010
FBgn0040259	0.779315	5.86847	13.4671	0.00156705	0.00518489	Ugt302C1
FBgn0031971	0.779269	5.91239	6.36523	0.0204328	0.0441746	Sirup
FBgn0038118	0.778941	5.84331	44.977	1.78e-06	2.4e-05	timeout
FBgn0030673	0.776263	3.34981	25.2477	6.93e-05	0.000411455	CG15601
FBgn0032512	0.776248	5.87944	62.3591	1.67e-07	4.5e-06	Bdp1
FBgn0027655	0.774679	7.36143	45.7295	1.59e-06	2.19e-05	htt
FBgn0036309	0.774345	6.07809	51.4439	6.9e-07	1.2e-05	Hip1
FBgn0003206	0.772144	6.10037	64.528	1.29e-07	3.8e-06	Ras64B
FBgn0033683	0.771616	4.35476	16.5776	0.000618965	0.00243199	CG18343
FBgn0037901	0.771513	4.97003	18.7521	0.000340195	0.00150063	Exd2
FBgn0037544	0.770454	1.91094	6.75954	0.0173297	0.0384328	CG11035
FBgn0032793	0.77023	3.7131	9.91958	0.00514558	0.0139865	CG10189
FBgn0012051	0.769765	6.68424	36.8439	6.85e-06	6.8e-05	CalpA
FBgn0020378	0.769205	6.54407	9.62169	0.00572909	0.0152686	Sp1
FBgn0026576	0.768703	4.21379	16.6853	0.000600333	0.00237395	Pisd
FBgn0030481	0.76688	3.7185	17.8223	0.00043738	0.00183193	CG1662
FBgn0037063	0.766172	4.37462	19.4404	0.000283651	0.00128723	CG9391
FBgn0038741	0.763104	3.12669	16.5688	0.000620512	0.00243474	CG17186
FBgn0035167	0.762906	2.92477	11.1219	0.00337823	0.00986214	Gr61a
FBgn0004009	0.761182	6.44564	17.5889	0.000466358	0.00193478	wg
FBgn0032727	0.759891	3.31463	10.1159	0.0047973	0.0131888	CG10623
FBgn0051157	0.759852	3.14316	9.49127	0.00600747	0.0158721	CG31157
FBgn0261984	0.759015	6.51256	37.5696	6.03e-06	6.18e-05	Ire1
FBgn0035644	0.75806	4.15588	27.6464	4.09e-05	0.000272644	DNApol-epsilon58
FBgn0031836	0.757638	5.29381	37.3921	6.22e-06	6.33e-05	CG11050
FBgn0026666	0.755256	3.21706	17.2472	0.000512687	0.00209306	MagR
FBgn0086779	0.755062	6.81374	49.7069	8.82e-07	1.42e-05	step
FBgn0002899	0.754702	5.01853	55.502	3.97e-07	8.2e-06	mus301
FBgn0019982	0.75289	4.2804	33.6172	1.24e-05	0.00010574	Gs1l
FBgn0039266	0.750879	6.8391	33.6689	1.22e-05	0.000104902	CG11791
FBgn0030088	0.75018	3.64488	31.9989	1.69e-05	0.000134693	Arfrp1
FBgn0040228	0.749634	3.77322	16.5492	0.000623992	0.00244243	DCTN5-p25
FBgn0004436	0.747227	7.55984	55.9054	3.76e-07	7.98e-06	Ubc6
FBgn0005278	0.745758	8.9919	31.9955	1.69e-05	0.000134693	Sam-S
FBgn0083986	0.744581	2.95739	13.8072	0.00140913	0.00476223	CG34150
FBgn0028497	0.743271	5.99351	27.8673	3.91e-05	0.000261683	CG3530
FBgn0030054	0.743262	6.92919	43.5735	2.22e-06	2.85e-05	Caf1-180
FBgn0263832	0.743133	6.40117	57.6709	2.99e-07	6.62e-06	Rcd5
FBgn0036396	0.742948	3.35245	17.3229	0.000501992	0.00205866	CG17359
FBgn0015221	0.742339	8.21908	27.9378	3.85e-05	0.00025839	Fer2LCH
FBgn0039809	0.740576	2.88406	13.0975	0.00176122	0.00571152	CG15547
FBgn0032935	0.739716	3.84682	21.8995	0.00015222	0.000774152	Atg18b
FBgn0033177	0.739365	5.26647	29.4758	2.79e-05	0.000199721	CG11141
FBgn0036545	0.738806	3.50659	37.7273	5.86e-06	6.07e-05	GXIVsPLA2
FBgn0011703	0.737937	7.69154	94.2973	6.42e-09	5.89e-07	RnrL
FBgn0027561	0.737642	6.74988	33.9207	1.17e-05	0.000101604	CG18659
FBgn0024236	0.737517	7.24496	69.4189	7.35e-08	2.66e-06	foi
FBgn0032731	0.736714	5.82267	20.2018	0.000232902	0.00109618	Swip-1
FBgn0033132	0.734748	2.8959	7.44493	0.0131158	0.0303828	Tsp42Ej
FBgn0034401	0.734243	6.9324	30.9412	2.08e-05	0.000159815	MetRS
FBgn0003401	0.734081	3.84829	14.493	0.00114159	0.00401208	shu
FBgn0034723	0.733537	7.0718	18.4676	0.000367129	0.00159029	CG13506
FBgn0052758	0.733156	6.71088	49.1023	9.63e-07	1.52e-05	Snx27
FBgn0032486	0.732973	2.44604	11.7842	0.00270129	0.0081693	mRF1
FBgn0267791	0.732447	8.69955	45.5938	1.62e-06	2.22e-05	HnRNP-K
FBgn0038583	0.731067	3.91767	47.3816	1.24e-06	1.83e-05	CG7183
FBgn0266369	0.730917	6.17731	25.4099	6.68e-05	0.000399907	Mtp
FBgn0259113	0.730069	6.67069	66.0504	1.08e-07	3.41e-06	DNApol-alpha180
FBgn0034029	0.72771	5.2863	31.886	1.72e-05	0.000136482	eIF2Bgamma
FBgn0026751	0.726843	5.75163	54.5111	4.53e-07	9.01e-06	XRCC1
FBgn0035390	0.726024	7.60713	37.6115	5.98e-06	6.15e-05	scramb2
FBgn0028692	0.725988	8.74547	13.5362	0.00153344	0.00510304	Rpn2
FBgn0000221	0.725942	3.11994	13.7191	0.00144826	0.00486885	brn
FBgn0038344	0.724454	6.48005	21.6973	0.000159968	0.000807389	obe
FBgn0039870	0.724377	3.61398	29.7341	2.65e-05	0.000192296	CG1896
FBgn0004687	0.723474	8.19463	23.929	9.38e-05	0.000523103	Mlc-c
FBgn0051549	0.723151	4.55004	6.81883	0.0169107	0.0376249	CG31549
FBgn0035691	0.72278	2.43956	20.2823	0.000228154	0.00107488	CG7386
FBgn0035194	0.722584	2.82924	24.4874	8.24e-05	0.00047232	Psf1
FBgn0085446	0.722507	9.65854	21.9348	0.00015091	0.000769335	CG34417
FBgn0052369	0.721917	6.64142	27.0105	4.69e-05	0.000301551	CG32369
FBgn0038400	0.720247	6.27176	18.7191	0.000343211	0.00151255	CG5903
FBgn0041100	0.719842	3.44712	16.0156	0.000727176	0.00277411	park
FBgn0260985	0.717119	6.13501	36.5234	7.25e-06	7.1e-05	RfC4
FBgn0002566	0.716322	7.1356	51.6054	6.74e-07	1.18e-05	lt
FBgn0266720	0.715951	5.44367	26.7556	4.96e-05	0.000314108	Snap24
FBgn0035155	0.71573	3.36237	19.5408	0.000276305	0.00126099	RabX6
FBgn0037141	0.715064	5.1288	30.6654	2.19e-05	0.000167386	DNApol-eta
FBgn0038302	0.715059	3.73209	7.2319	0.0142878	0.0326728	CG4210
FBgn0050115	0.713424	7.62296	16.1641	0.000696682	0.00267687	GEFmeso
FBgn0039402	0.711964	6.2417	20.5966	0.00021061	0.00101053	Vps2
FBgn0014906	0.711724	6.13575	41.5521	3.07e-06	3.65e-05	Hydr2
FBgn0031950	0.711441	5.49602	27.5905	4.14e-05	0.00027554	Herp
FBgn0039403	0.710909	3.5808	25.5921	6.41e-05	0.000387023	Sld5
FBgn0037960	0.710558	6.43209	19.5196	0.000277838	0.00126619	mthl5
FBgn0020272	0.710034	5.09408	12.2107	0.00234575	0.00725045	mst
FBgn0036237	0.709478	6.03624	15.5694	0.000828044	0.00309512	viaf
FBgn0027280	0.709423	6.68582	19.7454	0.000261986	0.00120709	l(1)G0193
FBgn0031874	0.708128	3.00238	32.6318	1.49e-05	0.000122767	CG13775
FBgn0011708	0.707118	5.95995	45.9019	1.55e-06	2.15e-05	Syx5
FBgn0261570	0.706346	7.82434	39.9308	4.02e-06	4.54e-05	raskol
FBgn0032482	0.705563	5.55944	33.1918	1.34e-05	0.000113203	Pect
FBgn0035084	0.705317	2.9199	12.0602	0.00246493	0.00756776	CG15861
FBgn0035346	0.704878	6.35656	15.3781	0.000875983	0.00324282	CG1146
FBgn0004057	0.70367	4.98839	13.1484	0.001733	0.00564695	Zw
FBgn0030276	0.702217	7.82635	44.4668	1.93e-06	2.54e-05	Dlic
FBgn0016694	0.701796	6.0699	9.07806	0.00699401	0.0179705	Pdp1
FBgn0026084	0.700956	10.0842	29.1908	2.96e-05	0.000209146	cib
FBgn0052354	0.700752	4.25001	14.1587	0.00126421	0.00435349	CG32354
FBgn0042178	0.700411	3.31185	33.7664	1.2e-05	0.000103547	Apl
FBgn0005696	0.699379	4.48797	32.5636	1.51e-05	0.000123647	DNApol-alpha73
FBgn0028411	0.699219	5.21515	32.9002	1.42e-05	0.000118123	Nxt1
FBgn0030406	0.698664	4.75025	46.0343	1.52e-06	2.12e-05	CG1463
FBgn0035871	0.698575	6.65548	17.8294	0.000436531	0.00182917	BI-1
FBgn0039854	0.698507	3.66587	11.9131	0.0025879	0.00788495	CG1635
FBgn0001247	0.698162	6.95833	56.9355	3.29e-07	7.16e-06	Ide
FBgn0032886	0.698154	6.19015	16.4736	0.000637568	0.00248647	CG9328
FBgn0038737	0.698109	2.53025	10.2113	0.00463765	0.0128379	CG11447
FBgn0086347	0.698027	7.18307	23.5256	0.00010303	0.000561214	Myo31DF
FBgn0038425	0.697934	3.5626	15.3879	0.000873446	0.00323723	CG14881
FBgn0037574	0.696463	2.77986	15.1848	0.000927549	0.00339326	Coq2
FBgn0040080	0.696406	6.3947	57.7614	2.96e-07	6.57e-06	pins
FBgn0033529	0.694447	6.81387	39.6646	4.2e-06	4.68e-05	CG17765
FBgn0040336	0.693894	2.85281	11.5138	0.00295751	0.00879669	Seipin
FBgn0038953	0.693157	6.42529	51.5732	6.77e-07	1.19e-05	CG18596
FBgn0033174	0.692931	4.31094	16.5782	0.000618864	0.00243199	CG11125
FBgn0033853	0.692686	5.81409	14.7863	0.00104478	0.00374525	CG6145
FBgn0051163	0.691131	8.69483	38.8555	4.82e-06	5.22e-05	SKIP
FBgn0024814	0.690666	7.3234	18.4795	0.000365959	0.00158665	Clc
FBgn0038890	0.689775	6.42789	54.0131	4.84e-07	9.51e-06	CG7956
FBgn0028695	0.689737	8.54316	10.2709	0.0045409	0.01261	Rpn1
FBgn0011661	0.688762	10.2844	30.5194	2.26e-05	0.00017062	Moe
FBgn0036805	0.687896	6.08311	21.986	0.000149031	0.000760965	Chmp1
FBgn0010173	0.687744	7.70967	52.9186	5.62e-07	1.06e-05	RpA-70
FBgn0261014	0.685046	9.88648	11.5706	0.00290155	0.00864091	TER94
FBgn0033258	0.684787	3.09747	18.2407	0.000390292	0.00166514	CG8712
FBgn0030660	0.683354	4.37319	31.8886	1.72e-05	0.000136482	CG8097
FBgn0036142	0.683215	3.03374	19.6629	0.000267656	0.0012291	CG7616
FBgn0046114	0.682942	4.44568	17.8622	0.000432631	0.00181679	Gclm
FBgn0035438	0.681126	7.11512	12.7899	0.00194338	0.00620194	PHGPx
FBgn0051216	0.679933	3.89911	22.806	0.000122213	0.000647032	Naam
FBgn0050394	0.678866	5.5656	69.0884	7.62e-08	2.69e-06	CG30394
FBgn0033935	0.678498	3.77162	20.3815	0.000222445	0.00105418	Sin1
FBgn0261276	0.678217	7.52154	79.6039	2.51e-08	1.31e-06	Opa1
FBgn0004636	0.677941	8.68634	62.3191	1.67e-07	4.5e-06	Rap1
FBgn0029526	0.676685	3.59212	21.4435	0.000170323	0.000850501	CR18166
FBgn0031361	0.67547	3.24119	19.2494	0.00029822	0.00134192	CG17652
FBgn0001961	0.674266	6.95811	24.3165	8.57e-05	0.000485771	Arpc1
FBgn0086361	0.674206	7.85628	96.6368	5.26e-09	5.27e-07	alph
FBgn0033672	0.673758	5.25451	34.7597	9.99e-06	9.02e-05	rho-7
FBgn0029833	0.673297	6.00042	66.1369	1.07e-07	3.39e-06	MCTS1
FBgn0015904	0.67145	5.45273	22.5742	0.000129211	0.000678427	ara
FBgn0035674	0.671013	3.65019	31.7425	1.77e-05	0.000139332	CG13295
FBgn0259818	0.670815	3.72287	12.3481	0.0022426	0.00697192	CG42399
FBgn0029980	0.66958	4.14976	11.4875	0.0029839	0.00885601	CG10778
FBgn0264707	0.669506	6.56818	26.9909	4.71e-05	0.00030243	RhoGEF3
FBgn0036666	0.667888	6.84581	30.4898	2.27e-05	0.000171348	TSG101
FBgn0037011	0.667633	4.51798	20.0346	0.000243121	0.00113259	CG4858
FBgn0261565	0.667363	7.2759	20.185	0.000233905	0.00110036	Lmpt
FBgn0017581	0.667095	9.98289	36.7846	6.92e-06	6.83e-05	Lk6
FBgn0260986	0.666942	4.5827	16.8776	0.000568597	0.00227557	mei-38
FBgn0033428	0.666904	6.22471	19.8457	0.000255264	0.00118178	Updo
FBgn0037536	0.666766	7.19132	36.4859	7.3e-06	7.13e-05	CG2698
FBgn0039538	0.666207	3.07226	8.48737	0.00873343	0.0215883	CG12883
FBgn0032033	0.666141	1.78697	6.53755	0.0190058	0.0415238	CG13392
FBgn0266411	0.665096	8.50727	39.6413	4.22e-06	4.7e-05	sima
FBgn0039223	0.665055	3.73212	26.1943	5.61e-05	0.000347027	CG5805
FBgn0037363	0.664997	6.60262	37.641	5.95e-06	6.13e-05	Atg17
FBgn0032702	0.66407	5.29604	41.0853	3.32e-06	3.91e-05	CG10376
FBgn0262619	0.663179	5.70114	74.1228	4.41e-08	1.87e-06	DNAlig1
FBgn0034392	0.662533	4.50092	24.8478	7.59e-05	0.000443391	MFS15
FBgn0033206	0.662407	4.64932	18.7917	0.000336631	0.001489	DCTN4-p62
FBgn0031435	0.662362	2.33218	6.96199	0.0159449	0.0357989	Elba2
FBgn0267795	0.662186	8.20273	28.0993	3.72e-05	0.000251105	Frl
FBgn0024196	0.661766	5.36417	13.7554	0.00143199	0.00483102	robl
FBgn0052475	0.661683	4.88903	20.8848	0.000195822	0.000954325	mthl8
FBgn0023181	0.661199	4.98971	40.6057	3.59e-06	4.17e-05	Orc4
FBgn0027493	0.660169	7.0324	24.3914	8.42e-05	0.000479606	AdSS
FBgn0011659	0.660042	4.46767	20.9103	0.000194574	0.000950249	Mlh1
FBgn0037755	0.659951	5.79648	58.5211	2.68e-07	6.22e-06	CG12945
FBgn0086445	0.65993	4.08084	26.6407	5.09e-05	0.000320391	l(2)37Cd
FBgn0259481	0.659392	6.02965	38.9306	4.76e-06	5.17e-05	Mob2
FBgn0035082	0.659381	4.54405	27.3981	4.32e-05	0.000284191	CG2811
FBgn0032261	0.659032	3.60739	15.0233	0.000973194	0.00352929	CG6094
FBgn0016762	0.657802	3.51322	19.198	0.000302285	0.00135894	angel
FBgn0038608	0.657654	5.47259	13.4236	0.00158863	0.00524366	WRNexo
FBgn0039509	0.655833	3.48841	17.1269	0.000530183	0.00215045	bigmax
FBgn0034803	0.654613	2.91249	15.07	0.000959747	0.00348587	CG9849
FBgn0039218	0.654402	4.34589	24.7214	7.81e-05	0.000453332	Rpb10
FBgn0032847	0.654064	4.24518	21.5533	0.000165758	0.000832682	Taf13
FBgn0051133	0.65368	3.09621	29.542	2.75e-05	0.00019776	Slimp
FBgn0034577	0.653374	7.20598	20.8591	0.000197097	0.000958829	cpa
FBgn0015372	0.653066	4.5505	26.2854	5.5e-05	0.000341272	RabX1
FBgn0029771	0.652265	5.21383	26.1722	5.64e-05	0.000348275	CG12730
FBgn0036053	0.651955	6.35281	19.8076	0.000257797	0.00119064	iPLA2-VIA
FBgn0011818	0.651926	6.01251	42.6273	2.58e-06	3.23e-05	oaf
FBgn0086254	0.651475	6.39445	21.0426	0.000188218	0.000923508	CG6084
FBgn0035336	0.651321	4.94565	25.1487	7.09e-05	0.000418957	CG9004
FBgn0028487	0.650345	4.0975	22.5207	0.000130886	0.000684288	f-cup
FBgn0019661	0.649987	10.2101	7.26115	0.0141202	0.0323664	lncRNA:roX1
FBgn0033777	0.649866	5.04173	14.0889	0.00129162	0.00443361	CG17574
FBgn0010220	0.649834	4.99595	44.5062	1.92e-06	2.53e-05	Dbp45A
FBgn0243516	0.649753	6.33095	16.7291	0.000592942	0.00235052	Vrp1
FBgn0036448	0.649595	7.93819	50.5896	7.78e-07	1.3e-05	mop
FBgn0032224	0.649288	4.63584	24.9167	7.47e-05	0.000437816	Sps2
FBgn0027872	0.64909	3.81883	21.3271	0.000175318	0.000870712	rdgBbeta
FBgn0034191	0.648675	2.73242	14.5767	0.00111297	0.00393981	CG6984
FBgn0032646	0.647767	6.11731	19.8036	0.000258063	0.0011913	mEFTs
FBgn0263143	0.647518	4.93982	19.4372	0.000283889	0.00128752	vret
FBgn0033117	0.647225	4.56863	28.94	3.12e-05	0.000218369	CG3358
FBgn0037070	0.646647	4.31587	16.7666	0.000586683	0.00233237	CG11309
FBgn0033019	0.646451	4.75927	35.7468	8.34e-06	7.88e-05	CG10395
FBgn0034726	0.643684	3.89807	12.1006	0.00243232	0.00748023	Mes4
FBgn0261479	0.642744	4.46052	13.5348	0.00153407	0.00510304	nero
FBgn0032597	0.642285	4.92053	11.8927	0.00260548	0.00793098	CG17904
FBgn0039862	0.642077	3.23426	8.91501	0.00743199	0.0188344	kek6
FBgn0053181	0.641696	5.45408	28.0144	3.79e-05	0.000254944	CG33181
FBgn0015765	0.64076	4.05555	17.4699	0.000481949	0.00198918	p38a
FBgn0045035	0.640098	7.49287	24.5298	8.16e-05	0.000470153	tefu
FBgn0036486	0.639633	6.34458	40.0834	3.92e-06	4.47e-05	Msh6
FBgn0033354	0.639404	6.09256	33.7846	1.2e-05	0.000103407	FANCI
FBgn0031491	0.63817	4.78259	37.7527	5.84e-06	6.05e-05	alpha4GT1
FBgn0265184	0.638028	2.1083	6.53111	0.019057	0.0415906	CG44249
FBgn0037620	0.637754	2.03773	6.58709	0.0186165	0.040835	ranshi
FBgn0085400	0.637692	7.56664	18.0173	0.000414697	0.00175064	side-V
FBgn0031505	0.636533	4.56037	9.3397	0.00635009	0.0165636	ND-B14.5B
FBgn0028688	0.636396	7.25308	9.62402	0.00572425	0.0152662	Rpn7
FBgn0031161	0.636153	5.89416	24.4223	8.36e-05	0.000477447	CG15445
FBgn0035980	0.635069	2.64376	9.57304	0.00583121	0.0154743	mRRF1
FBgn0262732	0.634273	7.24737	38.3309	5.28e-06	5.58e-05	mbf1
FBgn0038679	0.634184	8.23963	48.6944	1.02e-06	1.59e-05	CG6040
FBgn0051156	0.633678	5.01126	27.3557	4.36e-05	0.000285683	CG31156
FBgn0052113	0.633287	6.27976	37.0451	6.61e-06	6.64e-05	Vps13D
FBgn0030170	0.633096	4.08778	29.1955	2.96e-05	0.000209095	CG2990
FBgn0025360	0.633021	6.96001	27.2821	4.43e-05	0.000289001	Optix
FBgn0263110	0.632967	6.67705	26.009	5.84e-05	0.00035878	CG43367
FBgn0032202	0.632867	4.92744	15.9545	0.000740136	0.00281574	REPTOR-BP
FBgn0266421	0.630507	5.54548	17.0894	0.000535775	0.00216856	RPA3
FBgn0051989	0.630153	5.28787	35.305	9.04e-06	8.41e-05	Cap-D3
FBgn0052111	0.630039	6.03676	9.75657	0.00545622	0.0146775	lncRNA:CR32111
FBgn0087039	0.62954	4.98088	53.3866	5.27e-07	1e-05	Sbp2
FBgn0030474	0.628973	5.05789	24.5677	8.09e-05	0.00046675	CG15747
FBgn0037773	0.628794	3.11076	14.9687	0.000989189	0.00356991	CG5359
FBgn0265137	0.628279	6.1216	12.6327	0.00204442	0.00646649	Spn42Da
FBgn0033060	0.627843	3.01505	14.2207	0.00124041	0.0042884	CG7849
FBgn0002069	0.627637	7.97342	31.1999	1.97e-05	0.000152792	AspRS
FBgn0036207	0.625537	4.63983	54.6173	4.46e-07	8.92e-06	CG10907
FBgn0030932	0.62502	2.23506	10.0513	0.00490884	0.0134264	Ggt-1
FBgn0013983	0.624588	3.74922	32.4033	1.56e-05	0.000126884	imd
FBgn0000152	0.624489	5.86462	28.925	3.13e-05	0.000218891	Axs
FBgn0003371	0.623704	8.48915	56.5317	3.47e-07	7.45e-06	sgg
FBgn0014011	0.623283	7.15605	22.9296	0.000118655	0.000632369	Rac2
FBgn0000635	0.622952	9.64919	31.9875	1.69e-05	0.000134693	Fas2
FBgn0027296	0.622511	3.70841	20.4048	0.000221128	0.00104897	temp
FBgn0037719	0.62248	5.03441	43.4246	2.27e-06	2.91e-05	bocks
FBgn0010607	0.621596	4.5547	32.1292	1.64e-05	0.00013246	l(2)05714
FBgn0015270	0.620742	4.89273	43.3938	2.29e-06	2.92e-05	Orc2
FBgn0003748	0.620422	6.61865	31.1759	1.98e-05	0.000153151	Treh
FBgn0029925	0.619303	3.84474	17.0317	0.000544506	0.00219779	CG3040
FBgn0051694	0.618991	7.17397	19.0242	0.000316477	0.00141219	CG31694
FBgn0026582	0.618943	3.49606	12.0176	0.00249989	0.00765557	Hmg-2
FBgn0031497	0.618427	7.61922	16.8342	0.000575592	0.00229595	SerRS
FBgn0000546	0.617337	7.96047	28.8093	3.2e-05	0.000222598	EcR
FBgn0039167	0.617023	4.03735	15.5081	0.000843084	0.00314279	CG17786
FBgn0033413	0.615589	5.36597	30.1761	2.42e-05	0.000178749	prel
FBgn0042112	0.613753	3.40497	9.05733	0.00704808	0.0180804	mRpL36
FBgn0086674	0.61312	7.00559	15.7769	0.000779336	0.00294125	Tpst
FBgn0034248	0.61277	3.51774	18.1191	0.000403379	0.00171112	CG14483
FBgn0030745	0.612737	3.33514	7.09226	0.0151196	0.0342496	CG4239
FBgn0030672	0.61017	8.23484	22.9158	0.000119049	0.00063304	CG9281
FBgn0028894	0.608853	5.02119	24.6821	7.88e-05	0.000456696	GMF
FBgn0030554	0.60772	3.9026	16.9317	0.000560016	0.00224965	CG1434
FBgn0050159	0.606712	6.08638	39.9038	4.04e-06	4.55e-05	CG30159
FBgn0036929	0.60576	6.61804	13.5069	0.00154756	0.00513807	CG7668
FBgn0035210	0.605388	4.47182	18.0996	0.000405522	0.00171869	msd5
FBgn0058178	0.604939	5.8074	21.4064	0.000171896	0.00085681	CG40178
FBgn0013759	0.604487	6.60079	29.6348	2.7e-05	0.000195205	CASK
FBgn0024985	0.603685	6.7308	47.003	1.31e-06	1.89e-05	Rilpl
FBgn0054056	0.602907	5.68455	9.70757	0.00555364	0.0148731	CG34056
FBgn0032034	0.602828	3.33214	14.7096	0.00106921	0.00381718	Rcd4
FBgn0266282	0.601751	6.20075	33.7097	1.21e-05	0.000104382	jnj
FBgn0035529	0.601368	3.48297	12.4753	0.00215151	0.00675418	Fdx2
FBgn0021825	0.600543	6.34807	17.0518	0.00054145	0.00218785	DCTN2-p50
FBgn0261396	0.598782	7.73759	8.41717	0.00897046	0.0220707	Rpn3
FBgn0052205	0.598644	3.09406	10.4858	0.00421015	0.0118453	hpRNA:CR32205
FBgn0015025	0.598131	2.89396	12.0234	0.00249509	0.00764573	CkIIalpha-i1
FBgn0033769	0.597676	3.30775	12.6883	0.00200801	0.00637228	CG8768
FBgn0030834	0.597302	4.56474	18.8079	0.000335181	0.00148395	CG8675
FBgn0010620	0.597113	8.28809	26.2848	5.5e-05	0.000341272	CG10939
FBgn0015600	0.596965	7.34262	20.8559	0.000197252	0.000958829	toc
FBgn0266696	0.596026	8.74579	42.7568	2.53e-06	3.18e-05	Svil
FBgn0020653	0.594543	8.55695	9.70758	0.00555362	0.0148731	Trxr-1
FBgn0052675	0.594238	5.4625	42.5331	2.62e-06	3.26e-05	Tango5
FBgn0038582	0.594077	2.47884	8.29867	0.00938709	0.0228852	CG7988
FBgn0032354	0.593913	4.2476	21.1916	0.000181338	0.000894751	CG4788
FBgn0002174	0.593434	4.87089	14.6347	0.00109365	0.00388283	CG5504
FBgn0015222	0.592744	8.20479	31.2631	1.95e-05	0.000151137	Fer1HCH
FBgn0041588	0.59245	5.20773	20.088	0.000239803	0.00112044	eIF2D
FBgn0024329	0.592388	7.52168	32.5771	1.51e-05	0.000123511	Mekk1
FBgn0086370	0.592293	4.74693	26.3697	5.4e-05	0.00033647	sra
FBgn0037796	0.591942	7.98575	23.8844	9.47e-05	0.000527646	CG12814
FBgn0030855	0.590721	5.4093	23.8653	9.52e-05	0.000529693	CG5800
FBgn0052708	0.589268	3.7678	11.1123	0.00338928	0.00988839	CG32708
FBgn0260965	0.58915	6.24469	10.8971	0.00364926	0.0105036	CG42588
FBgn0036273	0.588952	2.90765	9.8547	0.00526678	0.0142556	INPP5E
FBgn0036818	0.588546	2.85312	8.02409	0.0104382	0.0250668	CG14074
FBgn0038195	0.588106	6.05203	51.4131	6.92e-07	1.2e-05	CG3061
FBgn0034527	0.587366	4.93575	39.7257	4.16e-06	4.64e-05	CG9945
FBgn0265174	0.585847	3.85721	11.7452	0.00273671	0.00824587	PIG-V
FBgn0013334	0.585434	6.98557	52.6671	5.82e-07	1.07e-05	Sap47
FBgn0040666	0.585125	3.55657	11.4041	0.00306913	0.00906704	CG12848
FBgn0051710	0.584739	4.38487	14.5704	0.00111512	0.00394218	CG31710
FBgn0022338	0.584657	5.57807	23.3043	0.00010855	0.000586302	dnk
FBgn0033232	0.583623	5.12114	20.6416	0.00020822	0.00100106	CG12159
FBgn0040268	0.583371	5.82167	36.847	6.85e-06	6.8e-05	Top3alpha
FBgn0033526	0.582601	4.954	24.5009	8.21e-05	0.000471699	Caf1-105
FBgn0024432	0.581774	6.72911	21.8069	0.000155715	0.000789236	Dlc90F
FBgn0024804	0.581055	7.63618	28.8403	3.18e-05	0.000221801	Dbp80
FBgn0031995	0.580685	5.99443	29.894	2.56e-05	0.000187404	CG8475
FBgn0035356	0.580545	2.88847	9.37605	0.00626598	0.016402	CG16986
FBgn0033934	0.580086	5.93975	22.6638	0.000126454	0.000665822	CG17385
FBgn0024986	0.579454	4.37503	11.9444	0.00256117	0.00781586	CG3719
FBgn0050005	0.579095	4.02195	20.4465	0.000218793	0.00104303	GstT2
FBgn0031450	0.578777	6.02687	29.1704	2.97e-05	0.000209565	Hrs
FBgn0011769	0.578741	3.56172	9.40352	0.00620324	0.0162909	Fdx1
FBgn0036020	0.578268	4.9374	49.2798	9.38e-07	1.49e-05	CG8336
FBgn0037610	0.578034	2.70515	8.92032	0.00741726	0.0188119	CG8043
FBgn0027363	0.578009	6.40549	20.3053	0.000226818	0.00106911	Stam
FBgn0022709	0.577521	3.06634	13.7507	0.00143409	0.00483316	Adk1
FBgn0011726	0.5772	9.57582	13.4896	0.00155601	0.00515547	tsr
FBgn0000588	0.576461	4.60067	22.7261	0.000124577	0.000658096	esc
FBgn0030529	0.576099	7.80319	46.3898	1.44e-06	2.03e-05	Clic
FBgn0015296	0.575849	5.76669	29.7107	2.66e-05	0.000193068	Shc
FBgn0026189	0.575738	8.75209	23.5651	0.000102079	0.000558422	prominin-like
FBgn0013726	0.574993	8.17316	76.1609	3.57e-08	1.63e-06	pnut
FBgn0036118	0.574914	2.65558	7.58942	0.0123823	0.0289102	Blos2
FBgn0037756	0.574266	6.02856	20.3284	0.000225484	0.00106439	CG8507
FBgn0083969	0.574123	6.20246	34.489	1.05e-05	9.41e-05	CG34133
FBgn0038223	0.573785	6.21754	46.2256	1.47e-06	2.08e-05	Afti
FBgn0034360	0.5737	2.21637	7.79463	0.0114181	0.0270354	CG10927
FBgn0035150	0.573405	5.35466	28.3168	3.55e-05	0.0002422	Rev1
FBgn0260431	0.572631	3.04248	18.0343	0.000412788	0.00174411	CG42526
FBgn0035204	0.572496	3.88098	20.4131	0.000220663	0.00104831	CG2277
FBgn0035488	0.571857	6.14685	34.0804	1.13e-05	9.95e-05	CG11593
FBgn0015553	0.57014	3.99352	29.9256	2.55e-05	0.000186487	tos
FBgn0039969	0.570008	6.34901	47.633	1.19e-06	1.78e-05	Fis1
FBgn0039561	0.569753	5.96321	32.9592	1.4e-05	0.000116898	mfrn
FBgn0040070	0.569414	7.81998	15.8926	0.000753542	0.00286065	Trx-2
FBgn0004378	0.569087	7.82123	23.0723	0.000114691	0.000614331	Klp61F
FBgn0038454	0.568712	4.23137	26.4044	5.36e-05	0.000334877	CG10324
FBgn0037116	0.568518	5.84985	55.8366	3.8e-07	8.02e-06	Als2
FBgn0264571	0.568318	1.9175	7.15233	0.0147553	0.0335663	lncRNA:CR43943
FBgn0051673	0.567584	4.62312	13.0371	0.00179545	0.00580101	CG31673
FBgn0260960	0.566702	6.51461	12.5481	0.00210123	0.00662017	Baldspot
FBgn0038519	0.566633	5.5535	18.1749	0.000397311	0.00168761	Prx3
FBgn0030269	0.565513	5.3627	35.4773	8.76e-06	8.21e-05	CDK2AP1
FBgn0264785	0.565366	6.16926	23.2661	0.000109536	0.000589646	Hph
FBgn0034576	0.56484	5.18378	11.9936	0.00251981	0.00770923	ND-B14.7
FBgn0036892	0.562697	6.73229	42.5902	2.6e-06	3.24e-05	Lon
FBgn0036333	0.558438	6.65294	36.9419	6.73e-06	6.72e-05	MICAL-like
FBgn0015240	0.558031	4.26744	49.2159	9.47e-07	1.5e-05	Hr96
FBgn0030291	0.557869	3.23575	14.3474	0.00119331	0.00415692	CG1738
FBgn0031452	0.557151	5.14616	41.8936	2.91e-06	3.53e-05	Cwc25
FBgn0015623	0.556997	6.93992	12.2089	0.00234721	0.00725263	Cpr
FBgn0035203	0.556775	5.73372	16.8824	0.00056783	0.00227534	CG9149
FBgn0033988	0.5559	7.26869	53.5015	5.19e-07	9.95e-06	pcs
FBgn0039488	0.55588	4.94172	20.6777	0.000206328	0.000993452	CG6066
FBgn0011335	0.555134	4.89718	32.8513	1.43e-05	0.000118821	vers
FBgn0016970	0.554767	2.84834	7.95546	0.0107211	0.0256849	l(2)k10201
FBgn0037184	0.554556	3.30634	17.3525	0.000497886	0.00204733	CG14450
FBgn0085260	0.552764	2.90588	10.8826	0.00366751	0.0105439	CG34231
FBgn0038869	0.551768	4.76811	28.9415	3.12e-05	0.000218369	Smyd5
FBgn0010382	0.551595	6.74285	20.411	0.000220781	0.00104835	CycE
FBgn0038039	0.550803	5.74133	42.0183	2.85e-06	3.48e-05	CG5196
FBgn0035102	0.550018	4.47414	16.4388	0.000643927	0.0025072	CG7049
FBgn0034634	0.549486	3.42457	13.6673	0.00147183	0.00494117	CG10494
FBgn0050105	0.549193	3.47404	9.82881	0.00531605	0.0143606	CG30105
FBgn0025558	0.548923	3.57113	18.4908	0.00036484	0.00158344	CG4101
FBgn0036187	0.548207	4.83601	15.1289	0.000943073	0.00343959	RIOK1
FBgn0033669	0.548106	6.16457	18.071	0.000408684	0.00172829	PI31
FBgn0037581	0.547201	3.90733	18.2939	0.000384721	0.00164868	CG7352
FBgn0037926	0.546937	6.68309	38.3216	5.29e-06	5.58e-05	Elp1
FBgn0086377	0.546904	6.20978	60.2982	2.15e-07	5.39e-06	Syx7
FBgn0000578	0.546871	8.54429	29.8231	2.6e-05	0.000189266	ena
FBgn0034579	0.544751	3.64017	11.6118	0.00286173	0.00854083	mRpL54
FBgn0263605	0.544663	4.67665	22.1442	0.000143387	0.000736052	l(3)72Dn
FBgn0029155	0.544602	6.27772	26.9479	4.76e-05	0.000304248	Men-b
FBgn0036686	0.544472	6.5464	25.5428	6.48e-05	0.000389365	CG7728
FBgn0015789	0.543607	6.69307	28.2976	3.57e-05	0.000242702	Rab10
FBgn0266410	0.543556	9.55738	19.6848	0.000266136	0.00122329	CG45050
FBgn0040239	0.542059	4.59481	12.3314	0.00225486	0.00700558	bc10
FBgn0023531	0.541542	6.21858	11.6318	0.00284254	0.00850296	CG32809
FBgn0034299	0.541315	4.7879	30.4321	2.3e-05	0.000172536	CG5757
FBgn0037781	0.54116	2.3464	7.11201	0.0149987	0.0340157	Fancl
FBgn0037350	0.539215	2.69683	7.66204	0.012031	0.0282366	CG2911
FBgn0037603	0.538928	3.81998	16.8477	0.000573412	0.00229008	CG11753
FBgn0034626	0.538601	3.88102	11.7596	0.00272355	0.00822533	CG10795
FBgn0265512	0.538401	5.2686	8.13983	0.0099799	0.0241106	mlt
FBgn0036062	0.537662	4.24882	12.6864	0.00200928	0.00637419	CG6685
FBgn0010278	0.536876	7.96252	50.898	7.45e-07	1.26e-05	Ssrp
FBgn0037810	0.536423	7.9803	20.4402	0.000219146	0.00104344	sle
FBgn0028484	0.536052	6.31746	44.8109	1.83e-06	2.46e-05	Ack
FBgn0037044	0.535531	4.22743	24.3102	8.58e-05	0.000485903	Pdss2
FBgn0261556	0.535194	7.54731	20.183	0.000234027	0.0011004	CG42674
FBgn0085212	0.5348	3.1685	11.7533	0.00272935	0.00823509	CG34183
FBgn0030695	0.534709	4.99673	26.3718	5.4e-05	0.00033647	PGRP-LE
FBgn0021872	0.534014	8.17822	11.654	0.00282149	0.00845743	Xbp1
FBgn0005683	0.533924	4.00069	20.535	0.000213929	0.00102339	pie
FBgn0032251	0.53277	3.31151	10.577	0.00407795	0.0115544	Nse4
FBgn0264078	0.532468	6.1517	15.3878	0.000873463	0.00323723	Flo2
FBgn0033523	0.532429	4.22042	18.7062	0.000344391	0.00151636	CG12895
FBgn0260817	0.532055	4.46915	14.0481	0.00130795	0.00447848	gkt
FBgn0034988	0.531827	3.99502	13.5895	0.00150805	0.00503468	cN-IIIB
FBgn0033235	0.530464	5.70995	18.4537	0.000368503	0.00159337	CG8728
FBgn0002031	0.529935	7.28589	14.1712	0.00125935	0.00433832	l(2)37Cc
FBgn0035122	0.529506	4.19587	15.7413	0.000787471	0.00296882	mRpL17
FBgn0032906	0.52905	6.16075	20.8332	0.000198384	0.000960968	RPA2
FBgn0026080	0.528713	4.90995	47.7774	1.17e-06	1.76e-05	Tip60
FBgn0025624	0.528522	4.1755	11.1617	0.00333256	0.00974952	CG4025
FBgn0034879	0.527833	5.10569	12.4691	0.00215583	0.00675919	Rrp4
FBgn0002872	0.527449	6.43947	20.7189	0.000204191	0.000984639	mu2
FBgn0030572	0.526923	4.13208	13.0816	0.00177017	0.0057328	mRpS25
FBgn0021814	0.525922	5.06156	8.72232	0.0079895	0.0199893	Vps28
FBgn0003891	0.525548	9.48405	16.3853	0.000653843	0.00253965	tud
FBgn0038803	0.525271	5.57445	10.9384	0.00359774	0.0103771	CG5191
FBgn0039544	0.524823	5.51932	35.7656	8.31e-06	7.86e-05	CG12877
FBgn0050085	0.524336	6.63359	32.4641	1.54e-05	0.000125828	Rif1
FBgn0010812	0.522503	6.12577	13.5342	0.00153436	0.00510304	unc-45
FBgn0030761	0.52229	4.26051	17.3756	0.000494701	0.0020357	CG9784
FBgn0035772	0.521899	8.53902	18.5043	0.000363523	0.00158172	Sh3beta
FBgn0264895	0.52173	7.48815	25.6513	6.33e-05	0.000382896	RapGAP1
FBgn0051028	0.521564	6.40039	12.2253	0.00233461	0.00722527	CG31028
FBgn0038319	0.521029	3.68484	9.18928	0.00671181	0.0173566	mRpL9
FBgn0020270	0.520918	6.04668	24.116	8.98e-05	0.000504956	mre11
FBgn0028983	0.520523	4.35853	11.6979	0.00278028	0.00836258	Spn55B
FBgn0052195	0.520128	2.79148	7.22245	0.0143425	0.0327745	CG32195
FBgn0003996	0.520077	7.59181	22.2578	0.000139481	0.000721003	w
FBgn0086695	0.519995	4.0133	14.6562	0.00108655	0.00386476	hd
FBgn0030067	0.519994	5.5083	17.028	0.000545064	0.00219876	Rbm13
FBgn0264326	0.519725	6.24291	24.7416	7.77e-05	0.000452057	DNApol-epsilon255
FBgn0029686	0.519517	4.2662	16.319	0.000666371	0.00258309	Glos
FBgn0039155	0.517838	7.04436	7.07067	0.015253	0.0345111	Kal1
FBgn0011227	0.517725	4.12997	10.1767	0.00469487	0.0129628	ox
FBgn0028833	0.517336	5.52344	8.71883	0.00800001	0.0200047	Dak1
FBgn0262733	0.517138	7.51538	23.6438	0.00010021	0.00055084	Src64B
FBgn0047038	0.517039	4.66642	11.8306	0.00265987	0.00806847	ND-13B
FBgn0032876	0.516812	6.03017	21.54	0.0001663	0.000833666	Cen
FBgn0035714	0.516704	4.58513	21.3885	0.000172664	0.000860192	CG8549
FBgn0038233	0.515265	4.03965	17.245	0.000512989	0.00209306	HtrA2
FBgn0029093	0.515061	7.7946	6.72032	0.0176134	0.0389655	cathD
FBgn0015391	0.514625	7.63107	28.7709	3.23e-05	0.000223987	glu
FBgn0031882	0.514228	4.29002	10.4675	0.00423719	0.0119074	Rab30
FBgn0032346	0.513519	3.98652	11.4245	0.00304799	0.00901286	Csl4
FBgn0040389	0.513052	4.28925	16.2865	0.000672606	0.00260098	mRpL14
FBgn0035374	0.512703	4.34519	9.58988	0.00579564	0.0154139	mRpS35
FBgn0033649	0.512697	4.51613	7.51903	0.0127337	0.0296402	pyr
FBgn0083953	0.512338	2.88736	11.3722	0.00310249	0.00915153	CG34117
FBgn0003520	0.512329	7.81313	23.8173	9.62e-05	0.000534113	stau
FBgn0030876	0.511797	2.47222	6.28292	0.0211567	0.0454538	CG6762
FBgn0027085	0.511663	4.68301	19.5647	0.000274587	0.00125494	LeuRS-m
FBgn0016076	0.511421	6.79119	11.5776	0.00289472	0.00862591	vri
FBgn0030321	0.511194	7.33293	16.3822	0.000654419	0.00254079	CG1703
FBgn0052137	0.51089	6.70887	15.6027	0.000820011	0.00307147	CG32137
FBgn0037339	0.510234	5.6472	14.2167	0.00124194	0.00429217	Pi4KIIalpha
FBgn0037376	0.509519	6.43715	42.858	2.49e-06	3.14e-05	Hat1
FBgn0086350	0.509215	5.03331	20.9099	0.000194591	0.000950249	tef
FBgn0031886	0.509208	4.61793	20.1067	0.000238656	0.00111725	Nuf2
FBgn0039461	0.509139	2.49625	7.32169	0.0137801	0.0317153	CG5500
FBgn0015000	0.508919	5.38463	19.4403	0.000283659	0.00128723	betaggt-I
FBgn0265784	0.508633	6.62966	25.742	6.2e-05	0.000377596	CrebB
FBgn0041186	0.507364	5.41622	35.7343	8.36e-06	7.89e-05	Slbp
FBgn0052103	0.507251	7.03733	23.1659	0.000112167	0.000601788	SCaMC
FBgn0039204	0.506569	5.10435	30.3802	2.32e-05	0.000173805	CG6607
FBgn0027605	0.506343	6.80623	27.1723	4.53e-05	0.000294124	Vps4
FBgn0037549	0.505691	6.87262	28.4979	3.42e-05	0.000235756	CG7878
FBgn0264694	0.505619	6.24399	16.9041	0.000564377	0.00226244	mgr
FBgn0001291	0.505488	6.18789	12.6795	0.00201377	0.00638423	Jra
FBgn0034496	0.505203	5.65998	20.9074	0.000194716	0.000950378	CG9143
FBgn0033339	0.505152	7.89644	51.225	7.11e-07	1.22e-05	Sec31
FBgn0023213	0.504909	9.94211	16.3809	0.000654665	0.00254079	eIF4G1
FBgn0030581	0.504652	4.18319	15.1551	0.000935748	0.00341676	CG14408
FBgn0028427	0.50407	5.99994	14.4247	0.00116552	0.00407637	Ilk
FBgn0052190	0.503576	7.31215	13.9822	0.0013348	0.00454937	NUCB1
FBgn0051363	0.503409	9.34292	9.37788	0.00626179	0.0163999	Jupiter
FBgn0005655	0.502952	7.52541	17.5816	0.000467291	0.00193782	PCNA
FBgn0051126	0.502866	3.10082	6.64306	0.0181874	0.0400398	CG31126
FBgn0039773	0.50243	4.78783	14.4862	0.00114394	0.00401692	CG2224
FBgn0032246	0.500759	6.9127	18.3814	0.000375745	0.00161863	Wdfy2
FBgn0034399	0.500444	5.80385	9.41986	0.00616627	0.0162204	CG15083
FBgn0036018	0.500431	5.46562	23.8264	9.6e-05	0.000533596	CG3335
FBgn0035158	0.499513	5.72605	13.4281	0.00158635	0.00523974	CG13895
FBgn0033605	0.499383	3.02657	6.91671	0.0162435	0.0363589	CG9067
FBgn0016700	0.498289	8.22269	19.7037	0.000264833	0.00121846	Rab1
FBgn0034027	0.497698	3.37715	6.49897	0.0193152	0.0420989	CG8187
FBgn0036300	0.49745	3.2652	7.23428	0.0142741	0.0326634	Pmm2
FBgn0031603	0.497066	4.18002	20.3568	0.000223856	0.0010593	CG15432
FBgn0259878	0.497005	5.53956	7.79552	0.0114141	0.0270327	Fs
FBgn0036334	0.496928	6.28454	16.4103	0.000649189	0.00252564	CG11267
FBgn0028473	0.496521	9.28311	15.5647	0.000829198	0.00309703	Non1
FBgn0030410	0.496272	2.83096	6.67855	0.0179212	0.0394988	Aven
FBgn0260748	0.495774	7.00706	14.4077	0.00117158	0.0040931	CG5004
FBgn0013987	0.495771	7.20379	32.9802	1.39e-05	0.000116632	MAPk-Ak2
FBgn0261573	0.495634	7.41276	68.3765	8.26e-08	2.84e-06	CoRest
FBgn0033191	0.495548	5.57273	12.3987	0.00220586	0.00688661	CG1598
FBgn0029996	0.494548	7.18823	18.6868	0.00034618	0.00152285	UbcE2H
FBgn0037008	0.494419	3.86706	10.2155	0.00463061	0.0128264	mTerf3
FBgn0031488	0.494371	6.96438	15.0926	0.00095331	0.00346904	CG17265
FBgn0027599	0.494165	4.81219	27.2234	4.48e-05	0.000291493	CG2790
FBgn0035148	0.493445	5.2039	38.5309	5.1e-06	5.44e-05	CG3402
FBgn0030060	0.493072	6.19549	12.5751	0.00208294	0.00657536	CG2004
FBgn0024364	0.493019	5.60963	31.9483	1.7e-05	0.00013539	CG11417
FBgn0038976	0.492705	5.78566	13.5713	0.00151664	0.00505809	Pfdn5
FBgn0037580	0.49222	8.03439	6.17941	0.0221084	0.0472292	DppIII
FBgn0035335	0.491782	3.90842	7.85435	0.0111535	0.0265069	mRpL23
FBgn0260945	0.491255	6.60271	35.6117	8.55e-06	8.04e-05	Atg1
FBgn0266464	0.490575	6.26256	18.6262	0.000351833	0.00153927	Nsf2
FBgn0036991	0.49049	4.8204	9.10054	0.00693592	0.0178532	CtIP
FBgn0030420	0.489066	4.51507	15.7789	0.000778883	0.00294125	CG12717
FBgn0033208	0.487215	3.68208	7.55849	0.0125353	0.0292137	mRpL52
FBgn0011745	0.487118	6.99722	12.4277	0.0021851	0.00683511	Arp1
FBgn0039489	0.48639	2.89325	7.67374	0.0119755	0.0281544	CG5880
FBgn0028992	0.486036	6.09369	27.8883	3.89e-05	0.000260756	sds22
FBgn0259740	0.485429	6.56228	13.2791	0.0016627	0.00545263	CG42394
FBgn0023512	0.485269	5.97005	22.3238	0.000137268	0.000712241	eIF2Bepsilon
FBgn0037669	0.484947	4.53823	20.8501	0.000197544	0.000958829	Ibf2
FBgn0037900	0.483147	3.60935	10.6636	0.00395665	0.0112405	CG5276
FBgn0028480	0.482473	5.9137	23.6549	0.0001	0.000550068	CG17841
FBgn0001332	0.48202	6.58109	32.7218	1.47e-05	0.00012139	PRAS40
FBgn0259745	0.481909	7.90325	7.0504	0.0153795	0.0347319	wech
FBgn0027095	0.480991	6.58914	9.91008	0.00516313	0.0140223	Manf
FBgn0036538	0.480169	5.7831	23.8575	9.53e-05	0.000530348	CG15715
FBgn0052641	0.479924	3.17789	10.363	0.00439567	0.012262	CG32641
FBgn0032818	0.479316	3.97095	11.9168	0.00258474	0.00787783	CG10628
FBgn0086346	0.478963	7.82683	13.3481	0.00162684	0.00534962	ALiX
FBgn0010287	0.478396	4.13928	18.3098	0.000383071	0.00164307	Trf
FBgn0261787	0.47786	6.13172	35.3193	9.01e-06	8.4e-05	brun
FBgn0035483	0.477509	2.99481	6.33146	0.0207264	0.0446523	Mul1
FBgn0034073	0.477418	5.47252	9.80611	0.00535965	0.014455	CG8414
FBgn0035829	0.476925	5.62755	12.2666	0.00230321	0.00714047	HP4
FBgn0035918	0.476785	4.87945	28.4695	3.44e-05	0.000236588	Cdc6
FBgn0030753	0.476482	6.42347	75.9811	3.63e-08	1.66e-06	rngo
FBgn0262617	0.475716	6.65272	18.5571	0.000358414	0.00156097	Nuak1
FBgn0033994	0.475642	4.04747	16.2387	0.0006819	0.00262847	CG7544
FBgn0039207	0.475622	6.48631	22.529	0.000130626	0.000684	CG5789
FBgn0035586	0.475172	3.81786	15.9513	0.000740823	0.00281724	Fitm
FBgn0031351	0.475122	3.24358	6.28357	0.0211509	0.0454515	CG14352
FBgn0026737	0.474703	4.64795	13.8723	0.00138092	0.00468501	CG6171
FBgn0087013	0.474687	9.13018	17.1816	0.000522151	0.00212405	Karybeta3
FBgn0034534	0.474581	5.42171	18.1471	0.000400323	0.0016989	maf-S
FBgn0026777	0.473663	7.63666	21.4328	0.000170777	0.000851674	Rad23
FBgn0036663	0.473529	8.04645	22.7746	0.000123138	0.000651568	CG9674
FBgn0083120	0.473193	3.42531	6.09562	0.0229142	0.0487402	Uhg8
FBgn0034948	0.472789	5.83096	21.1551	0.000182997	0.000901405	PPP1R15
FBgn0052528	0.47259	5.86015	12.3487	0.00224211	0.00697192	parvin
FBgn0058042	0.472175	6.60369	24.0279	9.16e-05	0.000513879	Tim23
FBgn0040232	0.470316	7.73247	14.5046	0.00113758	0.00400319	cmet
FBgn0037911	0.470091	3.66456	13.7384	0.00143957	0.00484639	CG10898
FBgn0037555	0.470003	5.9454	20.986	0.000190911	0.0009356	Ada2b
FBgn0027864	0.469055	3.41641	12.8999	0.00187594	0.00601464	Ogg1
FBgn0032723	0.468949	6.56527	24.4157	8.38e-05	0.000477893	ssp3
FBgn0259676	0.468283	4.5476	14.4926	0.00114172	0.00401208	DNApol-alpha60
FBgn0014028	0.46813	6.18482	18.6839	0.000346451	0.00152334	SdhB
FBgn0035337	0.46718	4.018	12.5124	0.0021257	0.00668622	CG15877
FBgn0040529	0.467104	6.92707	15.5884	0.000823455	0.00307916	COX7A
FBgn0031977	0.466961	6.76542	20.4911	0.000216323	0.00103331	baf
FBgn0035590	0.466698	3.38791	8.52565	0.0086071	0.0213349	Prpk
FBgn0030625	0.465744	4.74387	27.759	4e-05	0.000266916	CG5877
FBgn0031500	0.465696	3.16863	8.40295	0.00901936	0.022174	CG17221
FBgn0027619	0.465544	6.64996	18.2161	0.000392907	0.0016736	eIF3j
FBgn0011802	0.465089	5.07396	18.2537	0.000388928	0.0016608	Gem3
FBgn0016041	0.464814	6.7608	22.1198	0.000144242	0.000739654	Tom40
FBgn0036827	0.464651	4.98823	14.5133	0.00113458	0.00399612	CG6843
FBgn0035414	0.464596	4.27521	13.5147	0.00154377	0.00512903	CG14965
FBgn0036574	0.463584	5.79202	22.2762	0.000138862	0.000719346	elg1
FBgn0262081	0.463098	8.23995	9.28805	0.00647178	0.0168229	Csk
FBgn0035830	0.462371	6.98133	13.0305	0.00179925	0.0058094	CG8209
FBgn0004832	0.46216	4.34222	14.7469	0.00105725	0.00378432	Xpac
FBgn0034271	0.460694	5.67764	36.0404	7.91e-06	7.61e-05	Vps50
FBgn0036266	0.458595	4.05009	10.838	0.00372444	0.0106785	CG5626
FBgn0035025	0.458405	4.90587	22.8502	0.000120929	0.000641642	uri
FBgn0032815	0.458329	6.31818	7.01817	0.015583	0.0351173	CG10462
FBgn0052448	0.458259	2.51622	7.29511	0.0139282	0.0320256	CG32448
FBgn0016792	0.457646	6.31837	11.4078	0.00306532	0.00905856	dmt
FBgn0026179	0.457335	7.09972	12.0535	0.00247038	0.0075821	siz
FBgn0260049	0.456791	7.41425	9.09475	0.00695083	0.0178834	flr
FBgn0031739	0.456068	3.88169	9.78476	0.00540104	0.014544	CG14005
FBgn0035498	0.456056	6.63318	30.2885	2.37e-05	0.000175274	Fit1
FBgn0039328	0.455703	4.83405	10.5614	0.00410018	0.0116003	CHKov2
FBgn0037955	0.455184	5.32022	11.2381	0.00324691	0.00953081	Kyat
FBgn0026378	0.45472	5.58104	6.77498	0.0172195	0.0382148	Rep
FBgn0030717	0.454637	4.03213	9.54641	0.00588797	0.0155991	Slc25A46a
FBgn0034345	0.453497	7.95147	26.3898	5.37e-05	0.000335427	CG5174
FBgn0030878	0.453463	5.46038	10.8807	0.00366995	0.0105474	CG6769
FBgn0036514	0.453065	5.56561	14.4529	0.00115556	0.00404739	CG12301
FBgn0029685	0.451589	5.45613	15.8199	0.000769634	0.00291413	CG2938
FBgn0002906	0.451401	5.4768	15.5961	0.000821589	0.00307457	Blm
FBgn0038912	0.450261	4.38628	6.24386	0.0215103	0.0461518	CG6656
FBgn0053208	0.45021	8.08178	16.3719	0.000656355	0.00254632	Mical
FBgn0036777	0.450196	3.10403	7.11896	0.0149565	0.0339279	CG7341
FBgn0031051	0.449957	6.71232	20.1634	0.000235204	0.00110447	Ranbp21
FBgn0052176	0.449324	5.2102	21.3115	0.000176	0.000873599	CG32176
FBgn0034735	0.449142	3.85808	14.1097	0.00128339	0.00441164	CG4610
FBgn0035444	0.447835	3.84454	11.2018	0.00328737	0.00963195	CG12012
FBgn0019886	0.447737	6.7091	17.0117	0.000547571	0.00220702	Letm1
FBgn0030763	0.447489	7.35016	6.54973	0.0189092	0.0413451	CG9782
FBgn0039156	0.446429	4.86791	7.89695	0.010969	0.0261586	CG6178
FBgn0036192	0.446358	3.11371	8.72832	0.00797146	0.0199546	Pldn
FBgn0261477	0.446211	6.32127	32.5991	1.5e-05	0.000123195	slim
FBgn0033806	0.446138	4.96661	29.7384	2.64e-05	0.000192273	FLASH
FBgn0261243	0.445832	6.90811	14.2475	0.00123026	0.00425792	Psa
FBgn0029899	0.445247	7.98621	14.6433	0.00109081	0.00387704	sov
FBgn0033179	0.444783	6.63309	6.6388	0.0182197	0.0401016	p47
FBgn0036728	0.444556	5.42463	9.77132	0.00542726	0.0146037	UQCR-Q
FBgn0015777	0.444062	8.26592	37.2196	6.41e-06	6.48e-05	nrv2
FBgn0035725	0.443975	3.43949	7.05236	0.0153672	0.0347123	Mis12
FBgn0040346	0.443918	5.30095	18.3865	0.000375224	0.00161734	CG3704
FBgn0031633	0.44365	5.65294	26.7	5.02e-05	0.00031752	Fnta
FBgn0015279	0.442221	7.17013	32.3253	1.58e-05	0.000128378	Pi3K92E
FBgn0038196	0.442204	5.41294	9.3106	0.00641833	0.0167099	CG9922
FBgn0037924	0.441594	6.027	33.2954	1.31e-05	0.000111388	CG14712
FBgn0020304	0.4411	8.08864	18.4619	0.000367694	0.0015913	drongo
FBgn0039741	0.440727	3.99368	23.039	0.000115603	0.000618842	CG7943
FBgn0041180	0.440175	8.34033	8.79876	0.00776293	0.0195138	Tep4
FBgn0036136	0.439542	6.00709	7.15121	0.014762	0.0335663	Ufd1-like
FBgn0037102	0.438828	4.42792	18.3919	0.000374679	0.00161572	CRIF
FBgn0027525	0.438645	6.80258	15.2863	0.000900057	0.00331152	LTV1
FBgn0032017	0.438246	3.72454	12.7394	0.00197518	0.00628506	CG7810
FBgn0263133	0.438013	5.10019	13.1996	0.00170508	0.00557074	mEFG1
FBgn0029885	0.437713	5.16657	15.9853	0.000733563	0.00279626	CG3224
FBgn0015513	0.437621	7.45256	12.4057	0.00220083	0.00687535	mbc
FBgn0038475	0.436996	4.75713	10.0684	0.00487914	0.0133604	Keap1
FBgn0036028	0.436737	4.61445	8.94792	0.00734118	0.0186583	CG16717
FBgn0050077	0.436708	3.52427	8.89592	0.00748525	0.0189494	Blos1
FBgn0036516	0.436573	6.26939	17.7231	0.000449452	0.00187434	CG7656
FBgn0050466	0.436295	3.8262	12.876	0.00189038	0.00605488	CG30466
FBgn0011762	0.434441	4.17123	12.239	0.00232411	0.00719972	DNApol-alpha50
FBgn0034961	0.433233	4.21847	22.1571	0.000142938	0.000735264	CG3163
FBgn0038673	0.43249	3.96244	8.225	0.00965702	0.0234542	CG14286
FBgn0033199	0.432352	4.38545	11.1506	0.00334526	0.00978071	CG17985
FBgn0033475	0.431977	5.01081	14.2968	0.00121185	0.00420806	CG12129
FBgn0086362	0.43161	5.03097	12.2862	0.00228847	0.00710303	spn-F
FBgn0025815	0.431375	7.25013	29.6905	2.67e-05	0.000193575	Mcm6
FBgn0034068	0.43102	6.92435	13.4742	0.00156352	0.00517676	casp
FBgn0027565	0.430111	5.64191	16.7	0.000597847	0.00236704	CG5498
FBgn0032014	0.429406	3.67	6.70488	0.0177264	0.0391323	CG7840
FBgn0039726	0.429212	4.56153	12.2712	0.00229973	0.00713339	eIF2Balpha
FBgn0033990	0.42909	3.40558	6.30108	0.0209945	0.0451962	CG10265
FBgn0035965	0.428799	3.67258	12.4679	0.00215666	0.00675932	Use1
FBgn0263607	0.428599	3.49474	8.76488	0.00786247	0.0197331	l(3)72Dp
FBgn0004370	0.428417	8.27275	15.7397	0.000787837	0.00296904	Ptp10D
FBgn0027600	0.427413	6.72216	11.4481	0.00302382	0.00894965	obst-B
FBgn0032915	0.427262	6.26455	10.8889	0.00365963	0.0105303	l(2)05287
FBgn0037468	0.427171	8.64752	15.0783	0.000957384	0.00347992	CG1943
FBgn0010398	0.427031	3.88401	9.85877	0.00525909	0.0142387	Lrr47
FBgn0034936	0.42666	5.19237	10.8983	0.00364772	0.0105023	Stoml2
FBgn0259212	0.426316	8.50294	23.3184	0.000108188	0.000585008	cno
FBgn0032849	0.426195	3.68417	7.13925	0.0148338	0.0337052	mRpS18B
FBgn0039385	0.425389	5.01824	15.075	0.000958333	0.00348205	CG5913
FBgn0029873	0.425344	5.61589	16.2083	0.000687876	0.00264832	CG3918
FBgn0028962	0.424724	4.78996	9.4914	0.00600719	0.0158721	AlaRS-m
FBgn0262954	0.424718	4.76161	11.0232	0.00349432	0.0101487	Rpb12
FBgn0037842	0.424543	3.7964	7.78189	0.0114754	0.0271512	CG6567
FBgn0034628	0.42406	4.66947	9.12221	0.00688042	0.0177354	Acox57D-p
FBgn0036059	0.424035	6.69265	27.3637	4.35e-05	0.000285683	nudE
FBgn0037539	0.42348	4.95145	15.2438	0.000911453	0.00334454	CG10435
FBgn0035254	0.42304	3.36699	12.7214	0.00198668	0.00631291	CG7974
FBgn0016917	0.422691	8.13352	27.1106	4.59e-05	0.000297073	Stat92E
FBgn0261988	0.422499	7.69112	10.1735	0.0047001	0.0129735	Gprk2
FBgn0034223	0.42241	6.48057	13.3587	0.00162139	0.00533535	Tes
FBgn0051441	0.422132	2.93736	6.68693	0.0178589	0.0393796	CG31441
FBgn0062449	0.421947	4.53655	24.5126	8.19e-05	0.000470987	CG13197
FBgn0032234	0.421841	3.84389	7.77707	0.0114972	0.0271961	gny
FBgn0052649	0.421722	4.47971	6.96431	0.0159298	0.0357732	Coq8
FBgn0039126	0.421356	4.06057	8.86161	0.00758202	0.0191591	CG13601
FBgn0036505	0.420713	6.04466	34.9148	9.71e-06	8.82e-05	CG7945
FBgn0001220	0.419897	8.00379	13.8792	0.00137798	0.00467669	Hsc70-5
FBgn0004397	0.4187	7.06348	7.12801	0.0149016	0.0338194	Vinc
FBgn0260855	0.418573	6.15044	9.36971	0.00628057	0.0164291	Sec22
FBgn0029870	0.417211	6.78694	24.6554	7.93e-05	0.000459122	Marf
FBgn0024238	0.417063	7.5585	7.37407	0.0134932	0.0311818	Fim
FBgn0052533	0.416857	5.19611	19.1893	0.000302974	0.0013614	CG32533
FBgn0011205	0.41679	5.85525	18.8087	0.000335103	0.00148395	fbl
FBgn0035953	0.415957	5.3524	23.743	9.79e-05	0.000542102	CG5087
FBgn0262975	0.415421	8.0119	12.5307	0.00211312	0.00665099	cnc
FBgn0038100	0.415214	7.14948	15.004	0.00097882	0.00354418	Paip2
FBgn0038390	0.415097	4.5574	8.73629	0.00794755	0.0199102	Rbf2
FBgn0003174	0.415055	7.64761	8.25822	0.00953424	0.0232028	pwn
FBgn0038686	0.413248	5.32229	24.5203	8.18e-05	0.000470442	CG5555
FBgn0031043	0.413174	5.49984	21.7084	0.000159533	0.000806038	Naa20A
FBgn0036770	0.413145	4.15273	6.23091	0.021629	0.0463547	Prestin
FBgn0010786	0.413002	5.98234	9.16395	0.00677495	0.0175011	l(3)02640
FBgn0038532	0.412394	5.76721	8.13012	0.0100175	0.0241771	CG14322
FBgn0003660	0.412275	7.6465	18.0831	0.000407337	0.00172562	Syb
FBgn0259685	0.411847	9.28834	24.739	7.78e-05	0.000452057	crb
FBgn0038275	0.411846	4.3909	19.5158	0.000278111	0.00126683	CG3817
FBgn0035923	0.411509	4.88777	10.0829	0.00485389	0.0133139	CG6511
FBgn0027569	0.411307	5.95385	28.3168	3.55e-05	0.0002422	cert
FBgn0031054	0.410838	5.35758	23.7364	9.81e-05	0.000542102	Ssu72
FBgn0030460	0.410483	3.44617	6.22438	0.0216891	0.0464526	Coq5
FBgn0039301	0.410058	4.26259	9.61781	0.00573716	0.015278	Nup37
FBgn0035639	0.409973	5.50706	18.4006	0.000373807	0.00161413	kri
FBgn0025455	0.409892	7.85901	19.5853	0.000273116	0.00125059	CycT
FBgn0025820	0.408873	3.89833	6.72207	0.0176006	0.0389528	JTBR
FBgn0033261	0.408041	4.51934	19.2868	0.000295303	0.00133004	udd
FBgn0259824	0.407806	6.01578	22.2627	0.000139316	0.000720536	Hip14
FBgn0035159	0.407765	4.24611	8.62563	0.00828674	0.0206364	CG13896
FBgn0260959	0.407584	6.86055	15.2784	0.000902161	0.00331677	MCPH1
FBgn0031773	0.407403	3.66364	9.83805	0.0052984	0.014321	Fbw5
FBgn0264294	0.4073	6.40646	11.9051	0.0025948	0.00790347	Cyt-b5
FBgn0040234	0.407239	4.91968	20.3525	0.000224097	0.0010594	c12.2
FBgn0030037	0.407038	5.19968	17.1319	0.000529444	0.00214926	Miga
FBgn0086446	0.406571	4.67637	11.9954	0.00251829	0.00770701	DCTN6-p27
FBgn0011656	0.406343	6.03152	14.9748	0.000987391	0.00356475	Mef2
FBgn0038586	0.406029	3.60521	7.6373	0.0121494	0.0284521	CG7168
FBgn0037892	0.404843	3.32908	6.98755	0.0157791	0.0354762	mRpL40
[truncated: 2,554 more rows]

## Sheet: 1734 candidate gene 
FBgn	logFC.rab5bantam/WT	logCPM.x	F.x	PValue.x	FDR.x	current_symbol.x	logFC.Rasscrib_small/WT	logCPM.y	F.y	PValue.y	FDR.y
FBgn0033592	9.36459	2.97078	93.8748	6.66e-09	2.14e-06	CG13215	7.78625	2.97078	62.4279	1.65e-07	4.48e-06
FBgn0031630	8.32178	1.16995	111.263	1.63e-09	9.99e-07	CG15629	5.72634	1.16995	48.425	1.06e-06	1.63e-05
FBgn0036690	8.13384	6.70462	287.159	3.77e-13	7.26e-10	Ilp8	6.68002	6.70462	205.846	7.75e-12	8.29e-09
FBgn0035490	7.92082	5.17644	111.042	1.66e-09	9.99e-07	CG1136	7.71544	5.17644	105.942	2.46e-09	3.33e-07
FBgn0262532	7.48892	0.871758	54.0718	4.8e-07	3.7e-05	CR43086	6.29466	0.871758	38.497	5.13e-06	5.46e-05
FBgn0035545	7.27383	2.97865	74.1546	4.4e-08	7.72e-06	CG12607	6.14818	2.97865	52.9239	5.62e-07	1.06e-05
FBgn0015037	7.05518	5.12552	19.5567	0.000347558	0.00370049	Cyp4p1	13.9366	5.12552	282.618	2.91e-12	3.51e-09
FBgn0035193	6.99326	4.34601	64.881	1.23e-07	1.54e-05	CG9192	3.59144	4.34601	17.3976	0.000491694	0.00202419
FBgn0261804	6.78871	2.92066	63.3069	1.49e-07	1.71e-05	CG42750	5.87983	2.92066	48.7743	1.01e-06	1.58e-05
FBgn0035544	6.72762	2.02798	29.0343	3.06e-05	0.000685838	CG15021	6.26529	2.02798	25.1792	7.04e-05	0.000416845
FBgn0031089	6.66099	5.26332	82.1252	1.96e-08	4.39e-06	CG9572	5.61868	5.26332	60.7819	2.02e-07	5.15e-06
FBgn0011722	6.53403	9.4827	95.7843	5.65e-09	1.97e-06	Tig	5.76287	9.4827	79.7222	2.49e-08	1.31e-06
FBgn0260011	6.52178	-1.00133	13.1265	0.00237879	0.0149858	NimC4	6.47704	-1.00133	12.8831	0.00255222	0.00779104
FBgn0033602	6.27695	1.05178	34.3301	1.08e-05	0.000318311	Cpr47Ee	3.98165	1.05178	14.3795	0.00118168	0.00411791
FBgn0025393	6.2758	0.494414	13.5501	0.00177079	0.0121003	CG14795	9.86524	0.494414	44.1976	3.5e-06	4.07e-05
FBgn0030904	6.19855	3.46679	60.2903	2.15e-07	2.13e-05	upd2	5.0108	3.46679	40.2258	3.83e-06	4.38e-05
FBgn0026403	6.15039	0.659869	31.676	1.8e-05	0.000468876	Ndg	6.86911	0.659869	40.4789	3.67e-06	4.24e-05
FBgn0034053	6.05782	0.439893	34.3651	1.07e-05	0.000318193	Cyp4aa1	3.71653	0.439893	12.9206	0.00186356	0.00598092
FBgn0267758	5.93343	3.24049	41.2114	3.25e-06	0.000132552	asRNA:CR46089	7.30565	3.24049	62.4959	1.64e-07	4.46e-06
FBgn0028543	5.86315	2.93129	88.0168	1.12e-08	3.09e-06	NimB2	1.90297	2.93129	9.81189	0.0053485	0.0144362
FBgn0031629	5.69471	6.04417	126.166	5.64e-10	4.94e-07	Clect27	4.60943	6.04417	88.3293	1.09e-08	8.16e-07
FBgn0051664	5.60794	-1.48039	8.28712	0.0124765	0.0489348	CG31664	5.63414	-1.48039	8.38351	0.0120768	0.0283026
FBgn0264894	5.57965	6.33997	121.426	7.81e-10	5.79e-07	CG44085	4.16057	6.33997	74.2057	4.37e-08	1.86e-06
FBgn0039613	5.55533	-0.294795	17.3178	0.000502707	0.00480492	Nepl20	4.72288	-0.294795	11.7871	0.0026987	0.00816565
FBgn0030588	5.46488	0.474203	9.45653	0.00608413	0.0297156	CG9521	7.07501	0.474203	15.8792	0.000756483	0.00286885
FBgn0032140	5.32967	4.39179	84.9659	1.49e-08	3.69e-06	CG13117	4.6781	4.39179	67.1529	9.49e-08	3.12e-06
FBgn0267339	5.28337	-0.454121	16.3328	0.000663745	0.00589894	p38c	4.83398	-0.454121	13.2121	0.00169829	0.00555422
FBgn0264942	5.22119	-0.230313	27.5119	4.21e-05	0.000853629	lncRNA:CR44111	3.05258	-0.230313	9.02887	0.00712305	0.0182533
FBgn0033926	5.18411	6.3699	87.3369	1.2e-08	3.2e-06	Arc1	4.12336	6.3699	59.7562	2.3e-07	5.66e-06
FBgn0033874	5.09747	0.055381	11.1129	0.00379891	0.0211723	CG6347	7.22012	0.055381	29.453	4.06e-05	0.000270625
FBgn0050446	5.08562	1.46107	40.0101	3.97e-06	0.000150336	Tdc2	4.74722	1.46107	34.9134	9.71e-06	8.82e-05
FBgn0038070	5.02109	4.35378	28.0884	3.73e-05	0.000781377	CG6753	5.5662	4.35378	34.0223	1.15e-05	0.000100042
FBgn0259977	5.01947	4.57812	46.5576	1.4e-06	7.54e-05	Tdc1	5.07206	4.57812	47.4642	1.22e-06	1.81e-05
FBgn0267585	4.98871	0.607998	16.1139	0.00105454	0.00824529	lncRNA:dntRL	8.80004	0.607998	79.0448	1.72e-07	4.6e-06
FBgn0036324	4.87973	-0.363561	8.90699	0.010149	0.0422647	CG12520	8.97418	-0.363561	45.9256	1.06e-05	9.45e-05
FBgn0266705	4.86609	1.96217	23.0857	0.000114326	0.0017278	asRNA:CR45195	6.33105	1.96217	38.4188	5.2e-06	5.51e-05
FBgn0261561	4.86267	3.96448	156.677	8.69e-11	1.05e-07	CG42675	1.52454	3.96448	16.7368	0.000591643	0.00234634
FBgn0053329	4.8435	2.75782	47.31	1.25e-06	7.14e-05	Sp212	3.45156	2.75782	25.5158	6.52e-05	0.000391488
FBgn0037487	4.79047	5.25779	58.4263	2.72e-07	2.59e-05	thw	2.79353	5.25779	22.2959	0.0001382	0.000716301
FBgn0051955	4.75395	3.13601	65.0883	1.2e-07	1.53e-05	CG31955	4.7119	3.13601	63.9885	1.37e-07	3.93e-06
FBgn0032536	4.69013	-1.13108	22.5998	0.000128415	0.00186425	Ance-3	5.08602	-1.13108	27.3547	4.36e-05	0.000285683
FBgn0010038	4.67727	0.170956	33.1556	1.35e-05	0.000380732	GstD2	3.28274	0.170956	16.7529	0.000588962	0.00233763
FBgn0035770	4.64963	5.68724	1023.39	2.35e-18	2.26e-14	pst	3.7176	5.68724	689.856	1.02e-16	3.28e-13
FBgn0034365	4.64098	2.44217	43.6786	2.18e-06	0.000105148	CG5335	4.53585	2.44217	41.8083	2.95e-06	3.56e-05
FBgn0011676	4.61195	4.7135	43.2273	2.35e-06	0.000111364	Nos	7.48648	4.7135	110.378	1.75e-09	2.71e-07
FBgn0263584	4.58525	0.661852	9.55418	0.00644452	0.0309678	asRNA:CR43609	9.51259	0.661852	72.1265	1.26e-07	3.76e-06
FBgn0039048	4.55023	1.72093	39.2307	4.53e-06	0.000164986	CG17111	1.90372	1.72093	7.5915	0.012372	0.0288961
FBgn0051370	4.50678	3.22972	46.6966	1.37e-06	7.53e-05	CG31370	3.58826	3.22972	30.5882	2.23e-05	0.000169422
FBgn0032382	4.49167	1.93706	36.8552	6.84e-06	0.000231734	Mal-B2	4.6617	1.93706	39.4913	4.33e-06	4.78e-05
FBgn0038088	4.44263	5.41842	122.225	7.39e-10	5.79e-07	CG10126	4.11256	5.41842	106.849	2.29e-09	3.22e-07
FBgn0032040	4.43894	-0.534707	24.0067	0.000123767	0.00180767	CG13386	3.38897	-0.534707	13.3285	0.00189265	0.00606011
FBgn0032601	4.37555	5.06764	70.6135	6.44e-08	1e-05	yellow-b	4.03887	5.06764	61.2219	1.91e-07	4.99e-06
FBgn0053542	4.27238	3.84064	41.1423	3.29e-06	0.000133501	upd3	4.04383	3.84064	37.1268	6.52e-06	6.56e-05
FBgn0035049	4.24922	8.79476	75.8757	3.67e-08	6.8e-06	Mmp1	4.35925	8.79476	79.0689	2.65e-08	1.35e-06
FBgn0039323	4.22232	4.49111	56.2173	3.61e-07	3.05e-05	CG10559	4.83237	4.49111	71.8559	5.62e-08	2.21e-06
FBgn0030028	4.22023	2.21458	41.4086	3.15e-06	0.000130638	Corp	2.94927	2.21458	21.2296	0.000179624	0.000888884
FBgn0028886	4.21602	5.34043	44.7225	1.86e-06	9.3e-05	CG15279	4.33819	5.34043	47.0507	1.3e-06	1.88e-05
FBgn0032670	4.17316	-0.536539	15.3258	0.000889596	0.00720737	CG5783	3.30584	-0.536539	9.50035	0.00598761	0.0158326
FBgn0035582	4.15911	-1.42062	9.29311	0.00786352	0.0354835	CG13705	4.12023	-1.42062	9.07977	0.00845681	0.0210056
FBgn0037850	4.148	3.14398	24.081	9.05e-05	0.00143309	CG14695	5.03884	3.14398	34.7198	1.01e-05	9.07e-05
FBgn0267408	4.10468	3.75018	50.1456	8.28e-07	5.48e-05	AOX1	4.95838	3.75018	70.4037	6.59e-08	2.44e-06
FBgn0010383	4.06492	4.79101	52.4713	5.98e-07	4.28e-05	Cyp18a1	3.34647	4.79101	36.8042	6.9e-06	6.83e-05
FBgn0036168	4.0289	0.123102	12.0878	0.00244262	0.0153031	CG7512	3.42395	0.123102	8.68962	0.00808866	0.020185
FBgn0039464	4.02871	5.36526	53.55	5.16e-07	3.91e-05	CG6330	4.48918	5.36526	64.6561	1.27e-07	3.76e-06
FBgn0032010	3.97416	4.78274	49.0156	9.75e-07	6.13e-05	CG8086	3.37903	4.78274	36.6927	7.04e-06	6.92e-05
FBgn0264679	3.94096	-0.658213	14.9148	0.00100529	0.0079501	asRNA:CR43964	4.21615	-0.658213	17.3493	0.000498331	0.00204801
FBgn0004956	3.92194	4.322	61.3051	1.9e-07	1.98e-05	upd1	2.85427	4.322	33.8259	1.19e-05	0.000103116
FBgn0031975	3.90293	4.31806	39.5513	4.29e-06	0.000159892	Tg	3.81939	4.31806	37.9795	5.61e-06	5.85e-05
FBgn0005660	3.87773	6.24415	23.9295	9.37e-05	0.00147426	Ets21C	5.76805	6.24415	47.6584	1.19e-06	1.78e-05
FBgn0069913	3.87446	-0.842405	32.5476	1.52e-05	0.000413201	CG4681	2.19668	-0.842405	9.42049	0.00616484	0.0162204
FBgn0266758	3.84851	5.05917	50.1225	8.31e-07	5.48e-05	Esyt2	3.9463	5.05917	52.4245	6.02e-07	1.1e-05
FBgn0036551	3.76148	1.55994	16.1776	0.000693966	0.00606119	CG17029	6.19281	1.55994	46.8441	1.34e-06	1.93e-05
FBgn0012034	3.7256	5.88591	95.623	5.73e-09	1.97e-06	AcCoAS	3.12196	5.88591	69.7003	7.12e-08	2.6e-06
FBgn0033302	3.71043	0.393604	18.0894	0.000406639	0.00413731	Cyp6a14	3.32612	0.393604	14.6081	0.00110247	0.00390853
FBgn0264753	3.67912	1.92214	40.4364	3.69e-06	0.000143968	Rgk1	1.50413	1.92214	7.24558	0.0142091	0.0325316
FBgn0266849	3.65428	0.631538	27.7459	4.01e-05	0.000827675	lncRNA:CR45310	3.27006	0.631538	22.3702	0.000135734	0.000705801
FBgn0031461	3.62465	5.7226	56.5522	3.46e-07	3e-05	daw	5.47625	5.7226	115.047	1.23e-09	2.24e-07
FBgn0035949	3.6052	-0.82122	18.5863	0.000355619	0.00375722	CG13314	2.63424	-0.82122	9.1689	0.00676255	0.0174737
FBgn0038139	3.54253	0.902182	43.1966	2.36e-06	0.000111364	PK2-R2	2.0234	0.902182	14.3896	0.00117806	0.00410679
FBgn0043841	3.53431	7.67434	60.9004	1.99e-07	2.04e-05	vir-1	3.0832	7.67434	48.0593	1.12e-06	1.7e-05
FBgn0034733	3.50278	0.533391	15.6989	0.000797273	0.00665547	CG4752	3.59694	0.533391	16.5132	0.000630417	0.00246257
FBgn0036595	3.47458	4.96348	56.6085	3.43e-07	3e-05	CG13046	3.76282	4.96348	65.2326	1.18e-07	3.61e-06
FBgn0032285	3.45575	3.03414	12.4167	0.00219289	0.014053	CG17108	4.29893	3.03414	18.6525	0.000349368	0.0015332
FBgn0031426	3.44978	1.1396	51.0249	7.31e-07	4.92e-05	CG18641	3.45335	1.1396	51.0926	7.24e-07	1.24e-05
FBgn0039807	3.44396	3.14712	32.7623	1.45e-05	0.000401041	CG15546	2.89181	3.14712	23.7341	9.81e-05	0.000542102
FBgn0001112	3.43007	4.52385	52.1201	6.27e-07	4.35e-05	Gld	1.14631	4.52385	6.23788	0.0215651	0.0462337
FBgn0037205	3.42968	-0.87413	16.1892	0.00069166	0.00604653	BoYb	3.14928	-0.87413	13.4521	0.00157443	0.00520573
FBgn0263118	3.42928	1.70201	37.2099	6.42e-06	0.000222288	tx	4.06815	1.70201	50.9478	7.39e-07	1.26e-05
FBgn0030748	3.40321	-1.15191	11.9888	0.00286387	0.0171529	Traf-like	2.81888	-1.15191	7.84252	0.0120282	0.0282366
FBgn0031169	3.39997	1.09201	18.9183	0.000325482	0.00355996	CG1494	4.43173	1.09201	32.0948	1.65e-05	0.000132902
FBgn0035089	3.39512	5.89352	108.557	2.01e-09	1.02e-06	Phk-3	2.08356	5.89352	44.1155	2.04e-06	2.64e-05
FBgn0063494	3.35455	3.55217	19.6621	0.000267713	0.00311045	GstE6	3.90576	3.55217	26.0242	5.83e-05	0.000358032
FBgn0041225	3.35216	1.46042	14.6957	0.00107368	0.00836776	Gr94a	4.67473	1.46042	27.5811	4.15e-05	0.000275908
FBgn0033113	3.30807	1.8619	34.9648	9.62e-06	0.000294782	Spn42Dc	4.50709	1.8619	62.6699	1.61e-07	4.38e-06
FBgn0034098	3.30631	3.74612	71.8988	5.6e-08	8.83e-06	krimp	3.87656	3.74612	96.9269	5.13e-09	5.2e-07
FBgn0032609	3.26776	-1.17796	8.54199	0.00855381	0.0373042	CG13280	3.72427	-1.17796	11.3792	0.00309509	0.00913532
FBgn0002773	3.23757	4.41425	47.0134	1.31e-06	7.33e-05	Mlc2	2.33288	4.41425	25.3027	6.84e-05	0.000407645
FBgn0029507	3.22382	1.11228	12.8337	0.00191623	0.0127638	Tsp42Ed	3.72523	1.11228	16.9982	0.000549638	0.00221443
FBgn0037515	3.18487	3.5129	35.4344	8.83e-06	0.000276685	Sp7	3.34474	3.5129	38.7932	4.88e-06	5.27e-05
FBgn0063493	3.17895	-0.154987	7.78204	0.0114748	0.0461533	GstE7	4.22046	-0.154987	13.6514	0.00147913	0.00496048
FBgn0039467	3.16037	2.92605	32.1655	1.63e-05	0.00043867	CG14253	2.41893	2.92605	19.3224	0.000292559	0.00131891
FBgn0085407	3.15428	5.16774	61.6189	1.82e-07	1.95e-05	Pvf3	2.59238	5.16774	42.8893	2.48e-06	3.13e-05
FBgn0034387	3.14137	0.0950512	9.86514	0.00524706	0.026707	Cyp12b2	4.11793	0.0950512	16.9259	0.000560926	0.00225236
FBgn0027571	3.13771	9.43485	140.465	2.25e-10	2.16e-07	FASN1	3.21292	9.43485	146.335	1.58e-10	6.32e-08
FBgn0015903	3.13577	6.0419	62.4548	1.65e-07	1.84e-05	apt	2.2789	6.0419	34.7132	1.01e-05	9.07e-05
FBgn0086758	3.11086	8.42845	99.2357	4.23e-09	1.69e-06	chinmo	3.38987	8.42845	115.144	1.22e-09	2.24e-07
FBgn0034761	3.09065	2.8353	21.2903	0.000176929	0.0023296	CG4250	2.85935	2.8353	18.3383	0.000380132	0.00163411
FBgn0069973	3.0813	-0.326261	11.5428	0.00330296	0.0190564	CG40485	2.37762	-0.326261	6.48208	0.0205345	0.0443309
FBgn0003495	3.0737	2.96577	29.7575	2.63e-05	0.000615481	spz	1.47071	2.96577	7.12094	0.0149445	0.0339086
FBgn0032981	3.06929	-0.793148	11.0939	0.00341077	0.0194088	CG3635	4.06169	-0.793148	20.0986	0.00023915	0.00111847
FBgn0038419	3.04237	2.17623	66.9926	9.66e-08	1.29e-05	CG14879	3.16188	2.17623	72.0807	5.49e-08	2.17e-06
FBgn0035431	3.01749	3.46534	32.659	1.48e-05	0.000405581	CG14968	3.72736	3.46534	48.5778	1.04e-06	1.61e-05
FBgn0010482	2.99902	0.869312	18.5331	0.000360724	0.00380281	l(2)01289	2.67007	0.869312	14.7974	0.00104132	0.00373562
FBgn0065032	2.98991	0.472068	17.1763	0.000522918	0.00496508	Arpc3B	1.89663	0.472068	6.83728	0.0167826	0.037358
FBgn0031261	2.98981	2.97906	20.0689	0.000240985	0.00289078	nAChRbeta3	3.24026	2.97906	23.4021	0.000106072	0.000576155
FBgn0030309	2.98923	6.37407	93.5792	6.84e-09	2.14e-06	CG1572	2.89667	6.37407	88.3901	1.09e-08	8.16e-07
FBgn0016075	2.96013	4.85147	13.0717	0.0017758	0.0121135	vkg	2.62926	4.85147	10.436	0.00428432	0.0120013
FBgn0035710	2.95212	7.54635	78.9166	2.69e-08	5.64e-06	SP1173	2.98901	7.54635	80.6698	2.26e-08	1.26e-06
FBgn0042627	2.88532	-0.475229	8.70001	0.00805702	0.0360762	FASN2	4.8965	-0.475229	27.4533	4.27e-05	0.000281618
FBgn0032587	2.88141	5.73341	67.4548	9.17e-08	1.28e-05	CG5953	3.17295	5.73341	80.2863	2.35e-08	1.27e-06
FBgn0034143	2.87145	3.90427	45.396	1.67e-06	8.56e-05	CG8303	3.35669	3.90427	60.8862	2e-07	5.12e-06
FBgn0040532	2.85104	0.897754	9.45016	0.00609833	0.0297478	CG8369	3.28214	0.897754	12.3948	0.00220863	0.00689077
FBgn0031737	2.84866	3.51106	31.4518	1.88e-05	0.000482911	obst-E	3.84464	3.51106	55.2344	4.11e-07	8.4e-06
FBgn0031926	2.84109	6.0444	341.397	7.64e-14	2.45e-10	CG6739	1.77306	6.0444	140.31	2.27e-10	7.79e-08
FBgn0004872	2.82696	1.73752	48.697	1.02e-06	6.36e-05	piwi	1.41929	1.73752	12.7677	0.0019573	0.00623807
FBgn0033702	2.819	1.14165	48.3268	1.08e-06	6.57e-05	CG8854	2.23781	1.14165	30.7456	2.16e-05	0.00016538
FBgn0037126	2.81686	3.86459	36.6346	7.11e-06	0.000235957	CG14567	1.78502	3.86459	15.2449	0.00091116	0.00334454
FBgn0026315	2.79926	1.3639	26.3337	5.44e-05	0.0010149	Ugt35A1	2.19574	1.3639	16.291	0.000671744	0.00260078
FBgn0030300	2.79511	2.26301	17.4329	0.000486904	0.00469114	Sk1	2.83999	2.26301	17.969	0.000420192	0.00177073
FBgn0052170	2.78872	0.588348	35.7595	8.32e-06	0.000264266	CG32170	1.72657	0.588348	13.8996	0.00136933	0.00465302
FBgn0038465	2.78513	2.55184	19.2672	0.000296831	0.00333368	Irc	2.59865	2.55184	16.8806	0.000568122	0.00227556
FBgn0040496	2.77814	5.38229	48.3244	1.08e-06	6.57e-05	CG17104	3.69484	5.38229	81.018	2.19e-08	1.24e-06
FBgn0033574	2.77178	5.99029	73.1956	4.87e-08	8.22e-06	Spn47C	4.57387	5.99029	179.71	2.6e-11	2.09e-08
FBgn0039226	2.73629	4.18108	42.7387	2.54e-06	0.000115179	Ude	3.22257	4.18108	58.208	2.79e-07	6.38e-06
FBgn0011288	2.72573	3.24512	57.1631	3.19e-07	2.93e-05	Snap25	1.69957	3.24512	22.8882	0.000119834	0.000636186
FBgn0030544	2.71068	0.320205	27.3909	4.32e-05	0.000865152	CG13403	1.48956	0.320205	8.31175	0.00934007	0.0227994
FBgn0260746	2.70048	1.54634	10.588	0.00406228	0.0222662	Ect3	4.02669	1.54634	22.1724	0.000142408	0.000733375
FBgn0024150	2.68886	2.20335	45.8671	1.56e-06	8.23e-05	Ac78C	2.8786	2.20335	52.1547	6.24e-07	1.13e-05
FBgn0029881	2.6687	6.96194	101.942	3.38e-09	1.63e-06	pigs	2.35747	6.96194	81.1485	2.16e-08	1.24e-06
FBgn0030310	2.66153	4.24343	30.3885	2.32e-05	0.000557847	PGRP-SA	3.8012	4.24343	59.6126	2.34e-07	5.7e-06
FBgn0039932	2.64827	2.22479	25.0854	7.19e-05	0.00122677	fuss	4.34688	2.22479	63.2591	1.5e-07	4.15e-06
FBgn0260745	2.61847	8.13289	63.5319	1.45e-07	1.71e-05	mfas	1.64365	8.13289	26.6802	5.04e-05	0.000318196
FBgn0053914	2.61827	-0.82376	9.58708	0.00580154	0.0286947	CG33914	2.39066	-0.82376	7.90533	0.0109331	0.0260989
FBgn0265045	2.6146	5.25256	74.1286	4.41e-08	7.72e-06	Strn-Mlck	1.46126	5.25256	24.445	8.32e-05	0.000475523
FBgn0086673	2.61178	5.08574	47.5229	1.21e-06	7.04e-05	CG13272	4.09156	5.08574	106.561	2.34e-09	3.22e-07
FBgn0025642	2.61058	0.497159	21.3177	0.000175727	0.00232331	CG32812	2.41488	0.497159	18.2885	0.000385281	0.00165034
FBgn0031313	2.60804	2.40421	11.4915	0.00297992	0.0176163	CG5080	2.60704	2.40421	11.4758	0.00299566	0.00888543
FBgn0052412	2.59802	3.45936	40.8432	3.45e-06	0.000137922	QC	2.21024	3.45936	29.8446	2.59e-05	0.000188865
FBgn0039108	2.58252	-0.0861208	8.95964	0.00730914	0.0336123	CG10232	3.30216	-0.0861208	14.6643	0.00108389	0.00385673
FBgn0000826	2.5758	-0.0922827	19.9417	0.00024901	0.00295527	png	1.69233	-0.0922827	8.34285	0.00922929	0.022581
FBgn0032022	2.55301	4.40898	34.032	1.14e-05	0.000330453	CG14275	1.9899	4.40898	21.0742	0.000186735	0.000917514
FBgn0262160	2.54831	8.52007	61.9163	1.76e-07	1.92e-05	CG9932	2.24377	8.52007	49.0585	9.69e-07	1.53e-05
FBgn0038243	2.5352	2.59407	20.4687	0.000217559	0.00268119	CG8066	3.37752	2.59407	35.4329	8.83e-06	8.27e-05
FBgn0041607	2.5319	5.1481	56.6609	3.41e-07	3e-05	AsnS	2.56502	5.1481	58.0211	2.86e-07	6.45e-06
FBgn0028490	2.52641	6.3096	63.4973	1.45e-07	1.71e-05	CG31705	2.24454	6.3096	50.8912	7.45e-07	1.26e-05
FBgn0032218	2.52557	1.8162	15.1616	0.00093395	0.00750984	CG5381	2.90276	1.8162	19.7562	0.000261253	0.00120487
FBgn0031888	2.52379	5.37708	61.6411	1.82e-07	1.95e-05	Pvf2	2.49268	5.37708	60.209	2.17e-07	5.44e-06
FBgn0260006	2.51588	3.55552	13.4076	0.00159661	0.0112753	drd	5.63492	3.55552	64.1362	1.35e-07	3.88e-06
FBgn0261560	2.5141	5.6397	24.6064	8.02e-05	0.00131683	Thor	3.24257	5.6397	39.0969	4.63e-06	5.05e-05
FBgn0033928	2.49631	3.02091	27.9032	3.88e-05	0.000802204	Arc2	2.99128	3.02091	39.3963	4.4e-06	4.86e-05
FBgn0030482	2.49627	6.42153	109.619	1.85e-09	1.02e-06	CG1673	2.96372	6.42153	149.985	1.27e-10	6.01e-08
FBgn0051999	2.47051	4.45728	97.0196	5.09e-09	1.88e-06	CG31999	2.01821	4.45728	65.7232	1.12e-07	3.45e-06
FBgn0052373	2.453	3.96622	49.3393	9.3e-07	5.89e-05	CG32373	2.36694	3.96622	45.9187	1.54e-06	2.15e-05
FBgn0036764	2.44489	5.20404	44.3609	1.96e-06	9.69e-05	CG5535	2.55942	5.20404	48.2896	1.08e-06	1.66e-05
FBgn0038079	2.42678	2.38951	57.3347	3.12e-07	2.89e-05	NijC	1.07321	2.38951	11.4837	0.00298775	0.00886471
FBgn0029681	2.42355	2.62012	19.0146	0.000317277	0.00349029	CG15239	3.57357	2.62012	39.5643	4.28e-06	4.73e-05
FBgn0004606	2.41406	5.185	19.12	0.000308566	0.0034295	zfh1	1.69989	5.185	9.77648	0.00541717	0.0145806
FBgn0000299	2.40635	5.54339	11.9924	0.0025208	0.0156231	Col4a1	2.02148	5.54339	8.59722	0.0083764	0.0208382
FBgn0037012	2.40441	4.28434	25.4841	6.57e-05	0.00116684	Rcd2	2.73772	4.28434	32.6499	1.49e-05	0.000122445
FBgn0024897	2.39106	2.94488	11.1067	0.00339581	0.0193859	b6	4.3914	2.94488	36.0418	7.91e-06	7.61e-05
FBgn0029896	2.38667	5.73753	45.8684	1.56e-06	8.23e-05	CG3168	2.23596	5.73753	40.5705	3.61e-06	4.19e-05
FBgn0036007	2.38404	9.21316	66.5271	1.02e-07	1.33e-05	path	3.36341	9.21316	122.26	7.37e-10	1.73e-07
FBgn0035501	2.36359	4.76679	19.7987	0.000258391	0.00303664	CG1299	3.25626	4.76679	35.9282	8.07e-06	7.72e-05
FBgn0038455	2.35794	4.83939	23.3263	0.000107988	0.00165771	CG14907	3.97802	4.83939	61.6823	1.81e-07	4.77e-06
FBgn0261990	2.34761	0.61477	11.0448	0.00346852	0.0196264	CG42808	4.06918	0.61477	32.9647	1.4e-05	0.000116878
FBgn0038629	2.33897	3.14216	47.0568	1.3e-06	7.32e-05	CG14304	2.37901	3.14216	48.5826	1.04e-06	1.61e-05
FBgn0034861	2.33626	3.12056	30.1567	2.43e-05	0.000578776	CG9815	2.48775	3.12056	34.0154	1.15e-05	0.000100076
FBgn0265340	2.30282	-0.824488	8.9758	0.00726523	0.0335225	lncRNA:CR44294	3.41383	-0.824488	21.1593	0.000182803	0.000900909
FBgn0033443	2.30281	2.59575	49.3481	9.29e-07	5.89e-05	CG1698	1.11469	2.59575	11.7448	0.00273706	0.00824587
FBgn0020637	2.29928	0.842585	8.68183	0.00811251	0.036183	Lcp65Ag2	5.88812	0.842585	70.9008	6.24e-08	2.34e-06
FBgn0262563	2.29301	0.750033	8.16816	0.00987118	0.0414891	CG43103	3.32103	0.750033	16.6795	0.000601332	0.00237693
FBgn0031623	2.2867	1.44032	10.2857	0.00451714	0.0240074	Taf12L	4.71306	1.44032	43.1525	2.37e-06	3.03e-05
FBgn0052364	2.28355	4.17672	163.606	5.95e-11	8.18e-08	tut	2.21071	4.17672	153.378	1.05e-10	6e-08
FBgn0052512	2.27806	5.70627	55.4141	4.02e-07	3.27e-05	CG32512	1.57694	5.70627	27.4865	4.24e-05	0.000280045
FBgn0040600	2.2542	2.72758	24.9598	7.4e-05	0.00124024	CG13631	3.14402	2.72758	47.3209	1.25e-06	1.84e-05
FBgn0034470	2.25301	1.25073	11.3436	0.0031326	0.0183271	Obp56d	2.7182	1.25073	16.4232	0.000646797	0.00251735
FBgn0035816	2.23375	1.16127	19.5814	0.000273397	0.00315144	CG13685	1.87163	1.16127	13.6545	0.00147772	0.00495748
FBgn0022160	2.22354	4.19581	53.2536	5.37e-07	4.01e-05	Gpo1	3.09457	4.19581	100.35	3.85e-09	4.31e-07
FBgn0033725	2.19363	6.26018	25.3772	6.73e-05	0.00117549	Cpr49Ac	2.20974	6.26018	25.7128	6.24e-05	0.000379254
FBgn0085354	2.18803	3.51536	28.6756	3.29e-05	0.000722137	CG34325	2.65263	3.51536	41.5665	3.07e-06	3.65e-05
FBgn0037836	2.16395	-0.0228928	9.36435	0.00629293	0.0304918	CG14692	4.07371	-0.0228928	33.7783	1.2e-05	0.000103407
FBgn0028424	2.15085	2.32326	10.0397	0.00492919	0.0255347	JhI-26	3.16672	2.32326	20.8718	0.000196467	0.000956497
FBgn0035480	2.14483	5.21403	60.3745	2.13e-07	2.13e-05	CG14984	1.97598	5.21403	51.5601	6.78e-07	1.19e-05
FBgn0033134	2.11608	5.46505	18.4654	0.000367339	0.00385146	Tsp42El	2.95966	5.46505	34.5305	1.04e-05	9.36e-05
FBgn0004652	2.1144	8.67397	56.9224	3.29e-07	2.96e-05	fru	2.52849	8.67397	79.0505	2.66e-08	1.35e-06
FBgn0053970	2.08566	4.69674	26.2375	5.56e-05	0.00103254	CG33970	2.93632	4.69674	50.3417	8.06e-07	1.33e-05
FBgn0264979	2.08502	2.08262	27.5587	4.17e-05	0.000849137	CG4267	1.09307	2.08262	7.71738	0.0117708	0.0277285
FBgn0031468	2.08176	3.24587	42.3422	2.7e-06	0.000119681	CG2975	1.62099	3.24587	25.8802	6.01e-05	0.000368009
FBgn0035553	2.07153	6.2338	13.7286	0.00144398	0.0105052	CG13722	4.64621	6.2338	59.7864	2.29e-07	5.66e-06
FBgn0029766	2.07063	6.77741	61.0945	1.94e-07	2.01e-05	CG15784	1.82283	6.77741	48.0012	1.13e-06	1.7e-05
FBgn0262620	2.06796	4.6702	17.6044	0.000464366	0.00452839	lncRNA:CR43144	3.76511	4.6702	53.378	5.28e-07	1e-05
FBgn0038492	2.03306	0.505864	13.0022	0.00181556	0.0122791	Mur89F	2.22138	0.505864	15.4586	0.000855446	0.00318148
FBgn0003475	2.02961	5.91558	41.1147	3.3e-06	0.000133544	spir	1.31724	5.91558	17.8313	0.000436311	0.00182905
FBgn0267635	2.02858	4.34291	19.7768	0.000259857	0.00304644	lncRNA:CR45973	2.98635	4.34291	41.4531	3.12e-06	3.71e-05
FBgn0030964	2.02783	4.91043	22.6869	0.000125755	0.00183393	Pvf1	2.36955	4.91043	30.5351	2.25e-05	0.000170451
FBgn0038727	2.02542	3.25982	30.4117	2.31e-05	0.000557473	CG7432	2.18476	3.25982	35.1756	9.25e-06	8.51e-05
FBgn0038957	2.01916	1.34506	9.25629	0.00654791	0.0312884	CG7059	2.70482	1.34506	16.2869	0.000672527	0.00260098
FBgn0005666	1.99648	6.18395	13.2841	0.00166004	0.0115676	bt	4.84476	6.18395	65.9423	1.09e-07	3.41e-06
FBgn0038405	1.9961	3.20484	10.6379	0.00399223	0.0219322	CG8927	5.37714	3.20484	74.0746	4.44e-08	1.87e-06
FBgn0051098	1.9834	2.39577	28.6039	3.34e-05	0.000726417	CG31098	2.13846	2.39577	33.0881	1.37e-05	0.000114707
FBgn0037552	1.978	4.18479	53.9838	4.86e-07	3.71e-05	CG7800	1.99449	4.18479	54.8206	4.35e-07	8.79e-06
FBgn0038350	1.97626	0.385695	27.2209	4.48e-05	0.00088998	AOX4	0.966011	0.385695	6.39969	0.020138	0.0435962
FBgn0001257	1.97138	10.3426	46.8611	1.34e-06	7.45e-05	ImpL2	2.66877	10.3426	81.5599	2.07e-08	1.2e-06
FBgn0036369	1.95295	4.76894	17.1259	0.000530339	0.00500934	CG10089	2.61742	4.76894	29.9502	2.53e-05	0.000185696
FBgn0032699	1.93939	4.89485	108.969	1.94e-09	1.02e-06	CG10383	1.5576	4.89485	71.1661	6.06e-08	2.31e-06
FBgn0036606	1.93254	2.89417	9.00154	0.00719587	0.0333785	CG13060	3.08483	2.89417	22.3071	0.000137824	0.00071474
FBgn0037989	1.92669	7.64901	50.8282	7.52e-07	5.03e-05	ATP8B	2.53493	7.64901	84.5394	1.56e-08	9.79e-07
FBgn0034275	1.9217	1.63388	34.2394	1.1e-05	0.000320788	CG5002	1.1508	1.63388	12.3733	0.00222421	0.00692367
FBgn0033919	1.92068	7.44203	51.3929	6.94e-07	4.74e-05	CG8547	2.06466	7.44203	58.8718	2.57e-07	6.01e-06
FBgn0039109	1.91092	3.56767	21.0936	0.000185832	0.00241055	CG10365	3.07537	3.56767	52.1804	6.22e-07	1.13e-05
FBgn0038740	1.89786	3.06184	10.6673	0.00395166	0.0217715	CG4562	3.28639	3.06184	30.7021	2.18e-05	0.000166424
FBgn0033668	1.89775	6.20499	30.0658	2.47e-05	0.000588071	exp	0.837139	6.20499	6.07218	0.0231455	0.0491128
FBgn0025631	1.89353	5.79443	18.823	0.000333836	0.00361844	moody	1.55476	5.79443	12.8698	0.00189416	0.00606295
FBgn0030494	1.88973	4.39896	18.3055	0.000383521	0.00397351	Cpr12A	2.13371	4.39896	23.1712	0.000112028	0.000601375
FBgn0265058	1.88194	0.643179	12.7886	0.00194417	0.0128786	asRNA:CR44169	3.83374	0.643179	52.1837	6.22e-07	1.13e-05
FBgn0027836	1.88121	8.69376	32.7065	1.47e-05	0.000404198	Dgp-1	4.52839	8.69376	153.109	1.06e-10	6e-08
FBgn0002930	1.86222	1.63115	11.2338	0.00325173	0.0188542	nec	3.28901	1.63115	34.0525	1.14e-05	9.98e-05
FBgn0028704	1.85706	3.71747	8.18822	0.009795	0.0413314	Nckx30C	4.19614	3.71747	40.6142	3.59e-06	4.17e-05
FBgn0015541	1.85345	7.56471	56.2823	3.58e-07	3.05e-05	CG46339	1.68786	7.56471	47.0886	1.29e-06	1.88e-05
FBgn0015541	1.85345	7.56471	56.2823	3.58e-07	3.05e-05	jus	1.68786	7.56471	47.0886	1.29e-06	1.88e-05
FBgn0262475	1.8507	3.27342	27.575	4.16e-05	0.000849137	bru2	1.99182	3.27342	31.7874	1.76e-05	0.000138681
FBgn0243512	1.84446	6.74681	40.4982	3.66e-06	0.000143658	puc	1.71002	6.74681	35.0344	9.49e-06	8.66e-05
FBgn0012036	1.83841	5.14184	25.9161	5.97e-05	0.00109288	Aldh	2.1702	5.14184	35.6753	8.45e-06	7.96e-05
FBgn0259683	1.83721	0.00325967	13.4889	0.00155636	0.0110553	Ir40a	1.36032	0.00325967	7.39022	0.0134061	0.0309955
FBgn0033667	1.83622	2.20608	9.46964	0.00605507	0.029644	reb	3.43759	2.20608	31.4631	1.87e-05	0.000146584
FBgn0032297	1.83597	5.84992	20.8388	0.000198104	0.00251958	CG17124	1.69251	5.84992	17.8085	0.000439037	0.00183695
FBgn0011674	1.83424	5.49793	23.7793	9.71e-05	0.00150956	insc	1.82534	5.49793	23.5471	0.000102513	0.000559346
FBgn0039525	1.83406	1.98836	8.30887	0.00935043	0.0398221	CG5646	3.99658	1.98836	37.0146	6.65e-06	6.66e-05
FBgn0259736	1.82419	3.74558	36.0893	7.84e-06	0.000253169	CG42390	0.934297	3.74558	9.54722	0.00588623	0.0155988
FBgn0264907	1.82378	0.781954	16.033	0.000723528	0.00622337	CG44098	1.2967	0.781954	8.13301	0.0100063	0.0241576
FBgn0063492	1.81702	1.3131	13.8009	0.00141186	0.0103307	GstE8	2.06492	1.3131	17.6979	0.000452566	0.00188651
FBgn0034530	1.81249	5.20209	92.4294	7.56e-09	2.28e-06	Rcd6	1.91831	5.20209	103.035	3.1e-09	3.73e-07
FBgn0034724	1.80544	6.87345	77.5554	3.09e-08	5.95e-06	babos	1.29658	6.87345	40.9082	3.42e-06	4e-05
FBgn0035512	1.80339	0.80108	8.09561	0.0101523	0.0422647	Cpr64Ac	2.28223	0.80108	12.7538	0.00196606	0.00626392
FBgn0025878	1.77607	2.35777	15.4399	0.000860157	0.00701311	wrapper	2.81981	2.35777	38.1292	5.47e-06	5.73e-05
FBgn0001258	1.77374	8.04942	8.36419	0.00915414	0.0391246	Ldh	4.71463	8.04942	47.0772	1.3e-06	1.88e-05
FBgn0035231	1.7737	1.85212	12.6497	0.00203325	0.0133323	Pcyt2	3.75041	1.85212	53.9859	4.86e-07	9.53e-06
FBgn0050104	1.76623	0.142646	10.1672	0.00471074	0.0246955	NT5E-2	3.54672	0.142646	41.9929	2.86e-06	3.49e-05
FBgn0266801	1.75199	5.66269	33.2851	1.32e-05	0.000372566	CG45263	1.51107	5.66269	24.974	7.37e-05	0.00043348
FBgn0086711	1.73957	4.48932	10.5569	0.0041066	0.0224452	mol	3.14922	4.48932	33.607	1.24e-05	0.000105825
FBgn0028550	1.73313	6.02411	39.8219	4.09e-06	0.000154556	Atf3	1.86918	6.02411	46.0321	1.52e-06	2.12e-05
FBgn0263256	1.72089	5.77439	34.7116	1.01e-05	0.000302125	CG43394	0.829703	5.77439	8.25841	0.00953353	0.0232028
FBgn0031976	1.7206	2.76925	17.6443	0.000459297	0.004502	CG7367	2.0453	2.76925	24.7705	7.72e-05	0.000449908
FBgn0031255	1.71828	3.42769	14.2616	0.00122496	0.00927639	BBS8	3.24734	3.42769	48.9004	9.91e-07	1.56e-05
FBgn0087011	1.71356	4.02791	42.8622	2.49e-06	0.00011346	CG41520	2.32179	4.02791	77.2095	3.2e-08	1.49e-06
FBgn0041182	1.70819	6.5981	44.7819	1.84e-06	9.27e-05	Tep2	2.53534	6.5981	94.3263	6.41e-09	5.89e-07
FBgn0038037	1.70811	2.07692	36.5618	7.2e-06	0.000237403	Cyp9f2	1.77366	2.07692	39.3245	4.45e-06	4.9e-05
FBgn0032900	1.70713	1.41244	14.7027	0.00107142	0.00835689	CG14401	3.43173	1.41244	56.3647	3.54e-07	7.59e-06
FBgn0026415	1.69031	7.28596	53.4709	5.21e-07	3.92e-05	Idgf4	0.916213	7.28596	16.1748	0.000694525	0.00267072
FBgn0050359	1.68619	1.55342	10.6922	0.0039175	0.0216328	Mal-A5	2.2717	1.55342	19.1825	0.000303518	0.00136321
FBgn0038966	1.68391	4.01688	22.8934	0.000119686	0.00177775	pinta	1.74143	4.01688	24.4278	8.35e-05	0.000477127
FBgn0260388	1.68378	4.65298	76.4352	3.47e-08	6.54e-06	CG42514	1.12055	4.65298	34.1781	1.11e-05	9.81e-05
FBgn0038919	1.67212	5.87215	100.34	3.86e-09	1.69e-06	Qsox2	2.04275	5.87215	147.27	1.49e-10	6.32e-08
FBgn0013323	1.67204	-0.503152	8.14167	0.00997281	0.0417751	Ptth	1.65753	-0.503152	7.95373	0.0107283	0.0256929
FBgn0263415	1.66961	0.428329	10.3058	0.00448513	0.0238769	lncRNA:CR43461	1.579	0.428329	9.17845	0.00673871	0.0174168
FBgn0002719	1.66717	6.43313	27.4096	4.31e-05	0.000865152	Men	2.44974	6.43313	56.6657	3.41e-07	7.35e-06
FBgn0010397	1.64877	6.18294	23.7017	9.89e-05	0.00153225	LamC	1.87854	6.18294	30.4653	2.28e-05	0.000171686
FBgn0011274	1.64111	5.46936	24.9663	7.39e-05	0.00124024	Dif	1.66598	5.46936	25.6854	6.28e-05	0.000380704
FBgn0001149	1.63318	9.5159	28.3999	3.49e-05	0.000748018	GstD1	1.92194	9.5159	38.6446	5e-06	5.36e-05
FBgn0030244	1.63311	0.82479	9.36217	0.00629795	0.0304918	CG2157	2.77789	0.82479	27.6071	4.13e-05	0.000274757
FBgn0039748	1.60986	-0.244195	8.81937	0.00770307	0.034874	CG15529	1.80234	-0.244195	11.0574	0.00345362	0.0100426
FBgn0040319	1.60601	5.95317	30.2914	2.36e-05	0.000566038	Gclc	2.32452	5.95317	61.1945	1.92e-07	4.99e-06
FBgn0033446	1.59948	7.27596	48.5924	1.04e-06	6.4e-05	CG1648	1.89858	7.27596	67.3999	9.22e-08	3.06e-06
FBgn0036605	1.59853	4.80536	9.28965	0.00646797	0.0310495	CG13041	2.34074	4.80536	19.4888	0.000280084	0.00127341
FBgn0011706	1.59307	4.30039	27.0332	4.67e-05	0.000908087	rpr	0.78598	4.30039	6.62637	0.0183142	0.0402913
FBgn0259226	1.58969	4.55631	18.7921	0.00033659	0.00363779	CG42326	1.39682	4.55631	14.5565	0.00111983	0.00395391
FBgn0034837	1.588	1.36809	12.7174	0.00198929	0.0130964	RpL22-like	2.29325	1.36809	26.4031	5.36e-05	0.000334877
FBgn0035379	1.58099	3.62127	19.8261	0.000256559	0.00302079	spz5	3.14245	3.62127	75.8027	3.7e-08	1.66e-06
FBgn0039972	1.5801	2.46499	24.8139	7.65e-05	0.00127323	Marf1	1.83231	2.46499	33.1754	1.34e-05	0.000113357
FBgn0261451	1.57284	9.06577	47.9036	1.15e-06	6.83e-05	trol	1.90245	9.06577	68.7346	7.93e-08	2.76e-06
FBgn0050035	1.56124	4.60503	16.2251	0.000684556	0.00600631	Tret1-1	3.5143	4.60503	75.8862	3.67e-08	1.66e-06
FBgn0034718	1.56097	6.538	100.111	3.93e-09	1.69e-06	wdp	1.17503	6.538	57.516	3.05e-07	6.72e-06
FBgn0050069	1.56096	7.59787	39.1888	4.56e-06	0.000165539	CG30069	1.06479	7.59787	18.6149	0.000352901	0.00154324
FBgn0016078	1.558	6.25928	34.8647	9.8e-06	0.00029678	wun	1.22731	6.25928	21.8839	0.0001528	0.000775687
FBgn0033978	1.55641	1.94188	7.99646	0.0105511	0.0435539	Cyp6a23	1.65362	1.94188	9.0017	0.00719545	0.0183899
FBgn0026570	1.55432	3.72019	43.3125	2.32e-06	0.000110864	CG5704	1.09258	3.72019	21.3849	0.000172819	0.000860518
FBgn0085223	1.55065	0.37637	8.68999	0.00808754	0.0361	CG34194	2.12407	0.37637	16.2413	0.000681389	0.00262755
FBgn0030569	1.55023	2.60613	29.4719	2.79e-05	0.000643159	CG9411	1.36965	2.60613	23.0143	0.000116283	0.000621101
FBgn0263132	1.54564	9.57365	17.851	0.000433964	0.00432392	Cht6	2.3925	9.57365	40.4831	3.67e-06	4.24e-05
FBgn0002778	1.54512	6.83163	52.8497	5.67e-07	4.19e-05	mnd	1.89063	6.83163	77.7607	3.03e-08	1.47e-06
FBgn0053556	1.5412	5.83706	85.1082	1.47e-08	3.69e-06	form3	0.929807	5.83706	31.4037	1.89e-05	0.000147837
FBgn0001078	1.53738	6.17083	48.0951	1.12e-06	6.71e-05	ftz-f1	2.5304	6.17083	124.069	6.51e-10	1.57e-07
FBgn0041184	1.53252	7.56717	46.6784	1.38e-06	7.53e-05	Socs36E	1.4362	7.56717	41.1731	3.27e-06	3.87e-05
FBgn0259714	1.52481	3.05621	7.78058	0.0114814	0.0461605	DIP-epsilon	5.42265	3.05621	99.6405	4.09e-09	4.42e-07
FBgn0037751	1.51366	1.43661	10.4239	0.00430247	0.0231129	topi	1.79491	1.43661	14.582	0.00111122	0.0039365
FBgn0031678	1.51125	6.51681	146.514	1.56e-10	1.67e-07	Nepl3	0.902168	6.51681	53.1414	5.45e-07	1.03e-05
FBgn0262123	1.50696	1.90425	11.731	0.00274972	0.0165723	l(2)41Ab	1.1195	1.90425	6.49141	0.0193765	0.0421943
FBgn0266223	1.50679	0.557725	8.90734	0.00745334	0.0341226	lncRNA:CR44918	2.22994	0.557725	19.5827	0.000273302	0.00125085
FBgn0032414	1.49641	8.22686	93.4712	6.9e-09	2.14e-06	CG17211	0.813874	8.22686	28.3941	3.49e-05	0.000239336
FBgn0005626	1.49284	3.78606	14.7586	0.00105353	0.00824409	ple	2.68338	3.78606	45.9012	1.55e-06	2.15e-05
FBgn0034583	1.49066	6.77462	19.0509	0.000314245	0.00346461	CG10527	2.05814	6.77462	35.3178	9.01e-06	8.4e-05
FBgn0034797	1.48324	7.80908	42.3967	2.68e-06	0.000119429	nahoda	1.66326	7.80908	52.8203	5.7e-07	1.06e-05
FBgn0001297	1.47961	7.85866	45.6399	1.61e-06	8.34e-05	kay	2.21114	7.85866	97.6889	4.81e-09	4.92e-07
FBgn0030954	1.47081	2.79612	19.5536	0.000275381	0.00317051	CCKLR-17D3	0.923561	2.79612	7.74881	0.0116258	0.0274396
FBgn0039897	1.46605	3.26406	16.9388	0.000558892	0.00519714	CG1674	1.31144	3.26406	13.5546	0.00152462	0.0050812
FBgn0029608	1.4641	1.58489	10.5721	0.00408486	0.0223391	CG3091	2.04207	1.58489	20.3773	0.000222683	0.00105479
FBgn0041789	1.46242	7.3165	34.6069	1.03e-05	0.000306124	Pax	1.17303	7.3165	22.5246	0.000130765	0.000684027
FBgn0030048	1.46182	4.01948	31.3295	1.92e-05	0.00048934	CG12112	1.07472	4.01948	17.0134	0.000547305	0.00220687
FBgn0014141	1.45731	9.00436	40.4384	3.69e-06	0.000143968	cher	1.10696	9.00436	23.7018	9.89e-05	0.000544967
FBgn0035087	1.45703	6.82537	71.9486	5.57e-08	8.83e-06	CG2765	1.55587	6.82537	81.6661	2.05e-08	1.19e-06
FBgn0031170	1.44835	4.4591	33.6692	1.22e-05	0.000350589	ABCA	2.26209	4.4591	80.5586	2.29e-08	1.26e-06
FBgn0035346	1.44578	6.35656	63.4745	1.46e-07	1.71e-05	CG1146	0.704878	6.35656	15.3781	0.000875983	0.00324282
FBgn0263873	1.43571	7.35599	67.5026	9.12e-08	1.28e-05	sick	1.45394	7.35599	69.1564	7.57e-08	2.68e-06
FBgn0038972	1.41342	4.56859	28.7344	3.25e-05	0.000719879	CG7054	2.2441	4.56859	70.9743	6.19e-08	2.33e-06
FBgn0036121	1.40435	3.69425	25.2632	6.91e-05	0.0011954	CG6310	0.909303	3.69425	10.5577	0.00410547	0.0116119
FBgn0086251	1.40395	5.70302	36.2389	7.63e-06	0.000248965	del	1.63529	5.70302	48.7401	1.01e-06	1.58e-05
FBgn0000084	1.39285	4.49924	21.7511	0.000157866	0.00214613	AnxB10	1.09918	4.49924	13.5928	0.0015065	0.00503266
FBgn0033033	1.37726	7.99281	14.1483	0.00126825	0.00953662	scaf	1.78656	7.99281	23.3119	0.000108357	0.00058559
FBgn0038034	1.3744	2.50506	22.4951	0.000131699	0.00188912	Cyp9f3	1.9103	2.50506	42.9321	2.46e-06	3.12e-05
FBgn0037518	1.36302	3.53789	31.8133	1.75e-05	0.000462083	CG2641	1.41067	3.53789	34.022	1.15e-05	0.000100042
FBgn0000395	1.35989	6.08928	29.3069	2.89e-05	0.000656229	cv-2	1.5882	6.08928	39.6094	4.24e-06	4.71e-05
FBgn0053056	1.35887	4.71329	32.294	1.59e-05	0.000430282	CG33056	1.14906	4.71329	23.1729	0.000111981	0.000601375
FBgn0033690	1.3561	2.34522	17.8964	0.000428609	0.00430622	EndoG	0.952075	2.34522	8.80736	0.00773789	0.0194814
FBgn0267590	1.35442	0.310276	7.60117	0.0123246	0.0486366	asRNA:CR45928	1.27762	0.310276	6.7273	0.0175625	0.0388952
FBgn0046687	1.34353	5.00352	29.2284	2.94e-05	0.000663985	Tre1	1.49286	5.00352	35.922	8.08e-06	7.72e-05
FBgn0032156	1.34058	5.02579	13.435	0.00158293	0.011211	CG13124	2.00493	5.02579	29.3501	2.86e-05	0.000204189
FBgn0038035	1.33823	4.84817	67.254	9.38e-08	1.28e-05	DNAlig3	1.06124	4.84817	42.4687	2.65e-06	3.28e-05
FBgn0052311	1.3367	7.73933	22.5503	0.000129957	0.00186971	zormin	0.813104	7.73933	8.49168	0.0087191	0.0215646
FBgn0028341	1.33114	7.49537	58.52	2.68e-07	2.58e-05	Ptpmeg2	1.16789	7.49537	45.3286	1.69e-06	2.29e-05
FBgn0024920	1.32618	5.45893	77.6546	3.06e-08	5.95e-06	Ts	1.42704	5.45893	89.5951	9.74e-09	7.56e-07
FBgn0035023	1.32522	6.47722	23.0609	0.000115001	0.00172912	ITP	1.36393	6.47722	24.3898	8.43e-05	0.000479606
FBgn0015571	1.31347	3.5628	30.433	2.3e-05	0.000557473	alpha-Est3	1.44787	3.5628	36.8929	6.79e-06	6.77e-05
FBgn0015351	1.30821	4.12553	14.2706	0.00122162	0.00925833	CG14906	2.78876	4.12553	62.2547	1.69e-07	4.51e-06
FBgn0041181	1.30717	6.82081	30.7359	2.16e-05	0.000536385	Tep3	2.41996	6.82081	99.4737	4.14e-09	4.43e-07
FBgn0262735	1.3064	9.5558	35.9034	8.11e-06	0.000259297	Imp	2.1301	9.5558	90.9496	8.63e-09	7.08e-07
FBgn0040271	1.30075	8.33518	18.691	0.000345789	0.00369392	Sulf1	2.14287	8.33518	48.3757	1.07e-06	1.64e-05
FBgn0010222	1.29025	5.85106	15.5845	0.000824396	0.006811	Nmdmc	2.40308	5.85106	51.5353	6.81e-07	1.19e-05
FBgn0025628	1.28773	7.55412	34.8165	9.88e-06	0.000297262	CG4199	1.07662	7.55412	24.5256	8.17e-05	0.000470153
FBgn0038804	1.28762	4.11948	15.7223	0.000791844	0.00662163	CG10877	1.3876	4.11948	18.2155	0.00039297	0.0016736
FBgn0267126	1.28486	0.939502	8.14476	0.0099609	0.0417568	lncRNA:CR45566	1.32782	0.939502	8.68989	0.00808784	0.020185
FBgn0037391	1.27326	6.30193	37.6439	5.95e-06	0.000209754	CG2017	2.15071	6.30193	103.131	3.07e-09	3.73e-07
FBgn0053294	1.26664	2.55188	11.3422	0.00313417	0.0183271	CR33294	4.35623	2.55188	127.227	5.25e-10	1.41e-07
FBgn0033945	1.26657	3.08165	32.9213	1.41e-05	0.000391255	CG12868	1.57719	3.08165	50.7437	7.61e-07	1.28e-05
FBgn0034501	1.26637	3.12522	11.0895	0.00341582	0.0194195	CG13868	1.76994	3.12522	21.4958	0.00016813	0.000841522
FBgn0041087	1.26537	4.97027	9.80333	0.00536502	0.0271924	wun2	2.24463	4.97027	29.9925	2.51e-05	0.000184533
FBgn0003328	1.26375	7.18665	30.6617	2.19e-05	0.000542848	scb	0.842565	7.18665	13.8109	0.00140747	0.00475999
FBgn0051721	1.25863	5.15358	45.6527	1.61e-06	8.34e-05	Trim9	0.899773	5.15358	23.478	0.000104193	0.000566904
FBgn0266719	1.22834	6.39011	35.9668	8.01e-06	0.000257953	stac	0.9992	6.39011	23.9485	9.33e-05	0.000521642
FBgn0002306	1.22002	9.34464	27.2625	4.44e-05	0.000883862	sas	1.07911	9.34464	21.4524	0.000169949	0.000849302
FBgn0031498	1.21091	2.11585	15.8757	0.000757255	0.0063991	CG17260	1.90242	2.11585	38.7159	4.94e-06	5.31e-05
FBgn0261548	1.206	5.65687	13.018	0.00180645	0.0122358	prage	2.19855	5.65687	41.568	3.07e-06	3.65e-05
FBgn0033205	1.1996	4.47987	8.82024	0.00770056	0.034874	CG2064	1.97832	4.47987	23.5424	0.000102626	0.000559647
FBgn0030847	1.19776	5.68006	33.4549	1.27e-05	0.000361835	CG12991	0.816316	5.68006	15.6502	0.000808689	0.00303455
FBgn0027552	1.19693	3.42238	21.3055	0.000176263	0.00232401	CG10863	1.00474	3.42238	14.9873	0.000983713	0.00355755
FBgn0261283	1.19691	8.37303	84.6811	1.54e-08	3.69e-06	SREBP	1.33158	8.37303	104.186	2.83e-09	3.58e-07
FBgn0032130	1.19297	3.91316	32.138	1.64e-05	0.000439791	brwl	1.08741	3.91316	26.6846	5.04e-05	0.000318169
FBgn0002868	1.19274	1.98358	9.9636	0.0050651	0.0260061	MtnA	0.973602	1.98358	6.61767	0.0183807	0.0404098
FBgn0051658	1.18723	2.97921	11.2765	0.00320477	0.0186493	Nnf1b	1.17118	2.97921	10.956	0.00357604	0.0103374
FBgn0031850	1.18623	6.64753	29.0695	3.03e-05	0.000684054	Tsp	1.34527	6.64753	37.1732	6.46e-06	6.53e-05
FBgn0039754	1.18363	4.00851	15.014	0.000975909	0.00777576	CG9747	1.42126	4.00851	21.5484	0.000165957	0.000832855
FBgn0031322	1.18093	5.28244	21.601	0.000163815	0.00219905	CG5001	0.839463	5.28244	10.9653	0.00356457	0.0103123
FBgn0000409	1.17993	6.63494	20.4972	0.000215991	0.00267198	Cyt-c-p	2.16498	6.63494	66.0245	1.08e-07	3.41e-06
FBgn0037646	1.17209	1.19622	11.2246	0.00326189	0.0189017	CAHbeta	1.72447	1.19622	24.2516	8.7e-05	0.000491651
FBgn0029791	1.16801	7.07963	35.3758	8.92e-06	0.000278744	CG4096	1.36637	7.07963	48.0397	1.12e-06	1.7e-05
FBgn0036689	1.16287	3.09363	34.8665	9.79e-06	0.00029678	CG7730	0.935812	3.09363	22.5373	0.000130363	0.000683042
FBgn0262127	1.1618	6.82822	26.3654	5.4e-05	0.00101168	kibra	1.41879	6.82822	38.9366	4.76e-06	5.17e-05
FBgn0019952	1.15778	4.53488	22.3867	0.000135191	0.00192487	Orct	1.9663	4.53488	63.3859	1.47e-07	4.13e-06
FBgn0033246	1.15489	7.88553	68.8425	7.84e-08	1.17e-05	ACC	1.23135	7.88553	78.0103	2.95e-08	1.46e-06
FBgn0039869	1.14313	6.70337	15.9207	0.000747435	0.00632723	CG1890	1.97797	6.70337	46.031	1.52e-06	2.12e-05
FBgn0050357	1.14131	0.857701	7.58326	0.0124126	0.0488035	CG30357	1.85938	0.857701	20.0238	0.000243797	0.0011336
FBgn0043364	1.13874	5.08379	19.2367	0.000299221	0.00334884	cbt	1.6098	5.08379	37.93	5.66e-06	5.89e-05
FBgn0036194	1.1372	5.39332	22.4362	0.000133585	0.00190482	Dph1	1.01089	5.39332	17.7702	0.00044367	0.00185264
FBgn0259711	1.13046	3.11871	19.9771	0.000246749	0.0029349	CG42365	1.70697	3.11871	45.1126	1.75e-06	2.36e-05
FBgn0085446	1.12789	9.65854	52.7217	5.77e-07	4.21e-05	CG34417	0.722507	9.65854	21.9348	0.00015091	0.000769335
FBgn0261461	1.12545	6.39752	51.7252	6.63e-07	4.56e-05	RhoGAP18B	1.09284	6.39752	48.7926	1.01e-06	1.58e-05
FBgn0030052	1.10815	5.54037	20.7268	0.000203782	0.00257065	CG12065	1.29333	5.54037	28.0832	3.73e-05	0.000251783
FBgn0038608	1.09828	5.47259	37.2671	6.36e-06	0.000221656	WRNexo	0.657654	5.47259	13.4236	0.00158863	0.00524366
FBgn0035499	1.09342	8.80359	21.0329	0.000188675	0.00243758	Chd64	1.25519	8.80359	27.5302	4.2e-05	0.000278737
FBgn0011659	1.09273	4.46767	57.3779	3.11e-07	2.89e-05	Mlh1	0.660042	4.46767	20.9103	0.000194574	0.000950249
FBgn0039209	1.08868	6.92959	24.4472	8.32e-05	0.00135163	REPTOR	2.3781	6.92959	109.801	1.82e-09	2.79e-07
FBgn0086365	1.08194	5.8928	19.8236	0.000256728	0.00302079	Orct2	1.76742	5.8928	51.7042	6.65e-07	1.17e-05
FBgn0267693	1.07961	2.20508	12.0785	0.00245008	0.0153031	asRNA:CR46029	1.51615	2.20508	23.6262	0.000100625	0.000552176
FBgn0030189	1.07576	3.53128	12.4358	0.00217936	0.0140123	CG2909	2.16121	3.53128	49.5019	9.09e-07	1.46e-05
FBgn0250816	1.07282	2.30613	10.5737	0.00408265	0.0223391	AGO3	1.98858	2.30613	35.7715	8.3e-06	7.86e-05
FBgn0014073	1.06982	5.07003	12.9879	0.00182385	0.0123041	Tie	1.27302	5.07003	18.3056	0.000383512	0.00164423
FBgn0052262	1.06399	0.968174	12.9594	0.00184053	0.0123882	CG32262	1.34578	0.968174	20.7255	0.000203849	0.000983481
FBgn0039415	1.05675	1.93774	10.4419	0.00427538	0.0230148	CG6142	1.4496	1.93774	19.5233	0.00027757	0.00126557
FBgn0045761	1.05471	6.33013	32.9277	1.41e-05	0.000391255	CHKov1	1.306	6.33013	50.0979	8.34e-07	1.37e-05
FBgn0031381	1.04424	3.98633	17.1135	0.000532169	0.00502169	Npc2a	1.48248	3.98633	34.3056	1.09e-05	9.66e-05
FBgn0013983	1.04139	3.74922	90.4659	9.01e-09	2.63e-06	imd	0.624588	3.74922	32.4033	1.56e-05	0.000126884
FBgn0036318	1.03469	6.16466	35.3507	8.96e-06	0.00027912	Wbp2	1.45235	6.16466	68.7303	7.94e-08	2.76e-06
FBgn0054057	1.03119	2.2819	14.5937	0.00110728	0.00858102	CG34057	1.92774	2.2819	50.0801	8.36e-07	1.37e-05
FBgn0030628	1.03025	4.69228	36.979	6.69e-06	0.000229071	CG9114	1.54477	4.69228	82.4611	1.9e-08	1.14e-06
FBgn0042178	1.02995	3.31185	73.3818	4.77e-08	8.21e-06	Apl	0.700411	3.31185	33.7664	1.2e-05	0.000103547
FBgn0264953	1.02957	7.62852	12.1581	0.00238667	0.0150198	Piezo	1.51499	7.62852	25.812	6.11e-05	0.00037269
FBgn0261552	1.025	8.15862	27.903	3.88e-05	0.000802204	ps	1.10035	8.15862	32.0648	1.66e-05	0.000133457
FBgn0261794	1.02392	4.42736	20.4442	0.000218925	0.00269456	kcc	0.911671	4.42736	16.202	0.000689116	0.00265204
FBgn0035589	1.02077	4.13942	16.4657	0.000639004	0.00572828	CHMP2B	1.52485	4.13942	36.5047	7.28e-06	7.11e-05
FBgn0086347	1.02059	7.18307	49.9094	8.57e-07	5.57e-05	Myo31DF	0.698027	7.18307	23.5256	0.00010303	0.000561214
FBgn0261113	1.01392	9.92751	56.4083	3.52e-07	3.03e-05	Xrp1	1.27895	9.92751	88.7527	1.05e-08	7.97e-07
FBgn0028425	1.01275	7.18947	27.1523	4.55e-05	0.000894028	JhI-21	1.87622	7.18947	89.6882	9.66e-09	7.56e-07
FBgn0050377	1.01266	3.13641	19.6594	0.000267903	0.00311045	CG30377	1.49191	3.13641	42.4527	2.66e-06	3.28e-05
FBgn0036332	1.01135	3.95831	25.2148	6.98e-05	0.00120637	Cul6	1.05238	3.95831	27.267	4.44e-05	0.000289549
FBgn0033913	1.01111	7.99488	46.3367	1.45e-06	7.75e-05	CG8468	0.401016	7.99488	7.38691	0.0134239	0.0310292
FBgn0031435	1.01058	2.33218	16.2802	0.000673821	0.00594657	Elba2	0.662362	2.33218	6.96199	0.0159449	0.0357989
FBgn0052702	1.01031	4.95855	25.4143	6.67e-05	0.00117406	Cubn	1.4196	4.95855	49.6968	8.83e-07	1.42e-05
FBgn0038490	1.00946	2.56183	28.0041	3.79e-05	0.000791994	CG5285	1.02837	2.56183	29.0144	3.07e-05	0.000215496
FBgn0016694	1.0022	6.0699	18.4466	0.000369201	0.00385837	Pdp1	0.701796	6.0699	9.07806	0.00699401	0.0179705
FBgn0031022	1.00062	2.85199	21.8858	0.000152729	0.00210907	CG12204	1.23397	2.85199	33.2347	1.33e-05	0.00011248
FBgn0058469	0.999191	9.00355	9.20536	0.00667206	0.0316678	lncRNA:CR40469	1.11989	9.00355	11.5101	0.0029613	0.00880522
FBgn0031643	0.994262	6.54033	28.6112	3.34e-05	0.000726417	CG3008	1.15789	6.54033	38.6077	5.03e-06	5.39e-05
FBgn0040259	0.993356	5.86847	21.8098	0.000155605	0.00213229	Ugt302C1	0.779315	5.86847	13.4671	0.00156705	0.00518489
FBgn0040238	0.992617	6.43588	36.8232	6.87e-06	0.000232027	Best1	1.4146	6.43588	73.7748	4.58e-08	1.9e-06
FBgn0263111	0.990275	5.29791	12.0137	0.00250312	0.0155737	cac	3.26878	5.29791	119.363	9.04e-10	1.93e-07
FBgn0034399	0.987706	5.80385	36.5243	7.25e-06	0.00023818	CG15083	0.500444	5.80385	9.41986	0.00616627	0.0162204
FBgn0262579	0.985729	7.22105	29.2249	2.94e-05	0.000663985	Ect4	1.06792	7.22105	34.2048	1.11e-05	9.8e-05
FBgn0039356	0.984963	2.2809	15.0299	0.000971295	0.00774542	CG5039	1.69511	2.2809	44.4048	1.95e-06	2.56e-05
FBgn0030665	0.979667	1.57661	7.81945	0.0113073	0.0455558	CG15646	1.48915	1.57661	17.9576	0.000421501	0.00177547
FBgn0032235	0.975007	1.8358	7.95017	0.0107432	0.0440014	CG5096	0.999705	1.8358	8.34213	0.00923184	0.022581
FBgn0014135	0.973335	5.23637	9.25696	0.00654629	0.0312884	bnl	2.64137	5.23637	63.5841	1.44e-07	4.06e-06
FBgn0004057	0.969816	4.98839	24.9357	7.44e-05	0.00124489	Zw	0.70367	4.98839	13.1484	0.001733	0.00564695
FBgn0025885	0.967027	6.75008	10.5797	0.00407405	0.0223053	Inos	1.30437	6.75008	19.0352	0.000315555	0.00141035
FBgn0036691	0.966794	3.84083	13.0361	0.00179601	0.0121939	beg	1.28509	3.84083	22.9873	0.000117034	0.000624422
FBgn0030749	0.963776	7.1896	17.3985	0.000491569	0.00472662	AnxB11	1.11257	7.1896	23.0721	0.000114696	0.000614331
FBgn0051793	0.961497	4.78168	39.5685	4.27e-06	0.000159892	CG31793	0.816225	4.78168	28.506	3.41e-05	0.000235629
FBgn0030852	0.960884	2.95171	8.42693	0.0089371	0.0384875	corolla	3.09904	2.95171	83.1635	1.77e-08	1.09e-06
FBgn0264821	0.958773	4.0265	43.0627	2.41e-06	0.000112555	asRNA:CR44029	1.51486	4.0265	106.637	2.33e-09	3.22e-07
FBgn0015919	0.958755	6.5928	34.2959	1.09e-05	0.000318399	caup	1.28727	6.5928	61.1852	1.92e-07	4.99e-06
FBgn0035996	0.957369	3.29796	13.2901	0.00165688	0.0115561	CG3448	0.832272	3.29796	10.025	0.00495515	0.0135416
FBgn0016076	0.955968	6.79119	40.1459	3.88e-06	0.000147537	vri	0.511421	6.79119	11.5776	0.00289472	0.00862591
FBgn0053054	0.953567	3.38682	21.3543	0.000174135	0.00230861	CG33054	1.22501	3.38682	35.2097	9.19e-06	8.48e-05
FBgn0004397	0.953045	7.06348	36.5917	7.16e-06	0.000236951	Vinc	0.4187	7.06348	7.12801	0.0149016	0.0338194
FBgn0261556	0.951992	7.54731	63.2728	1.49e-07	1.71e-05	CG42674	0.535194	7.54731	20.183	0.000234027	0.0011004
FBgn0038017	0.94494	4.33298	15.2384	0.000912915	0.00737148	CG4115	0.916913	4.33298	14.3318	0.00119899	0.0041752
FBgn0041342	0.944465	6.52411	16.8396	0.000574718	0.0053036	Pcyt1	1.73001	6.52411	54.932	4.28e-07	8.67e-06
FBgn0050108	0.943899	3.40124	13.1133	0.00175241	0.0120327	CG30108	1.14177	3.40124	19.1437	0.00030664	0.00137595
FBgn0262524	0.93991	3.10469	9.08737	0.0069699	0.0326132	ver	1.54098	3.10469	24.2658	8.67e-05	0.000490333
FBgn0034312	0.938873	4.78789	10.8745	0.00367778	0.0205567	CG10916	1.90927	4.78789	43.8882	2.11e-06	2.73e-05
FBgn0053969	0.936069	4.38593	47.6902	1.18e-06	6.99e-05	CG33969	0.9752	4.38593	51.6841	6.67e-07	1.18e-05
FBgn0000083	0.930191	8.50934	28.3663	3.51e-05	0.000749971	AnxB9	1.26137	8.50934	51.5064	6.84e-07	1.19e-05
FBgn0031267	0.929767	4.16908	25.036	7.27e-05	0.00123402	Ipk2	0.833953	4.16908	20.1157	0.000238106	0.00111522
FBgn0032886	0.925701	6.19015	28.8759	3.16e-05	0.000703843	CG9328	0.698154	6.19015	16.4736	0.000637568	0.00248647
FBgn0001296	0.920101	3.43636	8.27044	0.00948954	0.0402509	kar	1.46116	3.43636	20.7958	0.000200262	0.000968605
FBgn0263346	0.91923	8.53749	19.6655	0.000267477	0.00311045	smash	1.31725	8.53749	39.7553	4.14e-06	4.64e-05
FBgn0014380	0.918383	4.27659	20.7166	0.000204309	0.00257376	RhoL	1.21158	4.27659	35.9345	8.06e-06	7.72e-05
FBgn0034723	0.916352	7.0718	28.7098	3.27e-05	0.000721929	CG13506	0.733537	7.0718	18.4676	0.000367129	0.00159029
FBgn0027596	0.914174	8.57376	31.3956	1.9e-05	0.000484274	Kank	0.787395	8.57376	23.3737	0.000106786	0.000579377
FBgn0028983	0.913721	4.35853	36.126	7.79e-06	0.000252353	Spn55B	0.520523	4.35853	11.6979	0.00278028	0.00836258
FBgn0267733	0.905342	5.21401	29.3047	2.89e-05	0.000656229	lncRNA:CR46064	1.57927	5.21401	87.7739	1.15e-08	8.45e-07
FBgn0035309	0.904903	2.88992	18.3102	0.000383035	0.00397274	CG15879	0.790373	2.88992	13.9299	0.00135654	0.00461531
FBgn0034094	0.902973	3.7995	7.69892	0.0118569	0.0471742	Tsf3	1.11115	3.7995	11.6573	0.00281836	0.00845415
FBgn0020272	0.902796	5.09408	19.7354	0.000262664	0.00306628	mst	0.710034	5.09408	12.2107	0.00234575	0.00725045
FBgn0036770	0.902449	4.15273	29.8649	2.58e-05	0.000605092	Prestin	0.413145	4.15273	6.23091	0.021629	0.0463547
FBgn0051869	0.898823	7.84253	16.1605	0.000697401	0.00608015	CG31869	1.2686	7.84253	31.764	1.76e-05	0.000138974
FBgn0011774	0.896563	4.63456	27.0601	4.64e-05	0.000906465	Irbp	1.31568	4.63456	57.8795	2.91e-07	6.52e-06
FBgn0000244	0.896485	6.12281	25.0224	7.29e-05	0.00123564	by	0.787549	6.12281	19.3319	0.000291827	0.00131623
FBgn0243516	0.895528	6.33095	31.6691	1.8e-05	0.000468876	Vrp1	0.649753	6.33095	16.7291	0.000592942	0.00235052
FBgn0050109	0.892532	3.97353	21.8346	0.000154659	0.00212961	CG30109	1.17264	3.97353	37.5955	6e-06	6.16e-05
FBgn0002931	0.89146	5.00246	10.1414	0.00475395	0.0248408	net	1.25881	5.00246	20.0595	0.000241564	0.00112703
FBgn0052475	0.889081	4.88903	37.699	5.89e-06	0.000208507	mthl8	0.661683	4.88903	20.8848	0.000195822	0.000954325
FBgn0261266	0.887243	2.37821	12.1263	0.00241181	0.0151356	zuc	0.799925	2.37821	9.83871	0.00529714	0.014321
FBgn0030501	0.886745	4.89927	40.9564	3.39e-06	0.0001365	BthD	1.55898	4.89927	124.891	6.15e-10	1.52e-07
FBgn0004657	0.882149	8.94513	25.4269	6.66e-05	0.00117406	mys	0.952119	8.94513	29.5499	2.75e-05	0.000197591
FBgn0033174	0.877808	4.31094	26.6582	5.07e-05	0.000963822	CG11125	0.692931	4.31094	16.5782	0.000618864	0.00243199
FBgn0086676	0.876499	7.7239	47.5704	1.2e-06	7.04e-05	spin	0.923295	7.7239	52.7026	5.79e-07	1.07e-05
FBgn0023395	0.872767	4.31432	36.1832	7.71e-06	0.000250617	Chd3	0.922519	4.31432	40.357	3.74e-06	4.31e-05
FBgn0033226	0.867922	5.2551	11.9857	0.00252638	0.0156476	CG1882	1.7859	5.2551	49.4382	9.17e-07	1.47e-05
FBgn0046685	0.863744	6.14735	65.6287	1.13e-07	1.45e-05	Wsck	0.27334	6.14735	6.59633	0.0185449	0.0407058
FBgn0031660	0.862919	5.48009	20.993	0.000190576	0.00245182	mRpL28	1.64241	5.48009	74.4586	4.26e-08	1.84e-06
FBgn0039538	0.858224	3.07226	14.1383	0.00127215	0.00955853	CG12883	0.666207	3.07226	8.48737	0.00873343	0.0215883
FBgn0027585	0.854497	7.86547	16.0253	0.000725142	0.00622613	CG8740	1.34249	7.86547	38.8652	4.82e-06	5.22e-05
FBgn0260632	0.853656	6.71074	18.708	0.00034423	0.00368954	dl	1.4149	6.71074	50.481	7.9e-07	1.31e-05
FBgn0035644	0.849919	4.15588	34.8445	9.83e-06	0.00029678	DNApol-epsilon58	0.75806	4.15588	27.6464	4.09e-05	0.000272644
FBgn0039459	0.845807	3.46544	56.1213	3.66e-07	3.06e-05	IntS12	0.340056	3.46544	8.99715	0.00720766	0.0184162
FBgn0260933	0.844227	4.21026	14.3448	0.00119424	0.00909377	rempA	2.30926	4.21026	103.879	2.9e-09	3.62e-07
FBgn0265590	0.842138	2.35675	10.8647	0.00369028	0.0206146	lncRNA:CR44417	1.32059	2.35675	26.6355	5.09e-05	0.000320546
FBgn0030716	0.840121	7.10817	45.7169	1.59e-06	8.34e-05	CG9170	1.31745	7.10817	110.713	1.7e-09	2.69e-07
FBgn0085400	0.839012	7.56664	31.0606	2.03e-05	0.000513377	side-V	0.637692	7.56664	18.0173	0.000414697	0.00175064
FBgn0264751	0.837466	2.92056	16.6688	0.00060315	0.00550268	Vti1b	1.12914	2.92056	30.2739	2.37e-05	0.000175654
FBgn0024238	0.835225	7.5585	29.3563	2.86e-05	0.000653918	Fim	0.417063	7.5585	7.37407	0.0134932	0.0311818
FBgn0029506	0.834402	8.94031	37.4027	6.21e-06	0.00021722	Tsp42Ee	0.860341	8.94031	39.7292	4.16e-06	4.64e-05
FBgn0025676	0.828501	5.65857	43.1909	2.36e-06	0.000111364	CkIIalpha-i3	1.16671	5.65857	85.0434	1.48e-08	9.65e-07
FBgn0011202	0.827837	7.21768	16.0657	0.000716723	0.00618696	dia	0.982705	7.21768	22.5398	0.000130286	0.000683008
FBgn0033777	0.82644	5.04173	22.7758	0.000123101	0.00180068	CG17574	0.649866	5.04173	14.0889	0.00129162	0.00443361
FBgn0036502	0.825843	3.46697	9.36269	0.00629677	0.0304918	CG7841	1.58724	3.46697	34.2894	1.09e-05	9.68e-05
FBgn0035483	0.824752	2.99481	18.9884	0.00031949	0.00351038	Mul1	0.477509	2.99481	6.33146	0.0207264	0.0446523
FBgn0031252	0.82368	4.48634	34.3055	1.09e-05	0.000318399	CG13690	0.845153	4.48634	36.0633	7.88e-06	7.6e-05
FBgn0259113	0.823174	6.67069	83.8844	1.66e-08	3.89e-06	DNApol-alpha180	0.730069	6.67069	66.0504	1.08e-07	3.41e-06
FBgn0026576	0.8201	4.21379	19.0144	0.000317299	0.00349029	Pisd	0.768703	4.21379	16.6853	0.000600333	0.00237395
FBgn0265991	0.819644	8.53041	22.5327	0.000130508	0.00187484	Zasp52	1.5471	8.53041	77.9221	2.98e-08	1.46e-06
FBgn0025624	0.818432	4.1755	26.8519	4.86e-05	0.000935077	CG4025	0.528522	4.1755	11.1617	0.00333256	0.00974952
FBgn0031091	0.814396	4.64855	26.4315	5.32e-05	0.00100492	Phf7	0.89691	4.64855	32.0092	1.68e-05	0.000134571
FBgn0030054	0.814007	6.92919	52.2186	6.19e-07	4.35e-05	Caf1-180	0.743262	6.92919	43.5735	2.22e-06	2.85e-05
FBgn0033085	0.813092	2.34278	20.3221	0.000225844	0.00275856	CG15908	0.814551	2.34278	20.3581	0.000223777	0.0010593
FBgn0027375	0.809136	5.97029	32.67	1.48e-05	0.000405581	RecQ5	0.878493	5.97029	38.4459	5.18e-06	5.5e-05
FBgn0032956	0.807697	8.07644	7.73978	0.0116673	0.0466353	Cul2	2.04038	8.07644	46.5765	1.4e-06	1.99e-05
FBgn0027610	0.807055	4.20662	15.6084	0.00081865	0.00676934	Dic1	0.984331	4.20662	23.18	0.000111794	0.000600791
FBgn0086695	0.80184	4.0133	35.0066	9.54e-06	0.000293462	hd	0.519995	4.0133	14.6562	0.00108655	0.00386476
FBgn0032698	0.79706	4.10748	48.6721	1.02e-06	6.36e-05	CG10336	0.795285	4.10748	48.3598	1.07e-06	1.64e-05
FBgn0013733	0.793312	10.1563	16.279	0.000674047	0.00594657	shot	0.891592	10.1563	20.4977	0.000215963	0.0010321
FBgn0029710	0.791633	4.08583	10.0674	0.00488086	0.0253252	CG3568	1.38263	4.08583	30.7069	2.17e-05	0.000166397
FBgn0023180	0.790712	3.40463	22.1589	0.000142876	0.00199302	Orc6	0.902515	3.40463	28.837	3.18e-05	0.000221801
FBgn0030506	0.788758	3.83113	32.9586	1.4e-05	0.000390722	DNAlig4	0.865505	3.83113	39.6249	4.23e-06	4.7e-05
FBgn0034191	0.785123	2.73242	21.4232	0.000171182	0.00227888	CG6984	0.648675	2.73242	14.5767	0.00111297	0.00393981
FBgn0033845	0.783606	6.73295	46.7908	1.35e-06	7.49e-05	mars	0.289616	6.73295	6.41797	0.0199837	0.0432912
FBgn0263278	0.782052	3.70769	16.9509	0.000556992	0.00518979	Fic	1.28734	3.70769	45.7932	1.57e-06	2.18e-05
FBgn0036760	0.780264	3.91322	10.5178	0.00416321	0.0226517	CG5567	0.822591	3.91322	11.678	0.0027989	0.00840543
FBgn0086443	0.779701	7.85525	19.831	0.000256235	0.00302079	AsnRS	1.52582	7.85525	73.8005	4.57e-08	1.9e-06
FBgn0259227	0.771126	6.90774	25.3784	6.73e-05	0.00117549	CG42327	1.22946	6.90774	63.6545	1.43e-07	4.05e-06
FBgn0031307	0.769008	7.66298	13.7466	0.00143593	0.0104544	MFS3	1.61901	7.66298	58.9363	2.55e-07	5.98e-06
FBgn0028527	0.76837	7.10972	30.7835	2.14e-05	0.000535451	CG18507	1.23321	7.10972	78.1892	2.9e-08	1.45e-06
FBgn0086687	0.767394	8.49592	44.9358	1.8e-06	9.1e-05	Desat1	0.783821	8.49592	46.8525	1.34e-06	1.93e-05
FBgn0039644	0.766947	4.98021	8.70511	0.00804153	0.036067	rdog	1.3702	4.98021	27.4538	4.27e-05	0.000281618
FBgn0040290	0.766118	5.63746	49.4102	9.21e-07	5.89e-05	RecQ4	0.797805	5.63746	53.5167	5.18e-07	9.95e-06
FBgn0266752	0.764085	2.21636	13.1924	0.00170894	0.0117944	lncRNA:CR45225	1.45669	2.21636	47.9946	1.13e-06	1.7e-05
FBgn0263930	0.763949	9.33636	14.1193	0.00127959	0.00960368	dally	1.18393	9.33636	33.4083	1.29e-05	0.000109414
FBgn0262617	0.762684	6.65272	47.5481	1.21e-06	7.04e-05	Nuak1	0.475716	6.65272	18.5571	0.000358414	0.00156097
FBgn0032202	0.762017	4.92744	23.1544	0.000112473	0.00171274	REPTOR-BP	0.632867	4.92744	15.9545	0.000740136	0.00281574
FBgn0035802	0.761827	7.57035	18.1839	0.000396342	0.00407563	Pura	0.908115	7.57035	25.7335	6.21e-05	0.000378069
FBgn0030481	0.761223	3.7185	17.5852	0.000466832	0.00452949	CG1662	0.76688	3.7185	17.8223	0.00043738	0.00183193
FBgn0033132	0.760716	2.8959	7.99296	0.0105655	0.0435539	Tsp42Ej	0.734748	2.8959	7.44493	0.0131158	0.0303828
FBgn0050493	0.760191	3.19298	25.7915	6.13e-05	0.00111822	Coq9	0.838731	3.19298	31.3579	1.91e-05	0.000148895
FBgn0035537	0.758115	2.36433	9.41078	0.00618679	0.0301156	CG11342	0.878885	2.36433	12.6291	0.00204682	0.00647195
FBgn0037574	0.757911	2.77986	18.0233	0.000414026	0.00419474	Coq2	0.696463	2.77986	15.1848	0.000927549	0.00339326
FBgn0037293	0.757717	4.53801	22.5785	0.000129076	0.00186971	CG12007	0.802409	4.53801	25.2864	6.87e-05	0.000408891
FBgn0265434	0.756039	10.9136	27.396	4.32e-05	0.000865152	zip	0.877759	10.9136	36.7869	6.92e-06	6.83e-05
FBgn0022772	0.754216	5.2726	41.5271	3.09e-06	0.000129718	Orc1	0.988164	5.2726	71.0086	6.17e-08	2.33e-06
FBgn0032456	0.753688	8.04651	22.0213	0.000147752	0.00205211	MRP	0.793506	8.04651	24.3803	8.44e-05	0.00048038
FBgn0033526	0.75211	4.954	40.8735	3.44e-06	0.000137804	Caf1-105	0.582601	4.954	24.5009	8.21e-05	0.000471699
FBgn0015904	0.75189	5.45273	28.316	3.55e-05	0.000754603	ara	0.67145	5.45273	22.5742	0.000129211	0.000678427
FBgn0036396	0.751355	3.35245	17.7483	0.000446345	0.00440622	CG17359	0.742948	3.35245	17.3229	0.000501992	0.00205866
FBgn0041706	0.750748	2.90035	12.8806	0.00188761	0.0126344	CG3253	0.857181	2.90035	16.761	0.00058761	0.00233419
FBgn0265512	0.747297	5.2686	15.679	0.000801906	0.00668674	mlt	0.538401	5.2686	8.13983	0.0099799	0.0241106
FBgn0022338	0.744793	5.57807	37.8161	5.77e-06	0.000205042	dnk	0.584657	5.57807	23.3043	0.00010855	0.000586302
FBgn0016926	0.744537	6.26318	25.3618	6.75e-05	0.00117549	Pino	1.22193	6.26318	67.526	9.09e-08	3.05e-06
FBgn0261983	0.744361	5.77687	38.8664	4.82e-06	0.000174244	l(2)gd1	0.920595	5.77687	59.2549	2.45e-07	5.86e-06
FBgn0029664	0.742833	4.40696	10.9498	0.00358363	0.0200888	CG10802	1.62866	4.40696	51.9323	6.44e-07	1.15e-05
FBgn0005696	0.742682	4.48797	36.7875	6.92e-06	0.000232027	DNApol-alpha73	0.699379	4.48797	32.5636	1.51e-05	0.000123647
FBgn0025381	0.741402	6.44958	35.8666	8.16e-06	0.000260054	rush	0.85175	6.44958	47.219	1.27e-06	1.86e-05
FBgn0033177	0.74106	5.26647	29.6375	2.7e-05	0.000626193	CG11141	0.739365	5.26647	29.4758	2.79e-05	0.000199721
FBgn0027287	0.737858	5.39259	39.266	4.5e-06	0.000164623	Gmap	0.40372	5.39259	11.7522	0.00273036	0.00823557
FBgn0011762	0.734977	4.17123	35.2113	9.19e-06	0.000284478	DNApol-alpha50	0.434441	4.17123	12.239	0.00232411	0.00719972
FBgn0036126	0.732541	4.45704	13.4138	0.00159349	0.0112753	Irbp18	1.63889	4.45704	66.2743	1.05e-07	3.37e-06
FBgn0039854	0.730713	3.66587	13.0613	0.00178167	0.0121277	CG1635	0.698507	3.66587	11.9131	0.0025879	0.00788495
FBgn0260442	0.727666	9.10543	14.8286	0.00103159	0.00809213	rhea	1.57934	9.10543	67.4509	9.17e-08	3.06e-06
FBgn0040817	0.725634	4.76641	17.4986	0.000478137	0.00462985	CG14132	0.849502	4.76641	23.9355	9.36e-05	0.000522612
FBgn0052205	0.725278	3.09406	15.4385	0.000860518	0.00701311	hpRNA:CR32205	0.598644	3.09406	10.4858	0.00421015	0.0118453
FBgn0028380	0.725243	4.4574	15.7022	0.000796508	0.00665485	fal	1.16573	4.4574	40.4325	3.7e-06	4.26e-05
FBgn0267029	0.724708	2.91175	8.65363	0.00819939	0.0363398	lncRNA:CR45473	0.921915	2.91175	13.9886	0.00133215	0.00454514
FBgn0052485	0.723737	1.89736	11.1312	0.00336751	0.0192587	CG32485	1.36975	1.89736	39.8337	4.09e-06	4.59e-05
FBgn0004406	0.721238	4.7944	41.269	3.22e-06	0.000132174	tam	0.789333	4.7944	49.3549	9.28e-07	1.48e-05
FBgn0010611	0.719403	6.18582	14.0987	0.00128774	0.00964607	Hmgs	1.41016	6.18582	53.2195	5.39e-07	1.02e-05
FBgn0031213	0.717223	6.23825	29.7275	2.65e-05	0.000617762	galectin	0.919417	6.23825	48.6529	1.03e-06	1.6e-05
FBgn0050147	0.717171	6.97447	35.5105	8.7e-06	0.000273911	Hil	1.49009	6.97447	149.451	1.31e-10	6.01e-08
FBgn0028426	0.716537	5.37259	17.4403	0.000485914	0.00468629	RNaseZ	1.65731	5.37259	91.2593	8.39e-09	6.96e-07
FBgn0030863	0.714349	7.26885	36.2959	7.55e-06	0.00024727	CG8188	1.37234	7.26885	131.176	4.05e-10	1.22e-07
FBgn0263241	0.711575	3.88879	8.86866	0.00756202	0.0344297	Mocs1	1.36797	3.88879	32.678	1.48e-05	0.000121995
FBgn0043903	0.709694	7.8827	99.377	4.18e-09	1.69e-06	dome	0.265816	7.8827	14.0234	0.00131793	0.00450786
FBgn0025866	0.709586	6.53526	16.8112	0.00057935	0.00534123	CalpB	0.955816	6.53526	30.3406	2.34e-05	0.000173851
FBgn0013272	0.709149	11.1798	16.5151	0.000630078	0.00567107	Gp150	1.569	11.1798	77.9569	2.97e-08	1.46e-06
FBgn0085428	0.706409	5.51759	20.5757	0.000211728	0.00263009	Nox	1.71194	5.51759	117.647	1.02e-09	2.05e-07
FBgn0027280	0.703712	6.68582	19.4397	0.000283697	0.00323912	l(1)G0193	0.709423	6.68582	19.7454	0.000261986	0.00120709
FBgn0036844	0.702824	7.19836	16.5235	0.000628566	0.00567005	Mkp3	1.78285	7.19836	102.169	3.32e-09	3.85e-07
FBgn0032006	0.700525	7.23117	11.0519	0.00346019	0.0196124	Pvr	0.938968	7.23117	19.7364	0.000262599	0.00120934
FBgn0030991	0.700395	6.04872	30.7662	2.15e-05	0.000535907	CG7453	0.396196	6.04872	9.8534	0.00526924	0.0142582
FBgn0052066	0.69942	5.95013	10.5355	0.00413745	0.0225498	CG32066	0.79221	5.95013	13.4923	0.00155468	0.00515443
FBgn0001961	0.69808	6.95811	26.0654	5.77e-05	0.00106654	Arpc1	0.674266	6.95811	24.3165	8.57e-05	0.000485771
FBgn0034392	0.696364	4.50092	27.4954	4.23e-05	0.000854406	MFS15	0.662533	4.50092	24.8478	7.59e-05	0.000443391
FBgn0010173	0.696343	7.70967	54.2568	4.69e-07	3.7e-05	RpA-70	0.687744	7.70967	52.9186	5.62e-07	1.06e-05
FBgn0036893	0.696155	3.16065	11.1742	0.00331846	0.019103	PIG-F	1.01065	3.16065	23.5623	0.000102145	0.000558422
FBgn0262619	0.696124	5.70114	81.7285	2.04e-08	4.46e-06	DNAlig1	0.663179	5.70114	74.1228	4.41e-08	1.87e-06
FBgn0003401	0.695361	3.84829	13.0188	0.00180594	0.0122358	shu	0.734081	3.84829	14.493	0.00114159	0.00401208
FBgn0035158	0.695069	5.72605	25.9902	5.87e-05	0.00108015	CG13895	0.499513	5.72605	13.4281	0.00158635	0.00523974
FBgn0030554	0.694687	3.9026	22.1829	0.000142046	0.00198431	CG1434	0.60772	3.9026	16.9317	0.000560016	0.00224965
FBgn0040268	0.693729	5.82167	52.1049	6.29e-07	4.35e-05	Top3alpha	0.583371	5.82167	36.847	6.85e-06	6.8e-05
FBgn0035039	0.692934	4.20516	16.1056	0.000708523	0.00614894	Adck	1.02208	4.20516	34.9912	9.57e-06	8.72e-05
FBgn0027493	0.689756	7.0324	26.6244	5.1e-05	0.000969058	AdSS	0.660169	7.0324	24.3914	8.42e-05	0.000479606
FBgn0004687	0.688177	8.19463	21.6729	0.000160934	0.00217861	Mlc-c	0.723474	8.19463	23.929	9.38e-05	0.000523103
FBgn0261988	0.687313	7.69112	26.8133	4.9e-05	0.00093733	Gprk2	0.422499	7.69112	10.1735	0.0047001	0.0129735
FBgn0000221	0.682824	3.11994	12.157	0.00238757	0.0150198	brn	0.725942	3.11994	13.7191	0.00144826	0.00486885
FBgn0260755	0.682092	3.94267	8.99453	0.00721469	0.0334013	CG42553	1.34406	3.94267	34.7754	9.96e-06	9e-05
FBgn0016762	0.681523	3.51322	20.6512	0.000207718	0.00260078	angel	0.657802	3.51322	19.198	0.000302285	0.00135894
FBgn0037236	0.680797	5.9179	57.3817	3.1e-07	2.89e-05	Skp2	0.926272	5.9179	105.774	2.49e-09	3.33e-07
FBgn0264326	0.679295	6.24291	42.2453	2.75e-06	0.000120704	DNApol-epsilon255	0.519725	6.24291	24.7416	7.77e-05	0.000452057
FBgn0041627	0.679149	5.05858	25.6973	6.26e-05	0.00112791	Ku80	1.09265	5.05858	66.1496	1.06e-07	3.39e-06
FBgn0031037	0.678999	6.69328	11.4507	0.00302114	0.0178018	CG14207	1.30023	6.69328	41.3147	3.2e-06	3.78e-05
FBgn0027598	0.677786	7.41253	41.2546	3.23e-06	0.000132174	cindr	0.304873	7.41253	8.38453	0.00908312	0.0223023
FBgn0039403	0.677659	3.5808	23.2898	0.000108924	0.00166415	Sld5	0.710909	3.5808	25.5921	6.41e-05	0.000387023
FBgn0014018	0.675035	6.62552	42.9078	2.47e-06	0.00011346	Rel	0.289074	6.62552	7.88481	0.0110212	0.0262508
FBgn0038803	0.675021	5.57445	18.0606	0.000409838	0.00415668	CG5191	0.525271	5.57445	10.9384	0.00359774	0.0103771
FBgn0050373	0.67308	2.67944	13.9991	0.00132784	0.00986905	CG30373	0.959542	2.67944	28.4405	3.46e-05	0.000237689
FBgn0259676	0.665213	4.5476	29.359	2.86e-05	0.000653918	DNApol-alpha60	0.468283	4.5476	14.4926	0.00114172	0.00401208
FBgn0259938	0.664991	6.76234	22.2683	0.000139126	0.00196347	cwo	0.38592	6.76234	7.51566	0.0127508	0.0296728
FBgn0014011	0.664648	7.15605	26.0647	5.77e-05	0.00106654	Rac2	0.623283	7.15605	22.9296	0.000118655	0.000632369
FBgn0035461	0.664348	3.32415	7.59914	0.0123346	0.0486559	ntc	1.4024	3.32415	33.8103	1.19e-05	0.000103157
FBgn0267795	0.663946	8.20273	28.2528	3.6e-05	0.000761744	Frl	0.662186	8.20273	28.0993	3.72e-05	0.000251105
FBgn0051028	0.662886	6.40039	19.7331	0.000262824	0.00306628	CG31028	0.521564	6.40039	12.2253	0.00233461	0.00722527
FBgn0001168	0.661739	7.09685	20.9785	0.000191267	0.00245182	h	1.3437	7.09685	84.7677	1.52e-08	9.71e-07
FBgn0034744	0.659158	4.64911	13.2113	0.00169875	0.0117545	Vps20	0.929602	4.64911	26.2217	5.58e-05	0.000345382
FBgn0031263	0.658387	6.55671	10.3328	0.00444277	0.0236828	Tspo	1.49531	6.55671	52.0317	6.35e-07	1.14e-05
FBgn0032234	0.656113	3.84389	18.8955	0.000327458	0.00357345	gny	0.421841	3.84389	7.77707	0.0114972	0.0271961
FBgn0033052	0.653829	6.93474	41.8214	2.94e-06	0.000125838	SCAP	1.45158	6.93474	201.438	9.41e-12	9.05e-09
FBgn0053062	0.653385	3.31148	10.6687	0.00394961	0.0217715	CG33062	0.790477	3.31148	15.5996	0.000820762	0.00307267
FBgn0033127	0.651376	6.05131	38.7226	4.94e-06	0.000177255	Tsp42Ef	1.08615	6.05131	106.787	2.3e-09	3.22e-07
FBgn0024236	0.650251	7.24496	54.0727	4.8e-07	3.7e-05	foi	0.737517	7.24496	69.4189	7.35e-08	2.66e-06
FBgn0052137	0.648928	6.70887	25.1475	7.09e-05	0.00121576	CG32137	0.51089	6.70887	15.6027	0.000820011	0.00307147
FBgn0036643	0.648739	2.94296	15.4793	0.000850258	0.00697332	Syx8	0.860738	2.94296	27.2389	4.47e-05	0.00029091
FBgn0005683	0.648721	4.00069	30.4043	2.31e-05	0.000557473	pie	0.533924	4.00069	20.535	0.000213929	0.00102339
FBgn0029685	0.647029	5.45613	32.4887	1.53e-05	0.000416735	CG2938	0.451589	5.45613	15.8199	0.000769634	0.00291413
FBgn0010620	0.647008	8.28809	30.8357	2.12e-05	0.000531286	CG10939	0.597113	8.28809	26.2848	5.5e-05	0.000341272
FBgn0040237	0.646238	6.33414	17.9359	0.000424005	0.00427335	bor	1.10157	6.33414	51.6128	6.73e-07	1.18e-05
FBgn0036481	0.645598	3.54573	8.62023	0.00830368	0.0366619	CG16959	2.09554	3.54573	89.1928	1.01e-08	7.78e-07
FBgn0003514	0.644894	7.96483	16.9547	0.000556395	0.00518979	sqh	0.794498	7.96483	25.6388	6.35e-05	0.000383485
FBgn0261553	0.642225	7.24095	32.0518	1.67e-05	0.000444745	CG42671	0.913203	7.24095	64.398	1.31e-07	3.83e-06
FBgn0038893	0.641739	4.31982	13.7224	0.00144678	0.0105176	Archease	1.2826	4.31982	54.6144	4.47e-07	8.92e-06
FBgn0040475	0.640818	6.48029	17.493	0.000478872	0.00463231	SH3PX1	0.896579	6.48029	34.078	1.13e-05	9.95e-05
FBgn0034728	0.640131	6.78672	24.7077	7.83e-05	0.00129774	rad50	1.16302	6.78672	80.5408	2.29e-08	1.26e-06
FBgn0001291	0.637063	6.18789	20.1325	0.000237079	0.00287391	Jra	0.505488	6.18789	12.6795	0.00201377	0.00638423
FBgn0027525	0.632892	6.80258	31.7745	1.76e-05	0.000463059	LTV1	0.438645	6.80258	15.2863	0.000900057	0.00331152
FBgn0035084	0.632652	2.9199	9.71181	0.00554513	0.0277689	CG15861	0.705317	2.9199	12.0602	0.00246493	0.00756776
FBgn0263133	0.632102	5.10019	27.5243	4.2e-05	0.000853164	mEFG1	0.438013	5.10019	13.1996	0.00170508	0.00557074
FBgn0020493	0.630936	7.71831	9.46562	0.00606397	0.0296724	Dad	0.995232	7.71831	23.3233	0.000108064	0.000584664
FBgn0011703	0.62941	7.69154	68.7746	7.9e-08	1.17e-05	RnrL	0.737937	7.69154	94.2973	6.42e-09	5.89e-07
FBgn0003082	0.629332	5.14219	31.6218	1.81e-05	0.000470696	phr	1.98281	5.14219	308.332	1.96e-13	3.77e-10
FBgn0003206	0.629081	6.10037	42.9328	2.46e-06	0.00011346	Ras64B	0.772144	6.10037	64.528	1.29e-07	3.8e-06
FBgn0031834	0.628025	2.54067	7.5085	0.0127872	0.0498692	CG13766	1.14523	2.54067	24.9624	7.39e-05	0.000433822
FBgn0028984	0.627797	7.70598	8.42295	0.00895069	0.0385288	Spn88Ea	1.05013	7.70598	23.3008	0.000108641	0.000586464
FBgn0039165	0.627764	4.13582	17.6181	0.000462612	0.00452045	CG6204	0.871545	4.13582	33.9369	1.16e-05	0.000101466
FBgn0037796	0.627437	7.98575	26.822	4.89e-05	0.00093733	CG12814	0.591942	7.98575	23.8844	9.47e-05	0.000527646
FBgn0029771	0.626677	5.21383	24.1864	8.83e-05	0.00140496	CG12730	0.652265	5.21383	26.1722	5.64e-05	0.000348275
FBgn0015806	0.626037	8.20882	14.8493	0.0010252	0.00805785	S6k	1.40567	8.20882	72.8804	5.04e-08	2.05e-06
FBgn0003209	0.626036	7.04366	10.9939	0.0035297	0.0198773	raw	1.53637	7.04366	64.3052	1.32e-07	3.85e-06
FBgn0034402	0.622135	2.67781	12.7812	0.00194878	0.0129003	CG15084	0.838863	2.67781	23.2267	0.000110563	0.000594839
FBgn0028427	0.621484	5.99994	21.9306	0.000151064	0.00209509	Ilk	0.50407	5.99994	14.4247	0.00116552	0.00407637
FBgn0038313	0.62021	3.68246	25.1231	7.13e-05	0.00121851	CG4338	0.891056	3.68246	51.9414	6.43e-07	1.15e-05
FBgn0035101	0.618586	6.67552	28.6477	3.31e-05	0.000723509	p130CAS	0.845814	6.67552	53.3309	5.31e-07	1.01e-05
FBgn0035812	0.618267	5.50982	21.735	0.000158494	0.00215163	CG7457	1.14407	5.50982	73.7909	4.57e-08	1.9e-06
FBgn0029942	0.617559	3.60603	11.1848	0.00330641	0.0190564	CG2059	1.36848	3.60603	54.7785	4.37e-07	8.82e-06
FBgn0027784	0.61671	3.49963	25.7671	6.17e-05	0.00112008	Prp18	0.364152	3.49963	8.92274	0.00741055	0.0188048
FBgn0027079	0.61394	7.14697	10.483	0.00421425	0.0227993	ValRS	1.2085	7.14697	39.9636	4e-06	4.53e-05
FBgn0031882	0.613059	4.29002	14.9132	0.00100577	0.0079501	Rab30	0.514228	4.29002	10.4675	0.00423719	0.0119074
FBgn0033890	0.61182	5.43015	72.5243	5.23e-08	8.54e-06	Ctf4	0.363812	5.43015	25.6095	6.39e-05	0.00038576
FBgn0033649	0.611726	4.51613	10.7225	0.00387655	0.0214683	pyr	0.512697	4.51613	7.51903	0.0127337	0.0296402
FBgn0036805	0.609879	6.08311	17.3073	0.000504179	0.00481421	Chmp1	0.687896	6.08311	21.986	0.000149031	0.000760965
FBgn0028515	0.609852	6.71791	15.6578	0.000806903	0.00670098	EndoGI	0.898936	6.71791	33.8279	1.19e-05	0.000103116
FBgn0086656	0.608765	7.1245	20.061	0.000241474	0.00289078	shrb	1.07219	7.1245	61.5358	1.84e-07	4.85e-06
FBgn0031457	0.608114	4.64361	17.194	0.000520348	0.00494896	CG3077	0.385768	4.64361	6.9001	0.0163546	0.0365675
FBgn0028473	0.605362	9.28311	23.0889	0.000114239	0.0017278	Non1	0.496521	9.28311	15.5647	0.000829198	0.00309703
FBgn0011236	0.603887	6.54436	40.7175	3.53e-06	0.000139664	ken	0.843597	6.54436	79.1183	2.64e-08	1.35e-06
FBgn0032117	0.603046	3.38196	12.5314	0.00211267	0.0136994	FucTB	1.21328	3.38196	50.7265	7.63e-07	1.28e-05
FBgn0003371	0.602632	8.48915	52.8078	5.71e-07	4.19e-05	sgg	0.623704	8.48915	56.5317	3.47e-07	7.45e-06
FBgn0030269	0.601743	5.3627	40.2091	3.84e-06	0.000147149	CDK2AP1	0.565513	5.3627	35.4773	8.76e-06	8.21e-05
FBgn0020270	0.600622	6.04668	32.0736	1.66e-05	0.000444098	mre11	0.520918	6.04668	24.116	8.98e-05	0.000504956
FBgn0265174	0.600369	3.85721	12.3524	0.00223941	0.0142944	PIG-V	0.585847	3.85721	11.7452	0.00273671	0.00824587
FBgn0027085	0.600066	4.68301	26.9571	4.75e-05	0.000919477	LeuRS-m	0.511663	4.68301	19.5647	0.000274587	0.00125494
FBgn0034307	0.59816	3.39933	16.2795	0.000673963	0.00594657	CG10914	0.397573	3.39933	7.15118	0.0147622	0.0335663
FBgn0051216	0.59816	3.89911	17.6665	0.00045649	0.00448339	Naam	0.679933	3.89911	22.806	0.000122213	0.000647032
FBgn0030834	0.597127	4.56474	18.8301	0.000333206	0.00361568	CG8675	0.597302	4.56474	18.8079	0.000335181	0.00148395
FBgn0052251	0.593802	6.6326	19.1108	0.000309315	0.0034299	Claspin	0.796735	6.6326	34.2879	1.09e-05	9.68e-05
FBgn0051133	0.593712	3.09621	24.4	8.41e-05	0.00135758	Slimp	0.65368	3.09621	29.542	2.75e-05	0.00019776
FBgn0031265	0.593419	4.88778	20.4774	0.000217081	0.00267872	CG2794	0.999413	4.88778	57.9079	2.9e-07	6.51e-06
FBgn0039156	0.593282	4.86791	13.9737	0.00133828	0.00993135	CG6178	0.446429	4.86791	7.89695	0.010969	0.0261586
FBgn0020647	0.592089	6.87935	11.5452	0.0029265	0.0173981	KrT95D	1.44339	6.87935	66.9126	9.75e-08	3.18e-06
FBgn0034735	0.589976	3.85808	24.4339	8.34e-05	0.00135163	CG4610	0.449142	3.85808	14.1097	0.00128339	0.00441164
FBgn0005278	0.589407	8.9919	20.0625	0.000241382	0.00289078	Sam-S	0.745758	8.9919	31.9955	1.69e-05	0.000134693
FBgn0032014	0.587131	3.67	12.5866	0.00207518	0.013514	CG7840	0.429406	3.67	6.70488	0.0177264	0.0391323
FBgn0265413	0.586775	7.26902	10.0266	0.00495235	0.0255996	CG44325	1.01766	7.26902	29.849	2.59e-05	0.00018884
FBgn0034590	0.585866	7.3879	35.222	9.17e-06	0.000284478	Magi	0.82811	7.3879	69.9969	6.89e-08	2.52e-06
FBgn0264078	0.581776	6.1517	18.3796	0.000375927	0.00392015	Flo2	0.532468	6.1517	15.3878	0.000873463	0.00323723
FBgn0015513	0.581744	7.45256	21.8862	0.000152716	0.00210907	mbc	0.437621	7.45256	12.4057	0.00220083	0.00687535
FBgn0035878	0.580103	5.79948	21.3634	0.000173744	0.0023066	CG7182	0.333845	5.79948	7.06927	0.0152617	0.0345144
FBgn0001332	0.579791	6.58109	47.3377	1.25e-06	7.14e-05	PRAS40	0.48202	6.58109	32.7218	1.47e-05	0.00012139
FBgn0035890	0.578766	3.30718	14.2246	0.00123893	0.00936736	CG13667	0.403022	3.30718	6.86411	0.0165983	0.0370162
FBgn0015270	0.57759	4.89273	37.6213	5.97e-06	0.000209815	Orc2	0.620742	4.89273	43.3938	2.29e-06	2.92e-05
FBgn0037856	0.575707	6.65782	14.9003	0.00100967	0.00797217	Leash	0.912845	6.65782	37.2224	6.41e-06	6.48e-05
FBgn0013765	0.573947	7.17287	25.1409	7.1e-05	0.00121576	cnn	1.01739	7.17287	78.1804	2.9e-08	1.45e-06
FBgn0037792	0.573219	5.61555	60.7467	2.03e-07	2.06e-05	TAF1B	0.923758	5.61555	157.094	8.49e-11	5.72e-08
FBgn0039266	0.568844	6.8391	19.3855	0.000287755	0.00327768	CG11791	0.750879	6.8391	33.6689	1.22e-05	0.000104902
FBgn0014020	0.566608	9.55197	14.3866	0.00117912	0.00900719	Rho1	1.14416	9.55197	57.6071	3.02e-07	6.66e-06
FBgn0052649	0.566509	4.47971	12.6122	0.00205804	0.0134478	Coq8	0.421722	4.47971	6.96431	0.0159298	0.0357732
FBgn0031008	0.565748	4.37965	13.8371	0.00139607	0.0102574	CG8010	0.780504	4.37965	26.3207	5.46e-05	0.000339241
FBgn0034694	0.563628	5.16335	28.2504	3.6e-05	0.000761744	Plekhm1	0.386726	5.16335	13.2759	0.00166435	0.00545617
FBgn0002121	0.563432	9.22131	23.8008	9.66e-05	0.00150698	l(2)gl	0.312448	9.22131	7.34684	0.0136415	0.031449
FBgn0261565	0.562635	7.2759	14.3756	0.00118307	0.00901587	Lmpt	0.667363	7.2759	20.185	0.000233905	0.00110036
FBgn0011818	0.560383	6.01251	31.5439	1.84e-05	0.000476663	oaf	0.651926	6.01251	42.6273	2.58e-06	3.23e-05
FBgn0032811	0.55879	3.63427	7.78594	0.0114572	0.046121	CG10268	1.01223	3.63427	25.5741	6.44e-05	0.000387616
FBgn0034894	0.558279	4.72407	17.8765	0.000430947	0.00431377	sigmar	0.854773	4.72407	41.8567	2.92e-06	3.54e-05
FBgn0039328	0.557571	4.83405	15.8424	0.000764617	0.00643308	CHKov2	0.455703	4.83405	10.5614	0.00410018	0.0116003
FBgn0039141	0.55671	6.00573	19.9064	0.000251288	0.00297131	spas	0.33857	6.00573	7.36016	0.0135688	0.0313188
FBgn0032393	0.556098	5.11549	14.0903	0.00129107	0.00965495	Nfs1	0.929899	5.11549	39.2465	4.51e-06	4.94e-05
FBgn0038400	0.555385	6.27176	11.1573	0.0033376	0.0191725	CG5903	0.720247	6.27176	18.7191	0.000343211	0.00151255
FBgn0260986	0.555041	4.5827	11.7002	0.00277821	0.0167126	mei-38	0.666942	4.5827	16.8776	0.000568597	0.00227557
FBgn0260748	0.554067	7.00706	17.9901	0.000417784	0.00421949	CG5004	0.495774	7.00706	14.4077	0.00117158	0.0040931
FBgn0019886	0.553524	6.7091	25.9907	5.87e-05	0.00108015	Letm1	0.447737	6.7091	17.0117	0.000547571	0.00220702
FBgn0037379	0.55046	5.83513	19.6157	0.000270964	0.00313088	CG10979	0.805678	5.83513	41.8849	2.91e-06	3.53e-05
FBgn0053123	0.549478	7.40277	12.3879	0.00221359	0.0141567	LeuRS	1.51734	7.40277	91.6031	8.14e-09	6.81e-07
FBgn0261530	0.548777	5.04185	16.101	0.000709457	0.00614894	nbs	0.813194	5.04185	35.286	9.07e-06	8.42e-05
FBgn0030170	0.546801	4.08778	21.8	0.00015598	0.00213229	CG2990	0.633096	4.08778	29.1955	2.96e-05	0.000209095
FBgn0036702	0.546139	6.91915	13.523	0.00153977	0.0109861	CG6512	1.09341	6.91915	53.5347	5.17e-07	9.95e-06
FBgn0005655	0.545881	7.52541	20.7065	0.000204831	0.00257376	PCNA	0.502952	7.52541	17.5816	0.000467291	0.00193782
FBgn0027513	0.544236	4.15241	18.075	0.000408239	0.00414921	ana2	1.23096	4.15241	92.6459	7.42e-09	6.38e-07
FBgn0015360	0.54399	4.43721	39.4823	4.34e-06	0.000161056	oxt	0.227376	4.43721	6.85121	0.0166866	0.0371866
FBgn0027559	0.543586	4.60753	41.4043	3.15e-06	0.000130638	Pol32	0.261089	4.60753	9.50272	0.00598245	0.0158233
FBgn0015376	0.54251	5.05626	41.3076	3.2e-06	0.000132154	cutlet	1.05743	5.05626	156.243	8.91e-11	5.72e-08
FBgn0002638	0.542474	7.341	55.5045	3.97e-07	3.27e-05	Rcc1	0.335656	7.341	21.2851	0.000177159	0.00087804
FBgn0035204	0.541345	3.88098	18.2806	0.000386105	0.00399169	CG2277	0.572496	3.88098	20.4131	0.000220663	0.00104831
FBgn0025815	0.540374	7.25013	46.5597	1.4e-06	7.54e-05	Mcm6	0.431375	7.25013	29.6905	2.67e-05	0.000193575
FBgn0036686	0.538912	6.5464	25.0433	7.26e-05	0.00123402	CG7728	0.544472	6.5464	25.5428	6.48e-05	0.000389365
FBgn0039044	0.538161	4.5672	8.20094	0.00974704	0.0411802	p53	1.11437	4.5672	35.0783	9.42e-06	8.63e-05
FBgn0025360	0.537182	6.96001	19.6838	0.000266208	0.003102	Optix	0.633021	6.96001	27.2821	4.43e-05	0.000289001
FBgn0262975	0.537099	8.0119	20.9151	0.00019434	0.0024841	cnc	0.415421	8.0119	12.5307	0.00211312	0.00665099
FBgn0036000	0.536464	5.07457	29.5447	2.75e-05	0.000636663	CG3434	0.87	5.07457	77.5711	3.09e-08	1.48e-06
FBgn0015789	0.536269	6.69307	27.5562	4.17e-05	0.000849137	Rab10	0.543607	6.69307	28.2976	3.57e-05	0.000242702
FBgn0030431	0.535815	4.40508	9.06475	0.00702867	0.0328084	CG4407	1.1078	4.40508	38.6487	5e-06	5.36e-05
FBgn0032906	0.535307	6.16075	21.3468	0.00017446	0.00230974	RPA2	0.52905	6.16075	20.8332	0.000198384	0.000960968
FBgn0015000	0.535215	5.38463	21.5205	0.000167105	0.00223078	betaggt-I	0.508919	5.38463	19.4403	0.000283659	0.00128723
FBgn0027363	0.534191	6.40549	17.3616	0.000496624	0.00476097	Stam	0.578009	6.40549	20.3053	0.000226818	0.00106911
FBgn0267487	0.532807	7.77804	63.4087	1.47e-07	1.71e-05	Ptp61F	0.397162	7.77804	35.284	9.07e-06	8.42e-05
FBgn0038869	0.530473	4.76811	26.7855	4.93e-05	0.000939978	Smyd5	0.551768	4.76811	28.9415	3.12e-05	0.000218369
FBgn0054056	0.530139	5.68455	7.51445	0.012757	0.0498319	CG34056	0.602907	5.68455	9.70757	0.00555364	0.0148731
FBgn0037617	0.52996	4.69728	30.5544	2.24e-05	0.000547773	nom	0.252084	4.69728	6.87932	0.0164948	0.0368016
FBgn0031361	0.529598	3.24119	11.8358	0.00265529	0.0162474	CG17652	0.67547	3.24119	19.2494	0.00029822	0.00134192
FBgn0034626	0.525748	3.88102	11.2208	0.00326612	0.0189148	CG10795	0.538601	3.88102	11.7596	0.00272355	0.00822533
FBgn0000588	0.5252	4.60067	18.8881	0.000328101	0.00357642	esc	0.576461	4.60067	22.7261	0.000124577	0.000658096
FBgn0033935	0.524592	3.77162	12.1852	0.00236551	0.0149298	Sin1	0.678498	3.77162	20.3815	0.000222445	0.00105418
FBgn0037852	0.524184	5.03507	8.69691	0.00806643	0.0360762	Tpc1	1.55501	5.03507	75.1554	3.96e-08	1.74e-06
FBgn0038552	0.52301	5.04969	37.1503	6.49e-06	0.000223833	Alg1	0.303853	5.04969	12.5062	0.00212999	0.00669755
FBgn0030246	0.522368	6.20451	11.7592	0.00272391	0.0164684	CG1582	0.909537	6.20451	35.4406	8.82e-06	8.26e-05
FBgn0261111	0.521653	3.56421	12.7934	0.00194115	0.0128763	BHD	0.385508	3.56421	6.95452	0.0159937	0.035875
FBgn0024329	0.52148	7.52168	25.2816	6.88e-05	0.0011926	Mekk1	0.592388	7.52168	32.5771	1.51e-05	0.000123511
FBgn0087013	0.520361	9.13018	20.6328	0.000208687	0.00260255	Karybeta3	0.474687	9.13018	17.1816	0.000522151	0.00212405
FBgn0039637	0.519408	5.29847	9.71235	0.00554405	0.0277689	Ctl2	0.989012	5.29847	35.0655	9.44e-06	8.63e-05
FBgn0035715	0.518911	6.54574	12.3414	0.00224752	0.0143356	CG10103	0.819949	6.54574	30.6692	2.19e-05	0.000167386
FBgn0263605	0.518354	4.67665	20.085	0.000239989	0.00289078	l(3)72Dn	0.544663	4.67665	22.1442	0.000143387	0.000736052
FBgn0034057	0.518255	5.44982	28.6852	3.29e-05	0.000722137	CG8314	0.31445	5.44982	10.5424	0.00412758	0.0116539
FBgn0031875	0.517821	5.23316	43.1416	2.38e-06	0.000111692	CG3430	0.245486	5.23316	9.66976	0.00563014	0.0150444
FBgn0012051	0.517739	6.68424	16.7333	0.000592238	0.00543921	CalpA	0.769765	6.68424	36.8439	6.85e-06	6.8e-05
FBgn0010278	0.517439	7.96252	47.3073	1.25e-06	7.14e-05	Ssrp	0.536876	7.96252	50.898	7.45e-07	1.26e-05
FBgn0002906	0.517147	5.4768	20.4923	0.000216257	0.00267198	Blm	0.451401	5.4768	15.5961	0.000821589	0.00307457
FBgn0027086	0.516099	7.92553	20.0066	0.000244876	0.00291699	IleRS	0.856726	7.92553	54.7066	4.41e-07	8.86e-06
FBgn0004378	0.512775	7.82123	18.7538	0.00034004	0.00365686	Klp61F	0.569087	7.82123	23.0723	0.000114691	0.000614331
FBgn0015296	0.509588	5.76669	23.2949	0.000108792	0.00166415	Shc	0.575849	5.76669	29.7107	2.66e-05	0.000193068
FBgn0027081	0.509387	8.20595	10.6716	0.00394572	0.0217637	ThrRS	1.19018	8.20595	57.1225	3.21e-07	7.02e-06
FBgn0024992	0.508867	5.62094	21.3077	0.000176167	0.00232401	Spg7	0.971334	5.62094	77.1722	3.21e-08	1.49e-06
FBgn0034496	0.508727	5.65998	21.2198	0.000180067	0.00236445	CG9143	0.505203	5.65998	20.9074	0.000194716	0.000950378
FBgn0015553	0.508472	3.99352	23.8297	9.59e-05	0.00150403	tos	0.57014	3.99352	29.9256	2.55e-05	0.000186487
FBgn0031452	0.507818	5.14616	34.8423	9.84e-06	0.00029678	Cwc25	0.557151	5.14616	41.8936	2.91e-06	3.53e-05
FBgn0037773	0.507471	3.11076	9.75142	0.00546637	0.0275046	CG5359	0.628794	3.11076	14.9687	0.000989189	0.00356991
FBgn0036740	0.506176	5.60596	7.96427	0.0106843	0.043816	Vps60	1.09927	5.60596	37.2673	6.36e-06	6.45e-05
FBgn0031764	0.505572	4.90143	21.8659	0.000153478	0.00211636	CG9107	0.374495	4.90143	11.9678	0.00254138	0.00776287
FBgn0038425	0.505333	3.5626	8.06436	0.0102761	0.0426879	CG14881	0.697934	3.5626	15.3879	0.000873446	0.00323723
FBgn0040080	0.504663	6.3947	30.4123	2.31e-05	0.000557473	pins	0.696406	6.3947	57.7614	2.96e-07	6.57e-06
FBgn0036486	0.504419	6.34458	24.9735	7.37e-05	0.00124024	Msh6	0.639633	6.34458	40.0834	3.92e-06	4.47e-05
FBgn0037536	0.502356	7.19132	20.7715	0.000201494	0.00255183	CG2698	0.666766	7.19132	36.4859	7.3e-06	7.13e-05
FBgn0039402	0.499911	6.2417	10.1822	0.00468565	0.0246099	Vps2	0.711964	6.2417	20.5966	0.00021061	0.00101053
FBgn0263600	0.496155	5.59191	40.597	3.6e-06	0.000141898	DNApol-delta	0.381591	5.59191	23.982	9.26e-05	0.000518184
FBgn0261570	0.495965	7.82434	19.7687	0.000260408	0.00304918	raskol	0.706346	7.82434	39.9308	4.02e-06	4.54e-05
FBgn0031836	0.494112	5.29381	15.9344	0.000744476	0.00631885	CG11050	0.757638	5.29381	37.3921	6.22e-06	6.33e-05
FBgn0035918	0.493706	4.87945	30.5725	2.23e-05	0.000547773	Cdc6	0.476785	4.87945	28.4695	3.44e-05	0.000236588
FBgn0261984	0.493604	6.51256	15.9509	0.000740925	0.00629427	Ire1	0.759015	6.51256	37.5696	6.03e-06	6.18e-05
FBgn0003502	0.492915	8.18882	19.5935	0.000272534	0.00314525	Btk29A	0.8126	8.18882	52.8738	5.66e-07	1.06e-05
FBgn0004387	0.492275	6.76016	12.6087	0.00206034	0.0134537	Klp98A	0.396038	6.76016	8.16166	0.00989598	0.0239499
FBgn0032702	0.49181	5.29604	22.5676	0.000129415	0.00186971	CG10376	0.66407	5.29604	41.0853	3.32e-06	3.91e-05
FBgn0024986	0.491372	4.37503	8.59593	0.00838049	0.0368826	CG3719	0.579454	4.37503	11.9444	0.00256117	0.00781586
FBgn0037810	0.49044	7.9803	17.1021	0.000533872	0.00502791	sle	0.536423	7.9803	20.4402	0.000219146	0.00104344
FBgn0038376	0.490209	5.82853	10.0115	0.00497919	0.0256693	Hmt-1	0.889097	5.82853	32.7764	1.45e-05	0.00012033
FBgn0035691	0.488943	2.43956	9.27195	0.00651025	0.0311902	CG7386	0.72278	2.43956	20.2823	0.000228154	0.00107488
FBgn0028894	0.48778	5.02119	15.8596	0.000760807	0.00642078	GMF	0.608853	5.02119	24.6821	7.88e-05	0.000456696
FBgn0032915	0.487098	6.26455	14.1602	0.00126363	0.00951677	l(2)05287	0.427262	6.26455	10.8889	0.00365963	0.0105303
FBgn0039687	0.485419	3.73604	8.80753	0.0077374	0.0349636	Naa40	0.842294	3.73604	26.593	5.14e-05	0.000323326
FBgn0034299	0.484794	4.7879	24.4366	8.34e-05	0.00135163	CG5757	0.541315	4.7879	30.4321	2.3e-05	0.000172536
FBgn0032482	0.482213	5.55944	15.5343	0.000836622	0.00688835	Pect	0.705563	5.55944	33.1918	1.34e-05	0.000113203
FBgn0030666	0.479083	3.65913	9.76109	0.00544733	0.0274391	CG12708	0.391579	3.65913	6.49648	0.0193354	0.0421334
FBgn0033354	0.478052	6.09256	18.922	0.000325162	0.00355996	FANCI	0.639404	6.09256	33.7846	1.2e-05	0.000103407
FBgn0013305	0.477712	6.62768	7.94309	0.0107729	0.0440701	Nmda1	0.957657	6.62768	31.6586	1.8e-05	0.000141412
FBgn0010220	0.477144	4.99595	24.0184	9.18e-05	0.00145117	Dbp45A	0.649834	4.99595	44.5062	1.92e-06	2.53e-05
FBgn0036663	0.476165	8.04645	23.0332	0.000115762	0.00173482	CG9674	0.473529	8.04645	22.7746	0.000123138	0.000651568
FBgn0030088	0.475184	3.64488	12.8172	0.00192637	0.0128154	Arfrp1	0.75018	3.64488	31.9989	1.69e-05	0.000134693
FBgn0052418	0.474847	4.37576	7.9381	0.010794	0.0441341	vito	0.804593	4.37576	22.8224	0.000121735	0.000645207
FBgn0036309	0.473456	6.07809	19.2977	0.000294455	0.00332332	Hip1	0.774345	6.07809	51.4439	6.9e-07	1.2e-05
FBgn0033918	0.472336	6.4997	10.4679	0.00423656	0.0228499	CG8531	1.19256	6.4997	65.7732	1.11e-07	3.45e-06
FBgn0037141	0.471802	5.1288	13.3718	0.00161472	0.0113615	DNApol-eta	0.715064	5.1288	30.6654	2.19e-05	0.000167386
FBgn0263446	0.471164	2.93576	9.12239	0.00687998	0.0322975	asRNA:CR43469	0.790497	2.93576	25.711	6.25e-05	0.000379254
FBgn0039150	0.470034	4.92668	19.5455	0.000275963	0.00317313	CG13605	0.333293	4.92668	9.80082	0.00536987	0.0144776
FBgn0034223	0.468782	6.48057	16.4614	0.000639782	0.00572828	Tes	0.42241	6.48057	13.3587	0.00162139	0.00533535
FBgn0026090	0.468531	4.62871	8.90906	0.00744855	0.0341226	CG14812	0.860754	4.62871	30.0533	2.48e-05	0.000182492
FBgn0035591	0.467426	4.01421	11.2886	0.00319161	0.018584	CG4611	0.791417	4.01421	32.4139	1.56e-05	0.000126731
FBgn0000546	0.466833	7.96047	16.5193	0.000629321	0.00567107	EcR	0.617337	7.96047	28.8093	3.2e-05	0.000222598
FBgn0051694	0.466639	7.17397	10.8378	0.00372471	0.0207949	CG31694	0.618991	7.17397	19.0242	0.000316477	0.00141219
FBgn0041180	0.466589	8.34033	9.88462	0.00521049	0.026549	Tep4	0.440175	8.34033	8.79876	0.00776293	0.0195138
FBgn0035498	0.464583	6.63318	31.4505	1.88e-05	0.000482911	Fit1	0.456056	6.63318	30.2885	2.37e-05	0.000175274
FBgn0058178	0.464307	5.8074	12.6277	0.00204772	0.0133895	CG40178	0.604939	5.8074	21.4064	0.000171896	0.00085681
FBgn0260817	0.464289	4.46915	10.7076	0.00389657	0.0215296	gkt	0.532055	4.46915	14.0481	0.00130795	0.00447848
FBgn0010382	0.463855	6.74285	14.4524	0.00115574	0.00885672	CycE	0.551595	6.74285	20.411	0.000220781	0.00104835
FBgn0260960	0.463461	6.51461	8.40375	0.0090166	0.0387951	Baldspot	0.566702	6.51461	12.5481	0.00210123	0.00662017
FBgn0037549	0.462881	6.87262	23.8977	9.44e-05	0.00148278	CG7878	0.505691	6.87262	28.4979	3.42e-05	0.000235756
FBgn0004583	0.462131	9.86994	12.985	0.00182554	0.0123045	ex	0.990858	9.86994	58.8433	2.58e-07	6.02e-06
FBgn0035157	0.461428	5.08711	8.2031	0.00973889	0.0411802	CG13894	1.46047	5.08711	81.0221	2.19e-08	1.24e-06
FBgn0261873	0.45971	8.25574	27.1731	4.53e-05	0.000892682	sdt	0.907585	8.25574	104.815	2.69e-09	3.45e-07
FBgn0010352	0.458748	7.80644	21.1182	0.000184689	0.00239896	Nc73EF	0.924387	7.80644	84.8704	1.51e-08	9.71e-07
FBgn0037554	0.457163	5.3439	10.4026	0.0043348	0.0232308	DNApol-iota	1.08846	5.3439	58.5321	2.68e-07	6.22e-06
FBgn0035393	0.455116	4.19885	13.3516	0.00162507	0.0114087	CG16753	0.374338	4.19885	9.00284	0.00719238	0.0183869
FBgn0003174	0.452497	7.64761	9.81443	0.00534362	0.0270982	pwn	0.415055	7.64761	8.25822	0.00953424	0.0232028
FBgn0037070	0.451892	4.31587	8.18488	0.00980764	0.0413666	CG11309	0.646647	4.31587	16.7666	0.000586683	0.00233237
FBgn0015765	0.451696	4.05555	8.67462	0.00813461	0.036248	p38a	0.64076	4.05555	17.4699	0.000481949	0.00198918
FBgn0038118	0.451276	5.84331	15.1451	0.000938543	0.00753417	timeout	0.778941	5.84331	44.977	1.78e-06	2.4e-05
FBgn0034948	0.450869	5.83096	19.2569	0.000297633	0.00333494	PPP1R15	0.472789	5.83096	21.1551	0.000182997	0.000901405
FBgn0053107	0.450808	3.23249	9.02602	0.00713059	0.0331555	CG33107	0.835593	3.23249	31.0824	2.02e-05	0.000155641
FBgn0086361	0.448124	7.85628	42.8644	2.49e-06	0.00011346	alph	0.674206	7.85628	96.6368	5.26e-09	5.27e-07
FBgn0027569	0.447852	5.95385	33.6008	1.24e-05	0.00035349	cert	0.411307	5.95385	28.3168	3.55e-05	0.0002422
FBgn0263593	0.447829	7.00908	11.098	0.00340599	0.0194088	Lpin	1.07092	7.00908	62.6896	1.6e-07	4.38e-06
FBgn0086706	0.447132	8.36211	22.5681	0.000129398	0.00186971	pix	0.394427	8.36211	17.5694	0.000468869	0.00194269
FBgn0031450	0.445395	6.02687	17.3008	0.000505089	0.00481812	Hrs	0.578777	6.02687	29.1704	2.97e-05	0.000209565
FBgn0035766	0.444083	6.58014	24.6409	7.95e-05	0.00130869	eco	0.242437	6.58014	7.34041	0.0136768	0.0315132
FBgn0263832	0.443832	6.40117	20.6498	0.000207792	0.00260078	Rcd5	0.743133	6.40117	57.6709	2.99e-07	6.62e-06
FBgn0037637	0.443456	5.69951	9.19944	0.00668665	0.0316883	IscU	0.956966	5.69951	42.5942	2.6e-06	3.24e-05
FBgn0030808	0.443128	6.83665	22.552	0.000129902	0.00186971	RhoGAP15B	0.36123	6.83665	14.9851	0.000984362	0.00355755
FBgn0032290	0.441936	4.04599	12.4739	0.00215248	0.0138834	CG6443	0.375442	4.04599	8.9728	0.00727336	0.0185496
FBgn0028952	0.441789	4.20132	8.55676	0.00850598	0.0371989	Kebab	0.812859	4.20132	29.0318	3.06e-05	0.000214875
FBgn0000370	0.440022	10.3104	23.59	0.000101485	0.00156788	crc	0.877124	10.3104	92.7169	7.37e-09	6.38e-07
FBgn0030318	0.438575	6.81928	13.4074	0.0015967	0.0112753	rho-4	0.37475	6.81928	9.78786	0.005395	0.0145413
FBgn0265784	0.437595	6.62966	19.0741	0.000312328	0.00345933	CrebB	0.508633	6.62966	25.742	6.2e-05	0.000377596
FBgn0030056	0.43699	6.21612	18.5173	0.000362259	0.00381064	CAH3	0.396852	6.21612	15.2602	0.000907046	0.00333218
FBgn0037116	0.43649	5.84985	32.9594	1.4e-05	0.000390722	Als2	0.568518	5.84985	55.8366	3.8e-07	8.02e-06
FBgn0024364	0.43469	5.60963	24.8627	7.56e-05	0.00126353	CG11417	0.493019	5.60963	31.9483	1.7e-05	0.00013539
FBgn0038683	0.434493	5.2542	10.4198	0.00430881	0.0231172	CG11779	1.01588	5.2542	56.6539	3.41e-07	7.35e-06
FBgn0051523	0.434063	7.30644	11.171	0.00332202	0.019112	CG31523	0.398453	7.30644	9.41322	0.00618126	0.0162465
FBgn0050085	0.433755	6.63359	22.2459	0.000139886	0.00196693	Rif1	0.524336	6.63359	32.4641	1.54e-05	0.000125828
FBgn0004370	0.428461	8.27275	15.7461	0.000786369	0.00658157	Ptp10D	0.428417	8.27275	15.7397	0.000787837	0.00296904
FBgn0036018	0.428157	5.46562	17.4593	0.000483352	0.00466989	CG3335	0.500431	5.46562	23.8264	9.6e-05	0.000533596
FBgn0035600	0.427571	6.48262	14.3945	0.00117628	0.00899262	Cyt-c1	0.288136	6.48262	6.53305	0.0190415	0.0415683
FBgn0001977	0.425753	6.44749	9.76079	0.00544791	0.0274391	CIAPIN1	0.379539	6.44749	7.75245	0.0116092	0.027407
FBgn0014028	0.42555	6.18482	15.4545	0.000856488	0.00700399	SdhB	0.46813	6.18482	18.6839	0.000346451	0.00152334
FBgn0053139	0.425065	5.64248	18.018	0.000414619	0.00419633	Impbeta11	0.277036	5.64248	7.63983	0.0121372	0.0284374
FBgn0259824	0.425024	6.01578	24.2031	8.8e-05	0.00140188	Hip14	0.407806	6.01578	22.2627	0.000139316	0.000720536
FBgn0041186	0.424161	5.41622	25.0019	7.33e-05	0.00123795	Slbp	0.507364	5.41622	35.7343	8.36e-06	7.89e-05
FBgn0264785	0.42399	6.16926	13.1053	0.00175691	0.0120529	Hph	0.565366	6.16926	23.2661	0.000109536	0.000589646
FBgn0039207	0.422653	6.48631	17.8064	0.000439294	0.00435	CG5789	0.475622	6.48631	22.529	0.000130626	0.000684
FBgn0034611	0.422475	6.15973	15.3841	0.000874429	0.00710843	MFS16	0.288607	6.15973	7.17306	0.0146319	0.0333251
FBgn0027864	0.422291	3.41641	10.4688	0.00423534	0.0228499	Ogg1	0.469055	3.41641	12.8999	0.00187594	0.00601464
FBgn0032818	0.421409	3.97095	9.22058	0.00663469	0.0315664	CG10628	0.479316	3.97095	11.9168	0.00258474	0.00787783
FBgn0000709	0.42039	6.37508	27.1688	4.54e-05	0.000892682	fliI	0.263011	6.37508	10.6273	0.00400705	0.011369
FBgn0030855	0.419974	5.4093	12.0759	0.00245225	0.0153067	CG5800	0.590721	5.4093	23.8653	9.52e-05	0.000529693
FBgn0032388	0.416555	7.03282	28.3311	3.54e-05	0.000753868	CG6686	0.910469	7.03282	134.176	3.33e-10	1.07e-07
FBgn0037329	0.416495	4.24797	13.0144	0.0018085	0.0122411	POLDIP2	0.316099	4.24797	7.46776	0.0129967	0.0301566
FBgn0086346	0.416395	7.82683	10.0994	0.00482559	0.0251197	ALiX	0.478963	7.82683	13.3481	0.00162684	0.00534962
FBgn0038428	0.416113	4.8132	8.37595	0.009113	0.0390354	CG14894	0.785354	4.8132	29.8331	2.59e-05	0.000189166
FBgn0266720	0.415533	5.44367	9.03122	0.00711683	0.0331075	Snap24	0.715951	5.44367	26.7556	4.96e-05	0.000314108
FBgn0035877	0.415356	4.71545	16.0622	0.000717436	0.00618757	CG7083	0.322849	4.71545	9.67594	0.00561755	0.015015
FBgn0004509	0.41512	7.01939	12.4125	0.00219591	0.014053	Fur1	0.293123	7.01939	6.19002	0.0220087	0.0470547
FBgn0260985	0.411889	6.13501	12.0841	0.00244558	0.0153031	RfC4	0.717119	6.13501	36.5234	7.25e-06	7.1e-05
FBgn0035194	0.411687	2.82924	7.9333	0.0108142	0.0441981	Psf1	0.722584	2.82924	24.4874	8.24e-05	0.00047232
FBgn0039218	0.411058	4.34589	9.74406	0.00548091	0.027541	Rpb10	0.654402	4.34589	24.7214	7.81e-05	0.000453332
FBgn0036020	0.409876	4.9374	24.7742	7.72e-05	0.001282	CG8336	0.578268	4.9374	49.2798	9.38e-07	1.49e-05
FBgn0031286	0.409013	3.64667	15.931	0.000745195	0.00631939	CG3862	0.402652	3.64667	15.4028	0.000869626	0.00322747
FBgn0027296	0.408314	3.70841	8.76963	0.00784842	0.035432	temp	0.622511	3.70841	20.4048	0.000221128	0.00104897
FBgn0028622	0.408107	7.48387	8.87084	0.00755584	0.0344179	qsm	0.997619	7.48387	52.3641	6.07e-07	1.1e-05
FBgn0051092	0.408029	8.21017	12.5972	0.00206808	0.0134951	LpR2	0.352692	8.21017	9.41579	0.00617545	0.0162357
FBgn0040337	0.405913	3.51494	9.01008	0.00717304	0.0333046	CG3021	0.384178	3.51494	8.04919	0.0103368	0.024842
FBgn0036187	0.405736	4.83601	8.29045	0.0094168	0.0400008	RIOK1	0.548207	4.83601	15.1289	0.000943073	0.00343959
FBgn0037943	0.404886	5.42618	15.4656	0.000853686	0.00699261	CG14722	0.356472	5.42618	11.9742	0.00253601	0.00774891
FBgn0028962	0.403381	4.78996	8.57346	0.0084522	0.0370626	AlaRS-m	0.424724	4.78996	9.4914	0.00600719	0.0158721
FBgn0025335	0.403164	4.6022	9.82056	0.00533184	0.027067	Cpes	0.384888	4.6022	8.93403	0.00737937	0.0187405
FBgn0027872	0.402824	3.81883	8.2042	0.00973478	0.0411802	rdgBbeta	0.64909	3.81883	21.3271	0.000175318	0.000870712
FBgn0038369	0.402019	5.91136	10.5064	0.00417985	0.022691	Arpc3A	0.339425	5.91136	7.48233	0.0129214	0.0300237
FBgn0259685	0.400654	9.28834	23.4187	0.000105658	0.00162713	crb	0.411847	9.28834	24.739	7.78e-05	0.000452057
FBgn0010812	0.399264	6.12577	7.91165	0.0109061	0.0443478	unc-45	0.522503	6.12577	13.5342	0.00153436	0.00510304
FBgn0044826	0.398822	7.43768	22.3575	0.000136151	0.00193568	Pak3	0.263173	7.43768	9.73996	0.00548903	0.0147493
FBgn0023181	0.398098	4.98971	14.7327	0.00106179	0.0082952	Orc4	0.661199	4.98971	40.6057	3.59e-06	4.17e-05
FBgn0030878	0.397972	5.46038	8.38952	0.0090658	0.0389172	CG6769	0.453463	5.46038	10.8807	0.00366995	0.0105474
FBgn0030474	0.397007	5.05789	9.79763	0.00537604	0.0272339	CG15747	0.628973	5.05789	24.5677	8.09e-05	0.00046675
FBgn0034614	0.39644	5.04705	12.8726	0.00189242	0.0126435	CG9752	0.332355	5.04705	9.02898	0.00712276	0.0182533
FBgn0038951	0.395988	3.6616	11.9005	0.00259877	0.0159931	CG5380	0.847921	3.6616	54.716	4.41e-07	8.86e-06
FBgn0029676	0.395672	6.48713	19.1561	0.000305638	0.00340738	HIP-R	0.851248	6.48713	88.2223	1.1e-08	8.17e-07
FBgn0028497	0.394643	5.99351	7.87911	0.0110458	0.0447459	CG3530	0.743271	5.99351	27.8673	3.91e-05	0.000261683
FBgn0035497	0.393872	5.2431	8.67127	0.00814493	0.0362765	CG14995	0.907879	5.2431	45.9402	1.54e-06	2.15e-05
FBgn0041092	0.39366	8.38555	11.046	0.00346715	0.0196264	tai	0.334081	8.38555	7.95905	0.010706	0.0256588
FBgn0052675	0.392691	5.4625	18.5971	0.000354587	0.00375044	Tango5	0.594238	5.4625	42.5331	2.62e-06	3.26e-05
FBgn0086779	0.390843	6.81374	13.3824	0.00160935	0.0113397	step	0.755062	6.81374	49.7069	8.82e-07	1.42e-05
FBgn0035558	0.38931	6.46845	14.9572	0.000992618	0.00789583	CG11357	0.371489	6.46845	13.61	0.0014984	0.00501291
FBgn0027605	0.388164	6.80623	15.9917	0.000732225	0.00625347	Vps4	0.506343	6.80623	27.1723	4.53e-05	0.000294124
FBgn0039301	0.388021	4.26259	8.62693	0.00828265	0.0366026	Nup37	0.410058	4.26259	9.61781	0.00573716	0.015278
FBgn0013726	0.387092	8.17316	34.6221	1.02e-05	0.000306124	pnut	0.574993	8.17316	76.1609	3.57e-08	1.63e-06
FBgn0039711	0.385637	4.20587	14.5293	0.00112907	0.00870691	CG7824	0.316991	4.20587	9.78678	0.0053971	0.0145429
FBgn0050394	0.384398	5.5656	22.1887	0.000141843	0.00198431	CG30394	0.678866	5.5656	69.0884	7.62e-08	2.69e-06
FBgn0031878	0.384233	7.50536	20.2236	0.000231606	0.00281822	sip2	0.247979	7.50536	8.42711	0.00893646	0.0219927
FBgn0029094	0.384099	6.00346	14.1574	0.00126473	0.00951761	asf1	0.392076	6.00346	14.7386	0.0010599	0.00378818
FBgn0015240	0.383961	4.26744	23.2897	0.000108926	0.00166415	Hr96	0.558031	4.26744	49.2159	9.47e-07	1.5e-05
FBgn0010607	0.38365	4.5547	12.2317	0.00232972	0.0147912	l(2)05714	0.621596	4.5547	32.1292	1.64e-05	0.00013246
FBgn0024432	0.382564	6.72911	9.44896	0.006101	0.0297478	Dlc90F	0.581774	6.72911	21.8069	0.000155715	0.000789236
FBgn0026702	0.377993	4.38043	13.12	0.00174872	0.0120251	l(1)G0045	0.319021	4.38043	9.31746	0.00640217	0.0166793
FBgn0035674	0.377609	3.65019	10.032	0.00494278	0.0255638	CG13295	0.671013	3.65019	31.7425	1.77e-05	0.000139332
FBgn0260456	0.376001	5.78886	15.852	0.00076248	0.00642276	CG4806	0.290403	5.78886	9.44361	0.00611293	0.0161021
FBgn0036921	0.375249	8.25159	12.1478	0.00239481	0.0150464	RhoGDI	0.34362	8.25159	10.1874	0.00467707	0.0129247
FBgn0038233	0.375221	4.03965	9.14001	0.00683523	0.0321865	HtrA2	0.515265	4.03965	17.245	0.000512989	0.00209306
FBgn0029959	0.375033	4.34838	10.0941	0.00483469	0.0251535	Rab39	0.295869	4.34838	6.26189	0.0213463	0.0458408
FBgn0029873	0.374372	5.61589	12.5676	0.00208795	0.0135604	CG3918	0.425344	5.61589	16.2083	0.000687876	0.00264832
FBgn0002872	0.374012	6.43947	10.4328	0.00428907	0.0230756	mu2	0.527449	6.43947	20.7189	0.000204191	0.000984639
FBgn0261243	0.373988	6.90811	10.0355	0.00493662	0.0255457	Psa	0.445832	6.90811	14.2475	0.00123026	0.00425792
FBgn0037231	0.373667	5.72208	10.3758	0.00437599	0.0233994	Vps24	0.920739	5.72208	62.6842	1.6e-07	4.38e-06
FBgn0040346	0.373656	5.30095	13.0388	0.00179451	0.0121939	CG3704	0.443918	5.30095	18.3865	0.000375224	0.00161734
FBgn0010741	0.373318	6.45308	8.83232	0.00766574	0.0347868	Pfdn2	0.395502	6.45308	9.90541	0.00517178	0.0140419
FBgn0000253	0.372459	10.2674	13.7487	0.00143495	0.0104544	Cam	0.342891	10.2674	11.6565	0.00281912	0.00845415
FBgn0015391	0.372412	7.63107	15.0963	0.000952258	0.00761886	glu	0.514625	7.63107	28.7709	3.23e-05	0.000223987
FBgn0035102	0.371952	4.47414	7.51598	0.0127492	0.0498217	CG7049	0.550018	4.47414	16.4388	0.000643927	0.0025072
FBgn0004374	0.371494	5.24527	18.8989	0.000327163	0.00357345	neb	0.336413	5.24527	15.4734	0.000851725	0.00316886
FBgn0017577	0.370505	6.69913	12.5266	0.00211595	0.0137032	Mcm5	0.40149	6.69913	14.6964	0.00107345	0.00382805
FBgn0030276	0.37028	7.82635	12.4313	0.00218252	0.0140232	Dlic	0.702217	7.82635	44.4668	1.93e-06	2.54e-05
FBgn0024998	0.369767	5.21113	23.3789	0.000106654	0.00163985	CG2685	0.361719	5.21113	22.3425	0.000136646	0.000709776
FBgn0035772	0.369405	8.53902	9.29243	0.00646137	0.0310333	Sh3beta	0.521899	8.53902	18.5043	0.000363523	0.00158172
FBgn0086370	0.368476	4.74693	10.2029	0.00465143	0.0244779	sra	0.592293	4.74693	26.3697	5.4e-05	0.00033647
FBgn0038679	0.367866	8.23963	16.4574	0.000640521	0.00572956	CG6040	0.634184	8.23963	48.6944	1.02e-06	1.59e-05
FBgn0266696	0.36756	8.74579	16.3241	0.000665404	0.00590278	Svil	0.596026	8.74579	42.7568	2.53e-06	3.18e-05
FBgn0030646	0.366463	4.20391	14.0081	0.00132418	0.00984947	mh	0.829766	4.20391	72.0281	5.52e-08	2.18e-06
FBgn0033413	0.365442	5.36597	10.6437	0.00398424	0.0219133	prel	0.615589	5.36597	30.1761	2.42e-05	0.000178749
FBgn0036460	0.365119	5.61824	11.0423	0.0034716	0.0196275	CG5114	0.35057	5.61824	10.1668	0.00471129	0.0129969
FBgn0037603	0.364745	3.81998	7.70715	0.0118184	0.0470872	CG11753	0.538928	3.81998	16.8477	0.000573412	0.00229008
FBgn0035254	0.364548	3.36699	9.45608	0.00608513	0.0297156	CG7974	0.42304	3.36699	12.7214	0.00198668	0.00631291
FBgn0038583	0.361136	3.91767	11.5235	0.00294792	0.0174779	CG7183	0.731067	3.91767	47.3816	1.24e-06	1.83e-05
FBgn0039561	0.360942	5.96321	13.2468	0.00167974	0.0116397	mfrn	0.569753	5.96321	32.9592	1.4e-05	0.000116898
FBgn0029798	0.359961	5.119	18.1528	0.0003997	0.00408833	CG4078	0.247659	5.119	8.57229	0.00845598	0.0210056
FBgn0039182	0.35971	6.99299	13.5422	0.00153052	0.0109444	CG5728	0.333423	6.99299	11.6306	0.00284374	0.00850296
FBgn0014022	0.359519	4.25966	10.2056	0.0046469	0.0244779	Rlb1	0.369531	4.25966	10.7627	0.00382283	0.0109151
FBgn0033806	0.358146	4.96661	19.177	0.000303959	0.00339792	FLASH	0.446138	4.96661	29.7384	2.64e-05	0.000192273
FBgn0031782	0.358121	4.75467	13.5091	0.00154648	0.0110095	WDR79	0.343064	4.75467	12.3742	0.0022235	0.00692367
FBgn0016917	0.357803	8.13352	19.445	0.000283304	0.00323912	Stat92E	0.422691	8.13352	27.1106	4.59e-05	0.000297073
FBgn0033377	0.357415	6.07154	15.6645	0.000805319	0.00669401	Pgm2a	0.279675	6.07154	9.58139	0.00581355	0.0154461
FBgn0086384	0.357186	5.89956	11.8175	0.00267153	0.0163156	Mer	0.395558	5.89956	14.4807	0.00114585	0.00402035
FBgn0031491	0.356265	4.78259	11.7615	0.00272182	0.0164661	alpha4GT1	0.63817	4.78259	37.7527	5.84e-06	6.05e-05
FBgn0266410	0.355978	9.55738	8.46936	0.00879357	0.0380567	CG45050	0.543556	9.55738	19.6848	0.000266136	0.00122329
FBgn0004913	0.355422	6.68218	25.4467	6.63e-05	0.00117406	Gnf1	0.385789	6.68218	29.9577	2.53e-05	0.000185556
FBgn0034186	0.35528	4.34228	16.4625	0.000639592	0.00572828	CG8950	0.292619	4.34228	11.1327	0.00336574	0.00983164
FBgn0037051	0.354763	7.25162	18.6949	0.000345428	0.00369392	CG10565	0.261309	7.25162	10.1425	0.0047521	0.0130945
FBgn0036615	0.353441	4.02044	7.77295	0.0115159	0.0462607	Tcs3	0.348651	4.02044	7.54812	0.0125871	0.0293273
FBgn0032512	0.352507	5.87944	12.906	0.00187227	0.0125404	Bdp1	0.776248	5.87944	62.3591	1.67e-07	4.5e-06
FBgn0015222	0.350422	8.20479	10.9681	0.00356118	0.0200212	Fer1HCH	0.592744	8.20479	31.2631	1.95e-05	0.000151137
FBgn0027599	0.349967	4.81219	13.6571	0.0014765	0.0106612	CG2790	0.494165	4.81219	27.2234	4.48e-05	0.000291493
FBgn0038106	0.349558	3.96192	8.04855	0.0103394	0.0428582	CG7488	0.397648	3.96192	10.4031	0.00433415	0.0121162
FBgn0027655	0.349038	7.36143	9.34545	0.0063367	0.0306277	htt	0.774679	7.36143	45.7295	1.59e-06	2.19e-05
FBgn0261674	0.345335	4.84101	7.55627	0.0125464	0.0491691	CG42709	0.339551	4.84101	7.2935	0.0139373	0.0320311
FBgn0034918	0.344414	4.3302	8.36584	0.00914836	0.0391246	Pym	0.370793	4.3302	9.68179	0.00560566	0.0149915
FBgn0037979	0.343909	5.54547	9.34977	0.00632668	0.0306002	GCC185	0.999516	5.54547	78.4914	2.81e-08	1.42e-06
FBgn0039563	0.339549	5.24379	13.3272	0.00163761	0.0114549	CG4951	0.342198	5.24379	13.5186	0.00154192	0.00512465
FBgn0038275	0.339497	4.3909	13.2699	0.0016675	0.0115822	CG3817	0.411846	4.3909	19.5158	0.000278111	0.00126683
FBgn0041205	0.339302	6.53306	19.5296	0.000277117	0.00317908	key	0.318817	6.53306	17.23	0.00051515	0.00209831
FBgn0004436	0.33914	7.55984	11.5908	0.00288192	0.0172503	Ubc6	0.747227	7.55984	55.9054	3.76e-07	7.98e-06
FBgn0033984	0.338112	5.7761	15.4502	0.00085756	0.0070068	Lap1	0.238832	5.7761	7.69834	0.0118596	0.0279229
FBgn0013987	0.337158	7.20379	15.2805	0.000901605	0.0072924	MAPk-Ak2	0.495771	7.20379	32.9802	1.39e-05	0.000116632
FBgn0036574	0.336901	5.79202	11.7754	0.0027093	0.0164252	elg1	0.463584	5.79202	22.2762	0.000138862	0.000719346
FBgn0003701	0.336065	5.68395	8.76297	0.00786812	0.0354876	thr	0.307193	5.68395	7.31333	0.0138265	0.0318069
FBgn0011802	0.334615	5.07396	9.45212	0.00609396	0.0297436	Gem3	0.465089	5.07396	18.2537	0.000388928	0.0016608
FBgn0027490	0.333645	4.8014	8.18261	0.00981623	0.0413847	D12	0.379014	4.8014	10.5467	0.00412131	0.0116464
FBgn0037468	0.332951	8.64752	9.17222	0.00675427	0.0319145	CG1943	0.427171	8.64752	15.0783	0.000957384	0.00347992
FBgn0052758	0.332664	6.71088	10.1534	0.0047338	0.0247624	Snx27	0.733156	6.71088	49.1023	9.63e-07	1.52e-05
FBgn0033087	0.332656	5.34048	22.8328	0.000121434	0.00178717	Hsepi	0.226367	5.34048	10.5503	0.00411619	0.0116353
FBgn0029899	0.331611	7.98621	8.13463	0.00999999	0.0417751	sov	0.445247	7.98621	14.6433	0.00109081	0.00387704
FBgn0050159	0.33038	6.08638	11.8503	0.00264247	0.0162205	CG30159	0.606712	6.08638	39.9038	4.04e-06	4.55e-05
FBgn0014877	0.329688	4.72618	9.03257	0.00711325	0.0331069	Roe1	0.325154	4.72618	8.77243	0.00784015	0.0196972
FBgn0002183	0.32401	8.61089	21.0056	0.000189972	0.00245104	dre4	0.299503	8.61089	17.9488	0.000422516	0.00177897
FBgn0001330	0.32304	5.34745	16.5707	0.000620177	0.00562601	kz	0.287238	5.34745	13.0805	0.00177081	0.00573293
FBgn0002899	0.322373	5.01853	10.13	0.00477323	0.0249173	mus301	0.754702	5.01853	55.502	3.97e-07	8.2e-06
FBgn0027660	0.321588	7.74827	11.5531	0.00291866	0.017373	blot	0.322211	7.74827	11.5942	0.00287869	0.00858079
FBgn0266186	0.319938	5.588	8.16352	0.00988888	0.0415454	Vamp7	0.376596	5.588	11.3022	0.00317691	0.00935387
FBgn0037877	0.319204	4.3363	7.64074	0.0121328	0.0479978	CG6689	0.375874	4.3363	10.585	0.00406656	0.0115255
FBgn0034961	0.318716	4.21847	11.9948	0.00251882	0.0156209	CG3163	0.433233	4.21847	22.1571	0.000142938	0.000735264
FBgn0032682	0.31854	7.05899	11.062	0.00344818	0.0195689	grnd	0.294583	7.05899	9.45655	0.0060841	0.0160481
FBgn0039055	0.316701	6.42162	21.1658	0.000182506	0.00238025	Rassf	0.185487	6.42162	7.25287	0.0141674	0.0324437
FBgn0032194	0.316369	5.52009	15.9992	0.000730635	0.00625347	CG4901	0.286783	5.52009	13.1287	0.00174384	0.00567427
FBgn0087035	0.315402	9.01897	11.2536	0.00322986	0.0187386	AGO2	0.318831	9.01897	11.4978	0.00297358	0.00883627
FBgn0265003	0.314546	7.62787	10.5087	0.00417644	0.0226852	koi	0.295284	7.62787	9.25944	0.00654032	0.0169815
FBgn0015279	0.313528	7.17013	16.2705	0.000675696	0.00595021	Pi3K92E	0.442221	7.17013	32.3253	1.58e-05	0.000128378
FBgn0037363	0.313005	6.60262	8.36515	0.00915078	0.0391246	Atg17	0.664997	6.60262	37.641	5.95e-06	6.13e-05
FBgn0031054	0.311117	5.35758	13.621	0.00149325	0.0107579	Ssu72	0.410838	5.35758	23.7364	9.81e-05	0.000542102
FBgn0035025	0.309911	4.90587	10.4435	0.00427298	0.0230148	uri	0.458405	4.90587	22.8502	0.000120929	0.000641642
FBgn0030662	0.30982	5.99157	11.1472	0.0033492	0.0191917	CG9220	0.308456	5.99157	11.039	0.00347547	0.0101001
FBgn0034631	0.309428	4.68966	8.65458	0.00819646	0.0363398	TAF1C-like	0.362101	4.68966	11.8429	0.00264903	0.00804546
FBgn0000567	0.309411	7.19745	9.89191	0.00519689	0.0265077	Eip74EF	0.253351	7.19745	6.62977	0.0182883	0.0402435
FBgn0004638	0.307486	8.00461	10.0629	0.00488868	0.0253521	drk	0.399471	8.00461	16.9655	0.000554715	0.00223114
FBgn0039741	0.30548	3.99368	11.0595	0.00345117	0.0195743	CG7943	0.440727	3.99368	23.039	0.000115603	0.000618842
FBgn0034527	0.303943	4.93575	10.6343	0.0039972	0.021947	CG9945	0.587366	4.93575	39.7257	4.16e-06	4.64e-05
FBgn0034529	0.303597	5.16894	10.0745	0.0048685	0.0252917	FAM21	0.297756	5.16894	9.67702	0.00561536	0.0150133
FBgn0011692	0.302524	7.6521	22.9492	0.000118104	0.00175696	pav	0.180302	7.6521	8.15217	0.00993239	0.0240139
FBgn0038039	0.301321	5.74133	12.5844	0.00207664	0.0135143	CG5196	0.550803	5.74133	42.0183	2.85e-06	3.48e-05
FBgn0038877	0.300754	5.99284	8.5566	0.00850647	0.0371989	CG3308	0.395267	5.99284	14.7687	0.00105035	0.0037624
FBgn0035027	0.300121	4.93392	13.0641	0.00178006	0.0121253	CG3511	0.248178	4.93392	8.91406	0.00743463	0.0188361
FBgn0052533	0.299454	5.19611	9.90738	0.00516812	0.0263749	CG32533	0.416857	5.19611	19.1893	0.000302974	0.0013614
FBgn0034691	0.299391	5.52603	13.0797	0.00177127	0.0121003	Synj	0.309085	5.52603	13.9251	0.00135853	0.00462046
FBgn0261286	0.297201	6.17841	7.57674	0.0124447	0.0488901	Mat89Ba	0.35435	6.17841	10.7631	0.00382229	0.0109151
FBgn0011335	0.296166	4.89718	9.34362	0.00634097	0.0306277	vers	0.555134	4.89718	32.8513	1.43e-05	0.000118821
FBgn0034243	0.295302	6.91401	13.5959	0.00150504	0.0108266	Ns2	0.271152	6.91401	11.4566	0.00301516	0.00893226
FBgn0031710	0.294744	4.93635	10.3633	0.00439514	0.0234887	Vps52	0.278755	4.93635	9.25471	0.00655172	0.017002
FBgn0002924	0.293167	7.04674	21.2051	0.000180728	0.00236982	ncd	0.191441	7.04674	9.03794	0.00709905	0.0182015
FBgn0033463	0.293001	7.25131	14.6151	0.00110015	0.00853945	CG1513	0.348045	7.25131	20.6071	0.00021005	0.00100834
FBgn0015277	0.292615	4.92495	8.53512	0.00857617	0.0373837	Pi3K59F	0.375749	4.92495	14.065	0.00130115	0.00445858
FBgn0261822	0.292562	8.54063	10.2138	0.00463346	0.0244432	Bsg	0.385055	8.54063	17.6731	0.00045567	0.00189535
FBgn0027565	0.28902	5.64191	7.54333	0.0126111	0.0493824	CG5498	0.430111	5.64191	16.7	0.000597847	0.00236704
FBgn0027535	0.285572	5.65152	8.29951	0.00938407	0.03993	botv	0.364868	5.65152	13.5398	0.00153169	0.0051012
FBgn0001978	0.285311	6.94383	14.9322	0.00100007	0.00794852	stc	0.29659	6.94383	16.1268	0.000704202	0.00270253
FBgn0019662	0.283014	5.54143	7.70214	0.0118418	0.0471371	qm	0.366541	5.54143	12.9121	0.00186863	0.00599319
FBgn0034113	0.282754	5.0297	11.7324	0.00274842	0.0165723	CG8060	0.224763	5.0297	7.39717	0.0133689	0.0309167
FBgn0031633	0.281924	5.65294	10.7879	0.00378958	0.0211406	Fnta	0.44365	5.65294	26.7	5.02e-05	0.00031752
FBgn0036302	0.280454	6.1796	10.7768	0.00380424	0.0211897	sowah	0.271583	6.1796	10.0971	0.00482956	0.0132661
FBgn0010622	0.279581	4.83203	8.23032	0.00963724	0.0408088	DCTN3-p24	0.351212	4.83203	12.9788	0.00182918	0.00588824
FBgn0016041	0.279233	6.7608	7.99214	0.0105688	0.0435539	Tom40	0.464814	6.7608	22.1198	0.000144242	0.000739654
FBgn0062449	0.271855	4.53655	10.1704	0.00470529	0.0246803	CG13197	0.421947	4.53655	24.5126	8.19e-05	0.000470987
FBgn0037924	0.271422	6.027	12.5871	0.0020748	0.013514	CG14712	0.441594	6.027	33.2954	1.31e-05	0.000111388
FBgn0039740	0.270566	4.36298	11.8688	0.00262628	0.0161417	ZIPIC	0.243854	4.36298	9.61735	0.00573813	0.015278
FBgn0263594	0.267535	9.91232	10.4936	0.00419863	0.0227416	lost	0.307447	9.91232	13.8514	0.0013899	0.00470716
FBgn0261535	0.257959	4.93355	8.13731	0.00998963	0.0417751	l(2)34Fd	0.264161	4.93355	8.52095	0.0086225	0.0213621
FBgn0024985	0.256829	6.7308	8.53085	0.00859012	0.0374092	Rilpl	0.603685	6.7308	47.003	1.31e-06	1.89e-05
FBgn0036448	0.252351	7.93819	7.67603	0.0119646	0.0474884	mop	0.649595	7.93819	50.5896	7.78e-07	1.3e-05
FBgn0000629	0.249965	5.89724	17.5915	0.00046602	0.00452949	E(z)	0.324666	5.89724	29.6555	2.69e-05	0.000194525
FBgn0261276	0.246072	7.52154	10.5368	0.00413558	0.0225498	Opa1	0.678217	7.52154	79.6039	2.51e-08	1.31e-06
FBgn0030529	0.243793	7.80319	8.33946	0.00924132	0.0394621	Clic	0.576099	7.80319	46.3898	1.44e-06	2.03e-05
FBgn0031474	0.240979	6.71997	12.4979	0.00213576	0.0138012	CG2991	0.347089	6.71997	25.9088	5.98e-05	0.000366146
FBgn0037794	0.23805	4.65282	9.77493	0.00542021	0.0273712	CG6254	0.317899	4.65282	17.4229	0.000488257	0.00201176
FBgn0035024	0.236222	6.24971	13.3649	0.00161822	0.0113772	CG11414	0.174231	6.24971	7.26211	0.0141146	0.0323615
FBgn0010877	0.23307	6.46562	8.59214	0.00839254	0.0369187	l(3)05822	0.347868	6.46562	19.1296	0.000307785	0.0013798
FBgn0028484	0.232334	6.31746	8.4311	0.00892286	0.0384434	Ack	0.536052	6.31746	44.8109	1.83e-06	2.46e-05
FBgn0037644	0.23029	5.68066	12.0848	0.00244499	0.0153031	CG11964	0.280104	5.68066	17.8654	0.00043225	0.00181598
FBgn0030753	0.229875	6.42347	17.7028	0.000451959	0.00444642	rngo	0.476482	6.42347	75.9811	3.63e-08	1.66e-06
FBgn0051365	0.229798	6.01015	8.72425	0.0079837	0.0358674	CG31365	0.232206	6.01015	8.89896	0.00747673	0.0189328
FBgn0031356	0.228635	6.18628	9.72634	0.00551609	0.0276811	CG17660	0.311745	6.18628	18.0733	0.00040843	0.00172818
FBgn0015664	0.222747	7.25279	10.1297	0.00477376	0.0249173	Dref	0.257804	7.25279	13.5612	0.00152143	0.00507233
FBgn0053094	0.220687	6.43188	7.57367	0.0124599	0.0489298	Synd	0.230342	6.43188	8.24495	0.00958307	0.023304
FBgn0030274	0.217432	5.89007	10.6731	0.00394357	0.0217637	Lint-1	0.381195	5.89007	32.7944	1.45e-05	0.000120019
FBgn0035371	0.216523	7.08688	8.37696	0.00910949	0.0390354	AhcyL1	0.257511	7.08688	11.842	0.00264978	0.00804546
FBgn0031090	0.194259	6.91712	8.13135	0.0100127	0.0418101	Rab35	0.403783	6.91712	35.0958	9.39e-06	8.61e-05
FBgn0030502	-0.187099	6.20731	8.27564	0.00947057	0.0401915	tth	-0.293056	6.20731	20.2309	0.000231171	0.00108856
FBgn0033624	-0.191274	6.65895	7.62662	0.0122009	0.0482339	CG12384	-0.591888	6.65895	72.1735	5.43e-08	2.16e-06
FBgn0000611	-0.19263	8.64622	8.98488	0.00724069	0.0334895	exd	-0.171985	8.64622	7.16203	0.0146974	0.0334427
FBgn0261387	-0.19712	7.54113	9.0418	0.00708887	0.0330094	CG17528	-0.252897	7.54113	14.8632	0.00102095	0.00367352
FBgn0025574	-0.202038	7.55289	8.13484	0.0099992	0.0417751	Pli	-0.613983	7.55289	74.4069	4.28e-08	1.84e-06
FBgn0003559	-0.202711	6.80864	9.13155	0.00685666	0.0322399	su(f)	-0.208124	6.80864	9.61732	0.00573819	0.015278
FBgn0260439	-0.207244	8.91355	8.91919	0.0074204	0.0340264	Pp2A-29B	-0.291254	8.91355	17.594	0.000465703	0.0019329
FBgn0039830	-0.209255	9.93389	8.68914	0.00809015	0.0361	ATPsynC	-0.442571	9.93389	38.7356	4.92e-06	5.3e-05
FBgn0036714	-0.210473	5.44222	8.56399	0.00848266	0.0371584	CG7692	-0.205367	5.44222	8.14382	0.00996452	0.0240795
FBgn0082598	-0.211906	9.29757	8.58772	0.00840662	0.0369469	akirin	-0.231159	9.29757	10.2154	0.00463082	0.0128264
FBgn0085408	-0.212298	8.11053	8.45613	0.00883802	0.0381976	Shrm	-0.532287	8.11053	52.8188	5.7e-07	1.06e-05
FBgn0037027	-0.213463	6.99234	8.71092	0.00802392	0.0360048	HIPP1	-0.303076	6.99234	17.5171	0.000475691	0.00196734
FBgn0039790	-0.214046	6.14839	11.2644	0.00321804	0.0186926	CG2246	-0.351865	6.14839	30.3024	2.36e-05	0.000174945
FBgn0005649	-0.214453	8.39938	8.30707	0.00935688	0.0398319	Rox8	-0.336976	8.39938	20.4694	0.00021752	0.00103799
FBgn0046706	-0.218349	6.44654	9.02257	0.00713976	0.0331821	Haspin	-0.312126	6.44654	18.3786	0.000376028	0.00161863
FBgn0264075	-0.219007	6.68213	7.72363	0.0117418	0.0468416	tgo	-0.51453	6.68213	42.2684	2.74e-06	3.36e-05
FBgn0030724	-0.222001	5.36811	8.17129	0.00985924	0.041457	Nipsnap	-0.280817	5.36811	13.035	0.00179666	0.00580297
FBgn0035909	-0.222804	7.82103	8.20242	0.00974144	0.0411802	ergic53	-0.280203	7.82103	12.9568	0.0018421	0.00592192
FBgn0037234	-0.228322	6.4365	8.99811	0.00720506	0.0333991	CG9795	-0.2582	6.4365	11.4887	0.0029827	0.00885601
FBgn0037734	-0.230168	5.52181	7.83319	0.0112465	0.0453677	trbd	-0.230157	5.52181	7.82194	0.0112962	0.0267955
FBgn0264560	-0.23142	7.1248	9.11885	0.00688901	0.0322975	garz	-0.226539	7.1248	8.73351	0.00795587	0.0199259
FBgn0027548	-0.236153	7.49825	9.53766	0.00590677	0.0291104	nito	-0.456177	7.49825	35.4135	8.86e-06	8.29e-05
FBgn0086372	-0.236667	7.44027	11.3961	0.0030774	0.0180719	lap	-0.313578	7.44027	19.9694	0.000247237	0.00114793
FBgn0005648	-0.241827	8.73105	9.76957	0.00543068	0.0274097	Pabp2	-0.250528	8.73105	10.482	0.00421575	0.0118576
FBgn0002044	-0.245171	7.43193	16.9356	0.000559401	0.00519714	swm	-0.366199	7.43193	37.6772	5.91e-06	6.1e-05
FBgn0028476	-0.245714	6.64249	12.4934	0.0021389	0.0138074	Usp1	-0.325896	6.64249	21.917	0.000151566	0.000771863
FBgn0259984	-0.246823	8.56438	8.52984	0.00859342	0.0374092	kuz	-0.250815	8.56438	8.80546	0.00774341	0.0194902
FBgn0031187	-0.247133	7.34284	8.19969	0.00975173	0.0411802	Usp2	-0.263241	7.34284	9.29586	0.00645322	0.0167871
FBgn0030680	-0.247352	6.13639	8.01695	0.0104673	0.0432764	CG8944	-0.255467	6.13639	8.5413	0.00855606	0.0212248
FBgn0036484	-0.249179	6.01095	15.2489	0.000910078	0.00735474	Pex3	-0.476653	6.01095	55.3745	4.04e-07	8.32e-06
FBgn0086694	-0.251432	7.35068	7.91773	0.0108802	0.0442987	Bre1	-0.32233	7.35068	12.9875	0.00182413	0.00587592
FBgn0029157	-0.251473	6.87161	7.88992	0.0109992	0.0446508	ssh	-0.395064	6.87161	19.3954	0.000287011	0.00129816
FBgn0000667	-0.251776	7.81238	10.2326	0.00460277	0.024355	Actn	-0.241275	7.81238	9.3942	0.00622446	0.0163333
FBgn0038385	-0.252333	6.44708	8.093	0.0101626	0.0422892	Fbxl7	-0.320368	6.44708	13.012	0.00180988	0.00583586
FBgn0035103	-0.252383	7.87625	8.97427	0.00726936	0.0335255	Vdup1	-0.250021	7.87625	8.80422	0.00774704	0.0194942
FBgn0003210	-0.25311	6.90252	8.18026	0.00982515	0.0414041	rb	-0.452878	6.90252	26.0443	5.8e-05	0.000356894
FBgn0028539	-0.254372	7.72762	8.90255	0.00746669	0.0341573	Eato	-0.534786	7.72762	39.0983	4.63e-06	5.05e-05
FBgn0035471	-0.261464	6.37614	10.2677	0.00454597	0.0241074	Sc2	-0.605326	6.37614	54.3996	4.6e-07	9.1e-06
FBgn0039589	-0.262157	5.11611	7.9608	0.0106987	0.0438566	CG9986	-0.645241	5.11611	47.4411	1.23e-06	1.81e-05
FBgn0023388	-0.262266	6.54411	14.6739	0.00108077	0.00841616	Dap160	-0.466554	6.54411	46.1481	1.49e-06	2.1e-05
FBgn0037875	-0.26338	5.803	7.76494	0.0115522	0.0463293	ZnT86D	-0.557601	5.803	34.4321	1.06e-05	9.48e-05
FBgn0030869	-0.265759	6.6234	7.98359	0.0106041	0.0435986	Socs16D	-0.490732	6.6234	27.0365	4.67e-05	0.000300057
FBgn0261850	-0.2678	5.86795	12.044	0.00247817	0.0154408	Xpd	-0.474498	5.86795	37.526	6.07e-06	6.2e-05
FBgn0039737	-0.26807	7.28542	8.72934	0.00796839	0.0358392	CG7920	-0.6959	7.28542	58.1246	2.82e-07	6.41e-06
FBgn0267351	-0.268253	5.98896	18.2843	0.000385719	0.00399169	Topors	-0.22223	5.98896	12.548	0.00210126	0.00662017
FBgn0000412	-0.268955	9.43549	7.89799	0.0109645	0.0445288	D1	-0.305169	9.43549	10.1617	0.00471984	0.0130167
FBgn0000117	-0.270747	10.088	7.99498	0.0105571	0.0435539	arm	-0.434682	10.088	20.5552	0.000212832	0.00101916
FBgn0030049	-0.272001	7.52634	8.47658	0.00876941	0.0380205	Trf4-1	-0.42423	7.52634	20.5469	0.000213282	0.0010208
FBgn0036450	-0.272153	6.1169	10.7228	0.00387609	0.0214683	Tdrd3	-0.216311	6.1169	6.77543	0.0172163	0.0382148
FBgn0040207	-0.273084	5.97162	10.4056	0.00433023	0.0232192	kat80	-0.272762	5.97162	10.368	0.00438795	0.0122453
FBgn0040396	-0.273198	5.62518	8.95567	0.00731998	0.033646	CG3939	-0.746993	5.62518	65.676	1.12e-07	3.46e-06
FBgn0001087	-0.274717	6.9672	9.50512	0.0059772	0.0293973	g	-0.544172	6.9672	37.0133	6.65e-06	6.66e-05
FBgn0014024	-0.276693	6.63309	10.055	0.00490245	0.0254099	Rnp4F	-0.369883	6.63309	17.9114	0.000426846	0.00179406
FBgn0004598	-0.276923	8.34151	9.86549	0.0052464	0.026707	Fur2	-0.619111	8.34151	48.9373	9.86e-07	1.55e-05
FBgn0261802	-0.278221	9.10654	7.58939	0.0123824	0.0487341	CG42748	-0.41103	9.10654	16.527	0.00062795	0.00245492
FBgn0261397	-0.278649	7.39559	12.1679	0.00237904	0.0149858	didum	-0.47313	7.39559	34.9166	9.7e-06	8.82e-05
FBgn0026059	-0.280456	6.94618	7.98842	0.0105842	0.0435539	Mhcl	-0.385443	6.94618	15.0424	0.000967676	0.00351202
FBgn0004647	-0.282142	10.1343	7.50924	0.0127834	0.0498692	N	-0.437742	10.1343	18.0311	0.000413139	0.00174483
FBgn0010342	-0.282204	7.39934	7.57089	0.0124737	0.0489348	Map60	-0.336841	7.39934	10.7681	0.00381565	0.010901
FBgn0031359	-0.284251	5.16287	8.06945	0.0102558	0.0426392	Rim2	-0.606299	5.16287	36.224	7.65e-06	7.42e-05
FBgn0016126	-0.286346	8.03527	7.91273	0.0109015	0.0443477	CaMKI	-0.451194	8.03527	19.578	0.000273639	0.0012512
FBgn0061515	-0.286792	7.74149	25.3663	6.75e-05	0.00117549	endos	-0.179999	7.74149	10.0035	0.00499339	0.0136267
FBgn0267376	-0.287353	5.0895	9.21418	0.00665037	0.0316254	SelR	-0.295482	5.0895	9.72556	0.00551765	0.0148014
FBgn0037573	-0.287364	6.72994	16.2608	0.000677573	0.00596128	CG7483	-0.289234	6.72994	16.4581	0.000640387	0.00249544
FBgn0025639	-0.287575	8.22856	9.55531	0.00586894	0.0289388	Hmt4-20	-0.475285	8.22856	25.9992	5.86e-05	0.000359328
FBgn0051368	-0.288127	6.37955	7.64319	0.0121211	0.0479908	CG31368	-0.429257	6.37955	16.8787	0.000568417	0.00227557
FBgn0264922	-0.288551	9.06611	11.2968	0.0031828	0.0185551	smt3	-0.220285	9.06611	6.58832	0.0186069	0.0408326
FBgn0030038	-0.290418	6.98037	8.85962	0.00758767	0.0344812	CG1440	-0.315758	6.98037	10.4605	0.00424756	0.0119289
FBgn0034051	-0.291697	7.27542	17.0033	0.000548854	0.00514978	Mlf	-0.417904	7.27542	34.784	9.94e-06	8.99e-05
FBgn0036621	-0.293206	7.2019	15.7821	0.000778144	0.00654116	roq	-0.367377	7.2019	24.7236	7.81e-05	0.000453332
FBgn0051249	-0.29336	4.6089	11.7748	0.00270983	0.0164252	CG31249	-0.549506	4.6089	40.7827	3.49e-06	4.07e-05
FBgn0002973	-0.293625	8.45033	8.47074	0.00878895	0.0380538	numb	-0.380206	8.45033	14.1784	0.00125661	0.00433196
FBgn0000662	-0.294058	7.30746	10.9642	0.00356587	0.0200242	fl(2)d	-0.418711	7.30746	22.1583	0.000142898	0.000735264
FBgn0027508	-0.295925	6.73924	8.39095	0.00906085	0.0389172	Tnks	-0.294396	6.73924	8.29679	0.0093939	0.022896
FBgn0034504	-0.297747	7.81252	13.1788	0.00171636	0.0118253	CG8929	-0.348948	7.81252	18.0758	0.000408151	0.00172818
FBgn0034982	-0.299188	5.76363	11.2944	0.00318542	0.0185591	Naa35	-0.3305	5.76363	13.7506	0.00143413	0.00483316
FBgn0034032	-0.299558	4.71348	11.2604	0.00322238	0.0187065	CG8195	-0.28102	4.71348	9.8979	0.00518573	0.0140678
FBgn0030703	-0.300019	7.16791	8.13728	0.00998974	0.0417751	MSBP	-0.490516	7.16791	21.6416	0.000162179	0.000817694
FBgn0004363	-0.301115	8.87552	8.55693	0.00850542	0.0371989	porin	-0.568855	8.87552	30.3721	2.33e-05	0.000173851
FBgn0004915	-0.301261	6.14878	15.6643	0.000805367	0.00669401	TfIIB	-0.247258	6.14878	10.5532	0.00411191	0.0116267
FBgn0036518	-0.30177	7.56306	13.3314	0.00163542	0.0114492	RhoGAP71E	-0.415687	7.56306	25.2261	6.96e-05	0.000413214
FBgn0266418	-0.304136	7.7527	10.3815	0.00436719	0.0233653	wake	-0.232155	7.7527	6.05318	0.0233349	0.0494383
FBgn0033901	-0.305782	7.36176	8.70025	0.00805627	0.0360762	O-fut1	-0.873018	7.36176	69.6574	7.16e-08	2.6e-06
FBgn0031981	-0.30654	6.90197	9.15057	0.00680856	0.0320765	Megf8	-0.558504	6.90197	30.1494	2.43e-05	0.000179577
FBgn0265274	-0.307996	9.52809	7.72333	0.0117432	0.0468416	Inx3	-0.556714	9.52809	25.1126	7.14e-05	0.000421354
FBgn0004227	-0.311045	8.21828	8.61302	0.00832639	0.0367285	nonA	-0.5857	8.21828	30.348	2.34e-05	0.000173851
FBgn0040373	-0.311488	6.38781	14.0319	0.00131451	0.00980784	CG3038	-0.395267	6.38781	22.5178	0.000130977	0.000684393
FBgn0047135	-0.311527	7.23508	11.9409	0.00256419	0.0158309	CG32276	-0.399215	7.23508	19.5625	0.000274746	0.00125507
FBgn0037142	-0.312425	6.18917	11.5237	0.00294768	0.0174779	CG14562	-0.531449	6.18917	33.0857	1.37e-05	0.000114707
FBgn0016685	-0.312681	8.66227	9.12477	0.00687392	0.0322896	Nlp	-0.443826	8.66227	18.3364	0.000380327	0.00163422
FBgn0261872	-0.312802	7.38449	12.9981	0.00181795	0.0122791	scaf6	-0.395806	7.38449	20.7642	0.000201865	0.000975867
FBgn0261285	-0.313228	5.0014	10.3866	0.00435934	0.0233363	Ppcs	-0.459551	5.0014	22.2061	0.000141244	0.00072855
FBgn0029833	-0.314646	6.00042	14.3105	0.0012068	0.00917493	MCTS1	0.673297	6.00042	66.1369	1.07e-07	3.39e-06
FBgn0010315	-0.315967	6.62076	20.7103	0.000204633	0.00257376	CycD	-0.521768	6.62076	56.1019	3.67e-07	7.81e-06
FBgn0040020	-0.316212	5.29344	8.90704	0.00745418	0.0341226	MED21	-0.354184	5.29344	11.1421	0.00335503	0.00980631
FBgn0010309	-0.317466	4.98091	9.96303	0.00506613	0.0260061	pigeon	-0.268922	4.98091	7.14784	0.0147822	0.0336039
FBgn0031681	-0.317681	7.59582	9.27244	0.00650908	0.0311902	Pgant5	-0.736194	7.59582	49.2211	9.46e-07	1.5e-05
FBgn0030892	-0.318365	6.00971	9.75128	0.00546664	0.0275046	CG7206	-0.421025	6.00971	16.9814	0.000552247	0.00222308
FBgn0001987	-0.318819	8.8254	8.39041	0.00906271	0.0389172	Gli	-0.318313	8.8254	8.36212	0.00916139	0.0224658
FBgn0031883	-0.320778	8.1332	10.6414	0.00398735	0.0219179	Caper	-0.631702	8.1332	40.9606	3.39e-06	3.98e-05
FBgn0262117	-0.321469	7.47351	14.2828	0.00121706	0.00924087	IntS3	-0.2282	7.47351	7.20523	0.0144426	0.032972
FBgn0262512	-0.321711	5.1	13.9131	0.00136363	0.0100728	Vha14-1	-0.376888	5.1	19.0291	0.000316064	0.001411
FBgn0032479	-0.321855	8.04028	18.3462	0.000379333	0.00394285	CG16974	-0.666562	8.04028	78.0183	2.95e-08	1.46e-06
FBgn0029903	-0.322392	8.55873	20.9786	0.000191262	0.00245182	pod1	-0.507888	8.55873	51.8635	6.5e-07	1.15e-05
FBgn0039928	-0.323199	8.63187	12.5744	0.00208341	0.01354	Cals	-0.383469	8.63187	17.6793	0.000454893	0.00189375
FBgn0030555	-0.32462	4.93632	13.6714	0.00146994	0.0106217	Fbxl4	-0.242926	4.93632	7.66281	0.0120273	0.0282366
FBgn0260799	-0.326121	8.07773	16.6699	0.000602963	0.00550268	p120ctn	-0.589502	8.07773	54.1331	4.76e-07	9.38e-06
FBgn0087021	-0.327138	5.23221	7.68552	0.0119198	0.0473544	Spc25	-0.299628	5.23221	6.44117	0.0197896	0.0429675
FBgn0016059	-0.328061	8.70169	8.72353	0.00798585	0.0358674	Sema1b	-0.787484	8.70169	49.6833	8.85e-07	1.42e-05
FBgn0025549	-0.32914	6.23177	8.58324	0.00842092	0.0369929	unc-119	-0.359077	6.23177	10.1948	0.00466478	0.0129056
FBgn0267390	-0.329235	7.12435	9.69039	0.00558825	0.0279412	dop	-0.302775	7.12435	8.19388	0.00977361	0.0237014
FBgn0037667	-0.329298	4.50234	10.3945	0.00434727	0.0232846	CG16734	-0.338308	4.50234	10.9404	0.00359522	0.0103729
FBgn0052707	-0.32945	4.94985	15.0345	0.000969956	0.00774115	APC4	-0.33085	4.94985	15.134	0.000941656	0.00343573
FBgn0014092	-0.332253	4.79508	11.7765	0.00270827	0.0164252	CG4278	-0.438949	4.79508	20.4272	0.000219874	0.00104513
FBgn0020621	-0.332646	8.2287	19.9141	0.000250788	0.00296904	Pkn	-0.577667	8.2287	59.7148	2.31e-07	5.66e-06
FBgn0261554	-0.334236	6.24139	10.1985	0.00465867	0.0245026	CG42672	-0.581576	6.24139	30.6028	2.22e-05	0.000169096
FBgn0013303	-0.336884	5.64225	7.73197	0.0117033	0.0467403	Nca	-0.310449	5.64225	6.56175	0.0188144	0.041194
FBgn0016687	-0.337876	7.61569	13.4994	0.00155123	0.011027	Nurf-38	-0.345857	7.61569	14.1355	0.00127323	0.00438143
FBgn0034697	-0.337993	5.77252	10.1125	0.00480314	0.0250299	GM130	-0.556595	5.77252	27.1922	4.51e-05	0.000293061
FBgn0031872	-0.338415	8.09439	7.75264	0.0116083	0.0464961	ihog	-1.05404	8.09439	73.4995	4.71e-08	1.95e-06
FBgn0004587	-0.338446	9.49635	17.3725	0.000495123	0.0047513	B52	-0.462975	9.49635	32.4336	1.55e-05	0.000126357
FBgn0015379	-0.339274	5.49477	13.1193	0.0017491	0.0120251	dod	-0.333265	5.49477	12.6408	0.00203906	0.00645167
FBgn0038965	-0.342515	6.21332	13.543	0.00153013	0.0109444	mats	-0.359282	6.21332	14.8761	0.001017	0.00366068
FBgn0031662	-0.342936	5.47432	17.8751	0.000431109	0.00431377	CG3792	-0.513494	5.47432	39.7797	4.12e-06	4.63e-05
FBgn0002022	-0.344256	6.79647	13.3877	0.00160667	0.0113291	Catsup	-0.940426	6.79647	97.7393	4.79e-09	4.92e-07
FBgn0038981	-0.344759	6.35626	17.1482	0.000527036	0.00498793	CG5346	-0.301443	6.35626	13.1119	0.00175318	0.00569311
FBgn0032864	-0.344851	7.55234	10.3596	0.004401	0.023507	CG2493	-0.533841	7.55234	24.6993	7.85e-05	0.000455357
FBgn0053116	-0.345065	5.86145	28.4827	3.43e-05	0.000736773	CG33116	-0.306034	5.86145	22.3992	0.000134783	0.000701617
FBgn0010269	-0.34669	5.34764	17.3356	0.000500232	0.00479078	Dsor1	-0.467421	5.34764	31.3266	1.92e-05	0.000149617
FBgn0013981	-0.347603	8.97312	8.02868	0.0104196	0.0431525	His4r	-0.382899	8.97312	9.73405	0.00550076	0.0147643
FBgn0030466	-0.347946	7.15735	9.2052	0.00667245	0.0316678	CG15744	-0.745389	7.15735	41.7194	2.99e-06	3.6e-05
FBgn0039709	-0.348762	8.54477	7.94291	0.0107737	0.0440701	Cad99C	-0.508098	8.54477	16.8002	0.000581149	0.0023145
FBgn0030630	-0.349028	5.58181	18.8484	0.000331582	0.00360478	CG12608	-0.6738	5.58181	69.3049	7.44e-08	2.66e-06
FBgn0021795	-0.349704	6.95715	11.996	0.00251778	0.0156209	Tapdelta	-0.559267	6.95715	30.4849	2.27e-05	0.000171381
FBgn0037094	-0.349954	7.56735	21.6937	0.000160113	0.00217054	CG7611	-0.513033	7.56735	46.4239	1.43e-06	2.02e-05
FBgn0030479	-0.350463	7.57111	9.40751	0.00619419	0.0301259	Rbp1-like	-0.553597	7.57111	23.3479	0.000107439	0.000582261
FBgn0025457	-0.350499	7.01485	16.0889	0.000711944	0.00616229	Bub3	-0.351136	7.01485	16.1341	0.000702729	0.00269903
FBgn0032394	-0.351258	4.78423	9.61844	0.00573586	0.0284282	Hacd1	-0.62532	4.78423	30.051	2.48e-05	0.000182492
FBgn0031245	-0.353395	5.34349	10.1175	0.00479452	0.0249985	CG3625	-0.669213	5.34349	35.7743	8.3e-06	7.86e-05
FBgn0038659	-0.353767	6.51987	20.3316	0.000225295	0.00275856	EndoA	-0.47066	6.51987	35.8362	8.2e-06	7.82e-05
FBgn0039381	-0.353922	6.83862	8.72146	0.00799211	0.0358787	SppL	-0.806563	6.83862	44.5721	1.9e-06	2.52e-05
FBgn0032295	-0.354589	6.64942	10.203	0.00465132	0.0244779	CG12299	-0.418144	6.64942	14.1497	0.00126771	0.004364
FBgn0031529	-0.355252	5.25119	13.4474	0.00157675	0.0111837	CG9662	-0.882614	5.25119	80.9337	2.2e-08	1.24e-06
FBgn0033010	-0.355632	6.80154	11.5876	0.00288502	0.0172552	Atf6	-0.380907	6.80154	13.2745	0.0016651	0.0054568
FBgn0023407	-0.355634	7.50902	14.4001	0.00117428	0.00898447	B4	-0.380769	7.50902	16.4905	0.000634502	0.00247651
FBgn0037780	-0.355802	5.13161	13.1422	0.00173642	0.011955	ohgt	-0.345134	5.13161	12.3494	0.00224163	0.00697192
FBgn0028703	-0.358246	6.18453	12.7186	0.00198849	0.0130964	Nhe3	-0.473447	6.18453	22.1092	0.000144616	0.000741176
FBgn0038870	-0.358722	6.84954	15.5199	0.000840174	0.00691169	Oga	-0.555581	6.84954	36.9918	6.67e-06	6.68e-05
FBgn0035987	-0.359356	7.53099	10.2833	0.00452096	0.0240145	Cpsf5	-0.605931	7.53099	29.0391	3.05e-05	0.000214709
FBgn0040230	-0.36172	6.67666	19.1533	0.000305868	0.00340738	dbo	-0.428801	6.67666	26.842	4.87e-05	0.000309886
FBgn0039116	-0.362102	5.45	11.3325	0.00314441	0.0183647	CG10375	-0.448634	5.45	17.3164	0.000502904	0.00206064
FBgn0063670	-0.363641	6.11449	11.8444	0.00264766	0.0162339	CG40228	-0.34868	6.11449	10.8826	0.00366763	0.0105439
FBgn0266723	-0.364625	3.99488	15.6308	0.000813307	0.00674834	Trs31	-0.267659	3.99488	8.43889	0.00889636	0.0219208
FBgn0031260	-0.364842	7.08786	8.45293	0.00884884	0.0382272	Spp	-0.481685	7.08786	14.681	0.00107845	0.00384022
FBgn0260970	-0.366429	7.98286	21.7947	0.000156184	0.00213229	Ubr3	-0.356214	7.98286	20.5926	0.000210823	0.00101104
FBgn0250753	-0.366688	9.79259	15.0877	0.000954694	0.007632	kra	-0.608456	9.79259	41.3321	3.19e-06	3.78e-05
FBgn0027101	-0.36677	7.7806	16.0995	0.000709763	0.00614894	Dyrk3	-0.331365	7.7806	13.1446	0.0017351	0.00565156
FBgn0020767	-0.372969	7.49307	28.9898	3.09e-05	0.000690585	Spred	-0.452664	7.49307	42.6021	2.59e-06	3.24e-05
FBgn0037466	-0.374832	6.80959	8.69559	0.00807047	0.0360762	CG1965	-0.661179	6.80959	26.7991	4.91e-05	0.000312171
FBgn0024807	-0.374921	8.64162	17.0885	0.000535915	0.00504221	DIP1	-0.414372	8.64162	20.8536	0.000197367	0.000958829
FBgn0035106	-0.377125	7.71175	10.5491	0.00411786	0.0224932	rno	-0.31372	7.71175	7.30584	0.0138682	0.0318952
FBgn0038830	-0.377465	5.679	11.0641	0.00344576	0.0195667	CG17272	-0.315562	5.679	7.73589	0.0116852	0.0275662
FBgn0038881	-0.377657	8.18517	14.0985	0.00128781	0.00964607	CG16791	-0.657941	8.18517	42.4875	2.64e-06	3.28e-05
FBgn0259221	-0.378004	5.91175	13.7971	0.00141353	0.0103307	ATP8A	-0.558602	5.91175	29.9121	2.55e-05	0.000186859
FBgn0037261	-0.378173	7.78295	12.5793	0.00208007	0.0135275	CG9775	-0.67978	7.78295	40.3098	3.77e-06	4.34e-05
FBgn0004646	-0.378788	9.34541	18.2005	0.000394568	0.00406608	ogre	-0.523613	9.34541	34.6755	1.01e-05	9.12e-05
FBgn0039013	-0.379595	4.36914	11.8548	0.00263856	0.0162068	CG4813	-0.329244	4.36914	8.91664	0.00742747	0.0188291
FBgn0010762	-0.380831	7.88838	17.1337	0.000529175	0.00500325	simj	-0.630034	7.88838	46.5832	1.4e-06	1.99e-05
FBgn0086898	-0.380888	6.12874	13.9491	0.00134852	0.00997659	dgo	-0.553306	6.12874	29.2379	2.93e-05	0.000207732
FBgn0032633	-0.381273	6.43368	12.5249	0.00211706	0.0137032	Lrch	-0.58528	6.43368	29.2948	2.9e-05	0.000206113
FBgn0020236	-0.381792	7.90888	14.8658	0.00102016	0.00803524	ATPCL	-0.335199	7.90888	11.4642	0.00300741	0.00891204
FBgn0031456	-0.382133	5.50514	18.2448	0.000389866	0.00402624	Tnpo-SR	-0.336168	5.50514	14.1196	0.00127948	0.00439977
FBgn0036240	-0.384206	4.39579	9.59905	0.00577637	0.0285848	CG6928	-0.727894	4.39579	33.7836	1.2e-05	0.000103407
FBgn0030503	-0.384438	4.51568	11.8252	0.00266464	0.0162839	Tango2	-0.275885	4.51568	6.10232	0.0228486	0.0486114
FBgn0032924	-0.385752	5.65192	15.0629	0.000961795	0.00768239	Nbr	-0.262727	5.65192	7.00173	0.0156879	0.0353208
FBgn0042132	-0.385782	4.93228	9.24172	0.00658316	0.0313833	CG18809	-0.695634	4.93228	29.586	2.73e-05	0.000196572
FBgn0039341	-0.386317	6.39727	11.8418	0.00264997	0.0162339	CG5112	-0.684604	6.39727	36.7779	6.93e-06	6.83e-05
FBgn0010772	-0.386332	7.89896	16.8801	0.000568203	0.00526116	Xe7	-0.58366	7.89896	38.3308	5.28e-06	5.58e-05
FBgn0036843	-0.386701	5.3863	14.4606	0.00115289	0.00884893	Sfxn2	-0.675616	5.3863	43.5688	2.22e-06	2.85e-05
FBgn0260635	-0.388152	8.40915	11.1176	0.00338322	0.019337	Diap1	-0.393927	8.40915	11.446	0.00302595	0.0089532
FBgn0014133	-0.389417	8.49232	21.1799	0.000181868	0.00237514	bif	-0.835839	8.49232	96.3683	5.38e-09	5.28e-07
FBgn0036184	-0.389537	4.38858	9.26094	0.0065367	0.0312858	PCID2	-0.385792	4.38858	9.06081	0.00703897	0.0180619
FBgn0027057	-0.392604	6.11161	10.3321	0.00444375	0.0236828	CSN1b	-0.501164	6.11161	16.754	0.000588788	0.00233763
FBgn0085423	-0.392944	6.50008	27.0776	4.63e-05	0.000905242	GramD1B	-0.262377	6.50008	12.1003	0.00243253	0.00748023
FBgn0036624	-0.392961	7.03821	20.5146	0.000215035	0.00266716	RAF2	-0.376855	7.03821	18.8617	0.000330411	0.00146688
FBgn0021979	-0.393727	7.72252	9.65792	0.00565432	0.0281692	l(2)k09913	-1.25969	7.72252	95.6495	5.72e-09	5.41e-07
FBgn0002283	-0.395658	5.2257	12.1476	0.00239492	0.0150464	l(3)73Ah	-0.501829	5.2257	19.435	0.000284045	0.00128752
FBgn0033212	-0.396273	7.9516	12.3522	0.00223958	0.0142944	LRR	-0.919582	7.9516	65.4484	1.15e-07	3.54e-06
FBgn0031118	-0.39741	7.75663	11.9693	0.00254018	0.0157129	RhoGAP19D	-0.333332	7.75663	8.4274	0.0089355	0.0219927
FBgn0031319	-0.398155	6.34429	10.5089	0.00417624	0.0226852	CG4896	-0.512662	6.34429	17.3427	0.000499246	0.00205089
FBgn0026749	-0.398166	5.11324	9.67446	0.00562056	0.0280506	Yippee	-0.345496	5.11324	7.28357	0.0139931	0.0321411
FBgn0022361	-0.398493	7.33461	15.908	0.000750199	0.00634505	Pur-alpha	-0.407643	7.33461	16.6345	0.000609043	0.00240543
FBgn0035464	-0.399726	7.21052	14.8482	0.00102555	0.00805785	PIG-B	-0.544702	7.21052	27.4439	4.27e-05	0.000281798
FBgn0037372	-0.399744	5.129	11.3011	0.00317817	0.0185393	CG2091	-0.302388	5.129	6.47599	0.0195023	0.0424393
FBgn0039924	-0.403044	7.33991	13.7034	0.00145537	0.0105482	PIP4K	-0.341238	7.33991	9.83026	0.00531327	0.0143572
FBgn0037779	-0.404824	3.97694	7.88341	0.0110273	0.044709	CG12811	-0.705575	3.97694	23.5091	0.000103432	0.000563082
FBgn0058196	-0.404998	7.01332	26.4477	5.31e-05	0.00100333	Maf1	-0.349891	7.01332	19.7511	0.000261595	0.00120587
FBgn0025571	-0.406196	7.87767	15.9939	0.000731756	0.00625347	SF1	-0.784168	7.87767	58.9491	2.54e-07	5.98e-06
FBgn0025630	-0.406475	5.73507	11.4899	0.00298151	0.0176163	Rtca	-0.373906	5.73507	9.71804	0.00553266	0.0148334
FBgn0034419	-0.406923	5.14676	20.5748	0.000211774	0.00263009	CG15111	-0.256043	5.14676	8.17219	0.00985583	0.0238707
FBgn0003462	-0.407457	7.05532	7.50523	0.0128039	0.0499141	Sod1	-0.393109	7.05532	6.98297	0.0158086	0.0355343
FBgn0030465	-0.409866	4.58937	8.90654	0.00745557	0.0341226	CG15743	-1.02585	4.58937	53.7721	5e-07	9.77e-06
FBgn0000382	-0.409984	6.66829	18.4691	0.000366979	0.00385146	csw	-0.558459	6.66829	34.0815	1.13e-05	9.95e-05
FBgn0036919	-0.410236	6.14391	8.60542	0.0083504	0.0368007	Grasp65	-0.668574	6.14391	22.6225	0.000127716	0.000671363
FBgn0027515	-0.4105	5.78853	31.8593	1.73e-05	0.000459207	CG7115	-0.260309	5.78853	12.8508	0.00190568	0.00609577
FBgn0030457	-0.411671	5.35632	19.6424	0.000269086	0.00311667	CG12096	-0.305981	5.35632	10.8722	0.00368071	0.0105752
FBgn0023167	-0.412028	6.59628	28.5907	3.35e-05	0.000726783	SmD3	-0.363019	6.59628	22.2008	0.000141426	0.000729092
FBgn0034802	-0.41232	11.1308	15.4629	0.00085437	0.00699261	CNBP	-0.517969	11.1308	24.3522	8.5e-05	0.000482356
FBgn0030802	-0.413647	5.0747	17.7979	0.000440314	0.00435562	DENR	-0.334074	5.0747	11.6195	0.00285433	0.00852931
FBgn0013717	-0.41434	5.84279	7.96827	0.0106676	0.0437664	not	-1.18533	5.84279	62.7866	1.58e-07	4.35e-06
FBgn0026086	-0.414538	7.62381	14.012	0.00132256	0.00984505	Adar	-0.414995	7.62381	14.036	0.00131283	0.00449358
FBgn0034000	-0.418056	3.80471	9.2479	0.00656818	0.0313274	CG11808	-0.406368	3.80471	8.71821	0.00800188	0.0200047
FBgn0024542	-0.418456	4.65773	15.5375	0.000835835	0.00688776	Neos	-0.41429	4.65773	15.1956	0.000924566	0.00338492
FBgn0034902	-0.419838	6.07522	24.1373	8.93e-05	0.00141869	CG5532	-0.33672	6.07522	15.545	0.000834008	0.00311257
FBgn0259735	-0.422171	8.39855	17.4565	0.000483727	0.00466989	mtgo	-0.583182	8.39855	33.1788	1.34e-05	0.000113357
FBgn0014868	-0.422967	7.39447	9.48775	0.00601519	0.029554	Ost48	-0.644022	7.39447	21.8469	0.000154194	0.000782348
FBgn0042094	-0.423312	4.76542	11.4685	0.00300311	0.0177222	Adk3	-1.29155	4.76542	101.28	3.57e-09	4.09e-07
FBgn0040340	-0.424268	7.51697	13.2721	0.00166635	0.0115822	TRAM	-1.24888	7.51697	111.363	1.62e-09	2.64e-07
FBgn0036814	-0.425565	7.08242	11.5199	0.00295153	0.0174822	CG14073	-0.514159	7.08242	16.7653	0.000586908	0.00233237
FBgn0039465	-0.427599	6.41236	14.8302	0.00103111	0.00809213	Tsp97E	-0.57921	6.41236	27.0413	4.66e-05	0.000299942
FBgn0264962	-0.428325	8.01844	19.2628	0.000297173	0.00333368	Pcf11	-0.66017	8.01844	45.4709	1.65e-06	2.25e-05
FBgn0032193	-0.429168	4.27892	16.3043	0.000669172	0.00592528	CG5727	-0.59796	4.27892	31.2975	1.93e-05	0.000150356
FBgn0037199	-0.429737	5.01396	8.85883	0.00758992	0.0344812	CG11137	-0.435644	5.01396	9.08616	0.00697301	0.0179309
FBgn0032160	-0.430263	5.49569	9.30743	0.00642582	0.0309088	CG4598	-0.883798	5.49569	38.4339	5.19e-06	5.5e-05
FBgn0000210	-0.431828	11.0358	7.83831	0.0112239	0.0452957	br	-1.06806	11.0358	47.05	1.3e-06	1.88e-05
FBgn0030941	-0.43822	5.1382	8.02652	0.0104283	0.0431525	wgn	-1.06004	5.1382	45.4843	1.65e-06	2.25e-05
FBgn0264270	-0.438297	8.42627	41.5754	3.06e-06	0.000129262	Sxl	-0.316023	8.42627	21.6562	0.000161598	0.000815188
FBgn0024983	-0.439133	5.21692	15.7474	0.000786062	0.00658157	CG4293	-0.363354	5.21692	10.7923	0.0037839	0.0108232
FBgn0035285	-0.439206	6.35292	15.9803	0.000734626	0.00626287	CG12025	-0.766373	6.35292	48.0116	1.13e-06	1.7e-05
FBgn0033569	-0.4401	5.22328	29.3892	2.84e-05	0.000652607	CG12942	-0.543281	5.22328	44.5225	1.91e-06	2.52e-05
FBgn0000568	-0.440341	8.53493	9.40982	0.00618895	0.0301156	Eip75B	-1.40146	8.53493	91.838	7.97e-09	6.73e-07
FBgn0053129	-0.441266	8.50136	29.0572	3.04e-05	0.000684194	CG33129	-0.660767	8.50136	64.7814	1.25e-07	3.74e-06
FBgn0028468	-0.441342	5.51285	16.0445	0.000721111	0.0062137	rtet	-0.967591	5.51285	75.2293	3.93e-08	1.73e-06
FBgn0053303	-0.445339	7.65237	24.3358	8.53e-05	0.00137091	CG33303	-0.561434	7.65237	38.5437	5.09e-06	5.44e-05
FBgn0029118	-0.445773	5.96452	11.9283	0.00257491	0.0158868	ScsbetaG	-1.26299	5.96452	91.9015	7.93e-09	6.73e-07
FBgn0013753	-0.447037	5.88378	11.7779	0.00270704	0.0164252	Bgb	-0.560235	5.88378	18.3926	0.000374616	0.00161572
FBgn0082582	-0.44878	8.37277	10.955	0.00357717	0.020076	tmod	-0.777916	8.37277	32.6081	1.5e-05	0.000123117
FBgn0037541	-0.448993	7.68612	16.493	0.00063405	0.00569285	CG2747	-0.774398	7.68612	48.5662	1.04e-06	1.61e-05
FBgn0261641	-0.449129	8.36577	9.33382	0.00636383	0.0306797	CG42724	-0.512103	8.36577	12.1135	0.00242201	0.00745262
FBgn0020521	-0.450465	9.3766	11.2179	0.00326938	0.0189223	pio	-0.730115	9.3766	29.2615	2.92e-05	0.000207271
FBgn0036305	-0.454309	6.47079	24.2927	8.62e-05	0.00138001	CG10984	-0.638178	6.47079	47.59	1.2e-06	1.79e-05
FBgn0053182	-0.455944	3.75815	7.86366	0.0111129	0.0449608	Kdm4B	-0.605144	3.75815	13.7036	0.00145528	0.00489072
FBgn0052676	-0.457396	7.71169	9.3314	0.00636949	0.0306838	stx	-0.61489	7.71169	16.7836	0.000583884	0.00232418
FBgn0004893	-0.458257	9.07493	10.0234	0.00495808	0.0256017	bowl	-1.12866	9.07493	59.4591	2.38e-07	5.78e-06
FBgn0033663	-0.459181	9.91013	11.5833	0.00288922	0.0172618	ERp60	-0.354582	9.91013	6.91892	0.0162288	0.0363345
FBgn0030806	-0.460331	5.34054	16.9962	0.000549946	0.00515407	CG13001	-0.329105	5.34054	8.71059	0.00802493	0.0200519
FBgn0030030	-0.461693	4.72209	22.4494	0.00013316	0.00190248	CG1636	-0.307392	4.72209	9.9911	0.00501553	0.0136639
FBgn0050389	-0.462658	7.2898	18.5265	0.000361363	0.00380538	CG30389	-0.30297	7.2898	7.96766	0.0106702	0.0255792
FBgn0037980	-0.46423	4.25575	13.8252	0.00140128	0.010268	DCAF12	-0.514682	4.25575	16.9086	0.000563656	0.00226049
FBgn0259993	-0.464872	5.44777	13.9041	0.0013674	0.0100791	lncRNA:CR42491	-0.609427	5.44777	23.7217	9.84e-05	0.000543138
FBgn0003360	-0.465768	10.0209	15.3582	0.00088114	0.00715091	sesB	-0.732521	10.0209	37.7348	5.86e-06	6.07e-05
FBgn0024811	-0.467769	7.32476	25.9116	5.97e-05	0.00109288	Crk	-0.366954	7.32476	15.9752	0.000735729	0.00280118
FBgn0031814	-0.47013	5.42208	8.66445	0.00816595	0.0363204	retm	-0.518176	5.42208	10.4875	0.00420757	0.0118415
FBgn0033224	-0.470218	6.84907	30.4704	2.28e-05	0.000555682	Nop17l	-0.451934	6.84907	28.1386	3.69e-05	0.000249203
FBgn0000547	-0.470596	10.4104	8.96378	0.00729787	0.0336086	ed	-1.01284	10.4104	40.8535	3.45e-06	4.03e-05
FBgn0003301	-0.471286	6.6365	8.65396	0.0081984	0.0363398	rut	-0.5615	6.6365	12.2353	0.0023269	0.00720544
FBgn0034705	-0.471497	2.94176	9.33313	0.00636544	0.0306797	CG11170	-0.566663	2.94176	13.3731	0.00161408	0.00531311
FBgn0035421	-0.475196	5.74003	11.0504	0.00346197	0.0196124	nSMase	-0.866451	5.74003	36.0658	7.87e-06	7.6e-05
FBgn0039874	-0.476078	5.60808	14.0642	0.00130148	0.0097182	betaGlu	-0.736484	5.60808	33.2464	1.33e-05	0.000112331
FBgn0083123	-0.47729	5.98595	7.59463	0.0123567	0.0486638	Uhg5	-0.701549	5.98595	16.2559	0.00067853	0.00261758
[truncated: 446 more rows]

## Sheet: The list of screening
FBgn	logFC.rab5bantam/WT	logCPM.x	F.x	PValue.x	FDR.x	current_symbol.x	logFC.Rasscrib_small/WT	logCPM.y	F.y	PValue.y	FDR.y
[truncated: 75 more rows]
