# Supplementary material for: JNK and Yorkie drive tumor malignancy by inducing L-amino acid transporter 1 in Drosophila
Source: PLoS Genet. 2021 Nov 15;17(11):e1009893. doi: 10.1371/journal.pgen.1009893 (PMC8629376; doi:10.1371/journal.pgen.1009893)
Supplement: S2 Table — (XLSX) [file pgen.1009893.s006.xlsx]

## Sheet: RNA_Seq_bantamVSwildtype 
FBgn	logFC.bantamVSWT	logCPM.x	PValue.x	FDR.x	logFC.rab5-/-+bantamVSWT	logCPM.y	PValue.y	FDR.y	logFC.Ras/scrib-/-VSWT	logCPM	PValue	FDR	current_symbol
FBgn0051157	-8.17891	3.14316	8.31e-13	1.6e-09	-7.52365	3.14316	7.16e-13	1.15e-09	0.759852	3.14316	0.00600747	0.0158721	CG31157
FBgn0001217	-5.76243	4.64044	9.52e-14	2.29e-10	-4.67105	4.64044	3.65e-13	7.26e-10	1.60931	4.64044	1.17e-07	3.57e-06	Hsc70-2
FBgn0030673	-3.96253	3.34981	2.72e-14	8.74e-11	-1.41054	3.34981	4.32e-08	7.72e-06	0.776263	3.34981	6.93e-05	0.000411455	CG15601
FBgn0037974	-3.96002	2.58508	8.82e-07	0.000606207	-3.29348	2.58508	3.77e-06	0.000145503	1.50083	2.58508	0.00213339	0.00670384	CG12224
FBgn0037548	-2.27411	4.52109	1.69e-09	2.7e-06	-1.84275	4.52109	3.01e-08	5.95e-06	1.05161	4.52109	3.15e-05	0.000219836	CG7900
FBgn0038814	-2.10306	1.45204	7.45e-05	0.0204759	-4.34633	1.45204	1.82e-08	4.17e-06	-4.75779	1.45204	7.17e-09	6.31e-07	CG15923
FBgn0035167	-1.6116	2.92477	2.09e-06	0.00133993	-1.49449	2.92477	4.93e-06	0.000177255	0.762906	2.92477	0.00337823	0.00986214	Gr61a
FBgn0036186	-1.46957	1.78921	0.000116257	0.0275722	-0.95945	1.78921	0.00443537	0.0236643	NA	NA	NA	NA	NA
FBgn0002645	-1.01167	9.17757	2.51e-08	3.02e-05	NA	NA	NA	NA	NA	NA	NA	NA	NA
FBgn0036257	-0.977665	5.8105	4.72e-08	4.54e-05	-0.750269	5.8105	2.12e-06	0.000102824	-0.505039	5.8105	0.000242207	0.00112948	RhoGAP68F
FBgn0039153	-0.687839	4.22329	2.95e-06	0.001748	-0.536235	4.22329	6.16e-05	0.00112008	-0.550951	4.22329	4.57e-05	0.000295913	GatB
FBgn0260484	-0.629872	5.50642	5.46e-07	0.000437756	-0.85861	5.50642	4.66e-09	1.8e-06	-0.706916	5.50642	9.84e-08	3.19e-06	HIP
FBgn0031678	-0.6218	6.51681	8.16e-05	0.0218134	1.51125	6.51681	1.56e-10	1.67e-07	0.902168	6.51681	5.45e-07	1.03e-05	Nepl3
FBgn0052207	-0.603325	5.33216	1.72e-05	0.00661465	NA	NA	NA	NA	NA	NA	NA	NA	NA
FBgn0028468	-0.557655	5.51285	6.66e-05	0.0188547	-0.441342	5.51285	0.000721111	0.0062137	-0.967591	5.51285	3.93e-08	1.73e-06	rtet
FBgn0038917	-0.539058	3.79761	0.000241167	0.0455144	-0.678427	3.79761	1.77e-05	0.000463455	-0.384518	3.79761	0.00444178	0.0123811	CG6678
FBgn0025809	-0.439305	6.00634	4.68e-05	0.0145289	-0.629976	6.00634	4.04e-07	3.27e-05	-0.249375	6.00634	0.00784204	0.0196972	Paf-AHalpha
FBgn0028406	-0.424475	4.68776	0.000128157	0.0293694	NA	NA	NA	NA	NA	NA	NA	NA	NA
FBgn0086361	0.35601	7.85628	4.65e-05	0.0145289	0.448124	7.85628	2.49e-06	0.00011346	0.674206	7.85628	5.26e-09	5.27e-07	alph
FBgn0037792	0.357076	5.61555	0.000104241	0.0264031	0.573219	5.61555	2.03e-07	2.06e-05	0.923758	5.61555	8.49e-11	5.72e-08	TAF1B
FBgn0031875	0.359125	5.23316	0.000206343	0.0435623	0.517821	5.23316	2.38e-06	0.000111692	0.245486	5.23316	0.00563014	0.0150444	CG3430
FBgn0262619	0.369521	5.70114	0.00011745	0.0275722	0.696124	5.70114	2.04e-08	4.46e-06	0.663179	5.70114	4.41e-08	1.87e-06	DNAlig1
FBgn0033806	0.371273	4.96661	0.000213789	0.0437812	0.358146	4.96661	0.000303959	0.00339792	0.446138	4.96661	2.64e-05	0.000192273	FLASH
FBgn0259113	0.48804	6.67069	2.75e-05	0.00944103	0.823174	6.67069	1.66e-08	3.89e-06	0.730069	6.67069	1.08e-07	3.41e-06	DNApol-alpha180
FBgn0040290	0.508608	5.63746	0.000157954	0.0345524	0.766118	5.63746	9.21e-07	5.89e-05	0.797805	5.63746	5.18e-07	9.95e-06	RecQ4
FBgn0024989	0.524378	8.55365	0.000108277	0.0267222	NA	NA	NA	NA	NA	NA	NA	NA	NA
FBgn0025676	0.568782	5.65857	0.000225701	0.0443342	0.828501	5.65857	2.36e-06	0.000111364	1.16671	5.65857	1.48e-08	9.65e-07	CkIIalpha-i3
FBgn0039459	0.585743	3.46544	4.98e-05	0.0149752	0.845807	3.46544	3.66e-07	3.06e-05	0.340056	3.46544	0.00720766	0.0184162	IntS12
FBgn0029676	0.651212	6.48713	6.64e-07	0.000491768	0.395672	6.48713	0.000305638	0.00340738	0.851248	6.48713	1.1e-08	8.17e-07	HIP-R
FBgn0042178	0.777551	3.31185	3.09e-06	0.001748	1.02995	3.31185	4.77e-08	8.21e-06	0.700411	3.31185	1.2e-05	0.000103547	Apl
FBgn0052475	0.876608	4.88903	7.22e-06	0.00347368	0.889081	4.88903	5.89e-06	0.000208507	0.661683	4.88903	0.000195822	0.000954325	mthl8
FBgn0000022	1.11102	3.85251	8.97e-05	0.023332	-0.716394	3.85251	0.00557975	0.0279132	-0.740977	3.85251	0.00447021	0.0124532	ac
FBgn0045761	1.1721	6.33013	3.67e-06	0.00196247	1.05471	6.33013	1.41e-05	0.000391255	1.306	6.33013	8.34e-07	1.37e-05	CHKov1
FBgn0026570	1.36497	3.72019	1.31e-05	0.00525604	1.55432	3.72019	2.32e-06	0.000110864	1.09258	3.72019	0.000172819	0.000860518	CG5704
FBgn0052364	1.77203	4.17672	4.35e-09	5.99e-06	2.28355	4.17672	5.95e-11	8.18e-08	2.21071	4.17672	1.05e-10	6e-08	tut
FBgn0032538	1.91238	1.34508	5.7e-05	0.0166247	NA	NA	NA	NA	-1.29915	1.34508	0.0033601	0.00981815	Vajk2
FBgn0038301	1.95944	4.94163	2.61e-15	1.26e-11	1.83352	4.94163	8.49e-15	4.09e-11	NA	NA	NA	NA	NA
FBgn0259714	2.48869	3.05621	0.000154605	0.0345524	1.52481	3.05621	0.0114814	0.0461605	5.42265	3.05621	4.09e-09	4.42e-07	DIP-epsilon
FBgn0267485	2.82083	1.40527	1.11e-05	0.00486831	3.23871	1.40527	2.04e-06	9.98e-05	NA	NA	NA	NA	NA
FBgn0035770	3.87582	5.68724	5.02e-17	4.83e-13	4.64963	5.68724	2.35e-18	2.26e-14	3.7176	5.68724	1.02e-16	3.28e-13	pst
FBgn0031630	4.11451	1.16995	0.000208194	0.0435623	8.32178	1.16995	1.63e-09	9.99e-07	5.72634	1.16995	1.06e-06	1.63e-05	CG15629
FBgn0267472	4.96949	1.79947	5.19e-08	4.54e-05	4.81635	1.79947	7.44e-08	1.14e-05	-1.84065	1.79947	0.0141453	0.0324008	asRNA:CR45822

## Sheet: 10 candidate gene
FBgn	logFC.bantam	logCPM.x	F.x	PValue.x	FDR.x	current_symbol.x	logFC.rab5-/-+bantam	logCPM.y	F.y	PValue.y	FDR.y	logFC.Ras/scrib-/-	logCPM	F	PValue	FDR	current_symbol
FBgn0051157	-8.17891	3.14316	263.417	8.31e-13	1.6e-09	CG31157	-7.52365	3.14316	267.777	7.16e-13	1.15e-09	0.759852	3.14316	9.49127	0.00600747	0.0158721	CG31157
FBgn0001217	-5.76243	4.64044	333.4	9.52e-14	2.29e-10	Hsc70-2	-4.67105	4.64044	288.206	3.65e-13	7.26e-10	1.60931	4.64044	65.3591	1.17e-07	3.57e-06	Hsc70-2
FBgn0030673	-3.96253	3.34981	381.469	2.72e-14	8.74e-11	CG15601	-1.41054	3.34981	74.3237	4.32e-08	7.72e-06	0.776263	3.34981	25.2477	6.93e-05	0.000411455	CG15601
FBgn0037974	-3.96002	2.58508	49.7099	8.82e-07	0.000606207	CG12224	-3.29348	2.58508	40.3135	3.77e-06	0.000145503	1.50083	2.58508	12.5013	0.00213339	0.00670384	CG12224
FBgn0037548	-2.27411	4.52109	110.844	1.69e-09	2.7e-06	CG7900	-1.84275	4.52109	77.8022	3.01e-08	5.95e-06	1.05161	4.52109	28.8915	3.15e-05	0.000219836	CG7900
FBgn0035167	-1.6116	2.92477	43.9663	2.09e-06	0.00133993	Gr61a	-1.49449	2.92477	38.7247	4.93e-06	0.000177255	0.762906	2.92477	11.1219	0.00337823	0.00986214	Gr61a
FBgn0036186	-1.46957	1.78921	23.0153	0.000116257	0.0275722	CG6071	-0.95945	1.78921	10.3375	0.00443537	0.0236643	NA	NA	NA	NA	NA	NA
FBgn0038301	1.95944	4.94163	489.966	2.61e-15	1.26e-11	CG6654	1.83352	4.94163	432.135	8.49e-15	4.09e-11	NA	NA	NA	NA	NA	NA
FBgn0267485	2.82083	1.40527	34.1768	1.11e-05	0.00486831	asRNA:CR45835	3.23871	1.40527	44.1042	2.04e-06	9.98e-05	NA	NA	NA	NA	NA	NA
FBgn0267472	4.96949	1.79947	94.6583	5.19e-08	4.54e-05	asRNA:CR45822	4.81635	1.79947	89.726	7.44e-08	1.14e-05	-1.84065	1.79947	7.63235	0.0141453	0.0324008	asRNA:CR45822
