# Supplementary material for: JNK and Yorkie drive tumor malignancy by inducing L-amino acid transporter 1 in Drosophila
Source: PLoS Genet. 2021 Nov 15;17(11):e1009893. doi: 10.1371/journal.pgen.1009893 (PMC8629376; doi:10.1371/journal.pgen.1009893)
Supplement: S3 Table — (XLSX) [file pgen.1009893.s007.xlsx]

## Sheet: Sheet1
P value style: 0.12 (ns), 0.033(*), 0.002(**), <0.001 (***)
	mean	standard deviation (SD)	n (discs number)	P Value		Statistical test	software
Figure 1o
Wild-type	38284	5575	26
Jhl-21RNAiHMS02270	7244	1679	22
Jhl-21RNAiKK112996	61004	8481	18
RasV12/scrib-/-	183252	64552	41	<0.001	***	Dunnett's multiple comparisons test	Prims 9
RasV12/scrib-/- +Jhl-21RNAiHMS02271	20988	11015	23	<0.001	***	Dunnett's multiple comparisons test	Prims 9
RasV12/scrib-/- +Jhl-21RNAiKK112996	87722	26137	24	<0.001	***	Dunnett's multiple comparisons test	Prims 9
Figure 2g
Wild-type	1.012	0.1048	19
RasV12/scrib-/-	1.462	0.2725	22	<0.001	***	Dunnett's multiple comparisons test	Prims 9
RasV12/scrib-/- +BskDN	1.086	0.1597	23	<0.001	***	Dunnett's multiple comparisons test	Prims 9
Eiger	1.012	0.0581	9
RasV12/scrib-/- +Wts	1.086	0.08584	19	<0.001	***	Dunnett's multiple comparisons test	Prims 9
Yki	0.99	0.0673	14
Eiger+Yki	1.385	0.3242	11	<0.001	***	Dunnett's multiple comparisons test	Prims 9
Figure 3f
Wild-type	5.242	1.372	17
RasV12/scrib-/-	20.65	5.995	18	<0.001	***	Tukey's multiple comparisons test	Prims 9
RasV12/scrib-/- +Jhl-21RNAiHMS02271	5.709	3.081	23	<0.001	***	Tukey's multiple comparisons test	Prims 9
bantam/Rab5DN	23.95	9.862	18	<0.001	***	Tukey's multiple comparisons test	Prims 9
bantam/Rab5DN +Jhl-21RNAiHMS02271	11.06	7.555	18	<0.001	***	Tukey's multiple comparisons test	Prims 9
RasV12/dlg-/-	29.99	11.26	19
RasV12/dlg-/- +RhebRNAi	7.127	3.034	19	<0.001	***	Mann Whitney test	Prims 9
Figure 3k
Wild-type	38284	5575	28
Rheb-RNAi	39791	4098	18
RasV12/dlg-/-	209559	65004	35	<0.001	***	Tukey's multiple comparisons test	Prims 9
RasV12/dlg-/- +RhebRNAi	52026	32858	38	<0.001	***	Tukey's multiple comparisons test	Prims 9
Figure 4a
Wild-type	31912	9351	27
Wild-type +BCH	30715	7149	28	0.91	ns	Mann Whitney test	Prims 9
RasV12/scrib-/-	183252	64552	41
RasV12/scrib-/- vs. RasV12/scrib-/- +BCH	86031	46979	30	<0.001	***	Mann Whitney test	Prims 9
bantam/rab5-/-	93432	50030	49
bantam/rab5-/- +BCH	99710	62853	40	0.76	ns	Mann Whitney test	Prims 9
Figure 4b
Wild-type +Vehicle	51945	10897	30
Wild-type +KYT0353	50385	10552	30	0.51	ns	Mann Whitney test	Prims 9
RasV12/scrib-/- +Vehicle	143071	25669	24
RasV12/scrib-/- +KYT0353	79114	33189	28	<0.001	***	Mann Whitney test	Prims 9
bantam/rab5-/- +Vehicle	133538	69788	31
bantam/rab5-/- +KYT0353	139523	55490	15	0.77	ns	Mann Whitney test	Prims 9
Figure 4c
RasV12/dlg-/-	180914	63335	19
RasV12/dlg-/- +BCH	115734	40278	11	<0.001	***	Mann Whitney test	Prims 9
RasV12/dlg-/- +bantam	205322	46630	24
RasV12/dlg-/- +bantam +BCH	222213	53050	16	0.28	ns	Mann Whitney test	Prims 9
Figure 4d
RasV12/dlg-/- +Vehicle	202786	69607	11
RasV12/dlg-/- +KYT0353	110764	49799	13	<0.001	***	Mann Whitney test	Prims 9
RasV12/dlg-/- +bantam +Vehicle	227343	56446	10
RasV12/dlg-/- +bantam +KYT0353	236831	63326	17	0.75	ns	Mann Whitney test	Prims 9
Figure 4i
RasV12/dlg-/- +CG31157-RNAiGD3640	163643	70086	26
RasV12/dlg-/- +CG31157-RNAiGD3640 +BCH	176311	85507	31	0.85	ns	Mann Whitney test	Prims 9
Figure 4j
bantam/rab5-/-	40459	37517	26
bantam/rab5-/- +BCH	56954	20736	18	0.54	ns	Tukey's multiple comparisons test	Prims 9
bantam/rab5-/- +CG31157	59121	55624	36
bantam/rab5-/- +CG31157 +BCH	13622	8047	18	<0.001	***	Tukey's multiple comparisons test	Prims 9
Supplementary Figure 1f
Wild-type	38284	5575	26
rab5-/-	405	209	40	<0.001	***	Tukey's multiple comparisons test	Prims 9
bantam/rab5-/-	70383	40999	33	<0.001	***	Tukey's multiple comparisons test	Prims 9
bantam	89236	15363	18
Supplementary Figure 1g
RasV12/dlg-/-	209559	65004	35
RasV12/dlg-/- vs. RasV12/dlg-/- +cac-RNAi	113742	45792	29	<0.001	***	Dunnett's multiple comparisons test	Prims 9
RasV12/dlg-/- +Cam-RNAi	114645	39468	32	<0.001	***	Dunnett's multiple comparisons test	Prims 9
RasV12/scrib-/-	183252	64552	41
RasV12/scrib-/- +mnd-RNAi	121097	34452	25	<0.001	***	Mann Whitney test	Prims 9
Supplementary Figure 1l
Wild-type	38284	5575	26
bantam/rab5DN	127784	36673	23	<0.001	***	Tukey's multiple comparisons test	Prims 9
bantam/rab5DN vs. bantam/rab5DN +JhI-21-RNAiHMS02271	1862	846	25	<0.001	***	Tukey's multiple comparisons test	Prims 9
Supplementary Figure 2a
Wild-type	1	0	3
RasV12/scrib-/-	1.43	0.1082	3	0.0023	**	Unpaired t test	Prims 9
Supplementary Figure 3g
Wild-type	0.996	0.2608	17
scrib-/-	1.192	0.6516	15
RasV12	1.357	0.4899	10
rab5-/-	0.7174	0.2523	18
bantam	2.057	0.2444	7	<0.001	***	Dunnett's multiple comparisons test	Prims 9
Supplementary Figure 3h
Wild-type	0.511	0.0339	3
RasV12/scrib-/-	2.281	1.154	3	0.04	*	Tukey's multiple comparisons test	Prims 9
RasV12/scrib-/- +Jhl-21RNAiHMS02271	0.3154	0.1527	3	0.03	*	Tukey's multiple comparisons test	Prims 9
Supplementary Figure 4a
RasV12/scrib-/-	183252	64552	41
RasV12/scrib-/- +0.2mg/ml BCH	116750	37808	42	<0.001	***	Dunnett's multiple comparisons test	Prims 9
RasV12/scrib-/- +0.3mg/ml BCH	74211	22230	68	<0.001	***	Dunnett's multiple comparisons test	Prims 9
RasV12/scrib-/- +0.4mg/ml BCH	132749	25926	17	<0.001	***	Dunnett's multiple comparisons test	Prims 9
Supplementary Figure 4b
RasV12/scrib-/-	143071	25669	24
RasV12/scrib-/- +0.1mg/ml KYT0353	115266	35551	40	0.009	**	Dunnett's multiple comparisons test	Prims 9
RasV12/scrib-/- +0.2mg/ml KYT0353	79114	33189	28	<0.001	***	Dunnett's multiple comparisons test	Prims 9
RasV12/scrib-/- +0.3mg/ml KYT0353	103755	43093	40	<0.001	***	Dunnett's multiple comparisons test	Prims 9
Supplementary Figure 4c
RasV12/scrib-/-	4.307	1.802	22
RasV12/scrib-/- vs. RasV12/scrib-/- +BCH	2.26	0.9553	25	<0.001	***	Mann Whitney test	Prims 9
bantam/rab5-/-	4.287	2.189	15
bantam/rab5-/- +BCH	3.736	1.712	18	0.56	ns	Mann Whitney test	Prims 9
Supplementary Figure 4g
Wild-type	38284	5575	26
CG31157-RNAiGD3640	45158	4934	11
Supplementary Figure 4h
RasV12/scrib-/- +BCH	74211	22230	23
RasV12/scrib-/- +BCH +CG31157-RNAiKK111271	97292	31186	23	0.0015	**	Mann Whitney test	Prims 9
